# Supplementary material for: PrePhyloPro: phylogenetic profile-based prediction of whole proteome linkages
Source: PeerJ. 2017 Aug 28;5:e3712. doi: 10.7717/peerj.3712 (PMC5578374; doi:10.7717/peerj.3712)
Supplement: Supplemental Information 1 [file peerj-05-3712-s001.xls]

## Sheet: TableS1
#List of the 972 organisms used to generate the phylogenetic profile
#KEGGID: KEGG ID of organisms used to construct phylogenetic profiles.
#NCBIID: NCBI taxonomy ID of organisms.
#Latin: names of organisms.
#Taxa: taxa of organisms.
KEGGID	NCBIID	Latin	Taxa
hsa	9606	Homo sapiens (human)	Eukaryotes;Animals;Vertebrates;Mammals
ptr	9598	Pan troglodytes (chimpanzee)	Eukaryotes;Animals;Vertebrates;Mammals
pps	9597	Pan paniscus (bonobo)	Eukaryotes;Animals;Vertebrates;Mammals
ggo	9595	Gorilla gorilla gorilla (western lowland gorilla)	Eukaryotes;Animals;Vertebrates;Mammals
pon	9601	Pongo abelii (Sumatran orangutan)	Eukaryotes;Animals;Vertebrates;Mammals
mcc	9544	Macaca mulatta (rhesus monkey)	Eukaryotes;Animals;Vertebrates;Mammals
mcf	9541	Macaca fascicularis (crab-eating macaque)	Eukaryotes;Animals;Vertebrates;Mammals
mmu	10090	Mus musculus (mouse)	Eukaryotes;Animals;Vertebrates;Mammals
rno	10116	Rattus norvegicus (rat)	Eukaryotes;Animals;Vertebrates;Mammals
cge	10029	Cricetulus griseus (Chinese hamster)	Eukaryotes;Animals;Vertebrates;Mammals
hgl	10181	Heterocephalus glaber (naked mole rat)	Eukaryotes;Animals;Vertebrates;Mammals
tup	246437	Tupaia chinensis (Chinese tree shrew)	Eukaryotes;Animals;Vertebrates;Mammals
cfa	9615	Canis familiaris (dog)	Eukaryotes;Animals;Vertebrates;Mammals
aml	9646	Ailuropoda melanoleuca (giant panda)	Eukaryotes;Animals;Vertebrates;Mammals
fca	9685	Felis catus (domestic cat)	Eukaryotes;Animals;Vertebrates;Mammals
ptg	74533	Panthera tigris altaica (Amur tiger)	Eukaryotes;Animals;Vertebrates;Mammals
bta	9913	Bos taurus (cow)	Eukaryotes;Animals;Vertebrates;Mammals
bom	72004	Bos mutus (wild yak)	Eukaryotes;Animals;Vertebrates;Mammals
phd	59538	Pantholops hodgsonii (chiru)	Eukaryotes;Animals;Vertebrates;Mammals
chx	9925	Capra hircus (goat)	Eukaryotes;Animals;Vertebrates;Mammals
oas	9940	Ovis aries (sheep)	Eukaryotes;Animals;Vertebrates;Mammals
ssc	9823	Sus scrofa (pig)	Eukaryotes;Animals;Vertebrates;Mammals
cfr	419612	Camelus ferus (Wild Bactrian camel)	Eukaryotes;Animals;Vertebrates;Mammals
bacu	310752	Balaenoptera acutorostrata scammoni (minke whale)	Eukaryotes;Animals;Vertebrates;Mammals
lve	118797	Lipotes vexillifer (Yangtze River dolphin)	Eukaryotes;Animals;Vertebrates;Mammals
ecb	9796	Equus caballus (horse)	Eukaryotes;Animals;Vertebrates;Mammals
myb	109478	Myotis brandtii (Brandt's bat)	Eukaryotes;Animals;Vertebrates;Mammals
myd	225400	Myotis davidii	Eukaryotes;Animals;Vertebrates;Mammals
pale	9402	Pteropus alecto (black flying fox)	Eukaryotes;Animals;Vertebrates;Mammals
mdo	13616	Monodelphis domestica (opossum)	Eukaryotes;Animals;Vertebrates;Mammals
shr	9305	Sarcophilus harrisii (Tasmanian devil)	Eukaryotes;Animals;Vertebrates;Mammals
oaa	9258	Ornithorhynchus anatinus (platypus)	Eukaryotes;Animals;Vertebrates;Mammals
gga	9031	Gallus gallus (chicken)	Eukaryotes;Animals;Vertebrates;Birds
mgp	9103	Meleagris gallopavo (turkey)	Eukaryotes;Animals;Vertebrates;Birds
apla	8839	Anas platyrhynchos (mallard)	Eukaryotes;Animals;Vertebrates;Birds
tgu	59729	Taeniopygia guttata (zebra finch)	Eukaryotes;Animals;Vertebrates;Birds
fab	59894	Ficedula albicollis (collared flycatcher)	Eukaryotes;Animals;Vertebrates;Birds
phi	181119	Pseudopodoces humilis (Tibetan ground-tit)	Eukaryotes;Animals;Vertebrates;Birds
fpg	8954	Falco peregrinus (peregrine falcon)	Eukaryotes;Animals;Vertebrates;Birds
fch	345164	Falco cherrug (Saker falcon)	Eukaryotes;Animals;Vertebrates;Birds
clv	8932	Columba livia (rock pigeon)	Eukaryotes;Animals;Vertebrates;Birds
asn	38654	Alligator sinensis (Chinese alligator)	Eukaryotes;Animals;Vertebrates;Reptiles
amj	8496	Alligator mississippiensis (American alligator)	Eukaryotes;Animals;Vertebrates;Reptiles
pss	13735	Pelodiscus sinensis (Chinese soft-shelled turtle)	Eukaryotes;Animals;Vertebrates;Reptiles
cmy	8469	Chelonia mydas (green sea turtle)	Eukaryotes;Animals;Vertebrates;Reptiles
acs	28377	Anolis carolinensis (green anole)	Eukaryotes;Animals;Vertebrates;Reptiles
pbi	176946	Python bivittatus (Burmese python)	Eukaryotes;Animals;Vertebrates;Reptiles
xla	8355	Xenopus laevis (African clawed frog)	Eukaryotes;Animals;Vertebrates;Amphibians
xtr	8364	Xenopus tropicalis (western clawed frog)	Eukaryotes;Animals;Vertebrates;Amphibians
dre	7955	Danio rerio (zebrafish)	Eukaryotes;Animals;Vertebrates;Fishes
tru	31033	Takifugu rubripes (torafugu)	Eukaryotes;Animals;Vertebrates;Fishes
mze	106582	Maylandia zebra (zebra mbuna)	Eukaryotes;Animals;Vertebrates;Fishes
ola	8090	Oryzias latipes (Japanese medaka)	Eukaryotes;Animals;Vertebrates;Fishes
xma	8083	Xiphophorus maculatus (southern platyfish)	Eukaryotes;Animals;Vertebrates;Fishes
lcm	7897	Latimeria chalumnae (coelacanth)	Eukaryotes;Animals;Vertebrates;Fishes
cmk	7868	Callorhinchus milii (elephant shark)	Eukaryotes;Animals;Vertebrates;Cartilaginous fishes
bfo	7739	Branchiostoma floridae (Florida lancelet)	Eukaryotes;Animals;Lancelets
cin	7719	Ciona intestinalis (sea squirt)	Eukaryotes;Animals;Ascidians
spu	7668	Strongylocentrotus purpuratus (purple sea urchin)	Eukaryotes;Animals;Echinoderms
dme	7227	Drosophila melanogaster (fruit fly)	Eukaryotes;Animals;Arthropods;Insects
dpo	46245	Drosophila pseudoobscura pseudoobscura	Eukaryotes;Animals;Arthropods;Insects
dan	7217	Drosophila ananassae	Eukaryotes;Animals;Arthropods;Insects
der	7220	Drosophila erecta	Eukaryotes;Animals;Arthropods;Insects
dpe	7234	Drosophila persimilis	Eukaryotes;Animals;Arthropods;Insects
dse	7238	Drosophila sechellia	Eukaryotes;Animals;Arthropods;Insects
dsi	7240	Drosophila simulans	Eukaryotes;Animals;Arthropods;Insects
dwi	7260	Drosophila willistoni	Eukaryotes;Animals;Arthropods;Insects
dya	7245	Drosophila yakuba	Eukaryotes;Animals;Arthropods;Insects
dgr	7222	Drosophila grimshawi	Eukaryotes;Animals;Arthropods;Insects
dmo	7230	Drosophila mojavensis	Eukaryotes;Animals;Arthropods;Insects
dvi	7244	Drosophila virilis	Eukaryotes;Animals;Arthropods;Insects
aga	180454	Anopheles gambiae (mosquito)	Eukaryotes;Animals;Arthropods;Insects
aag	7159	Aedes aegypti (yellow fever mosquito)	Eukaryotes;Animals;Arthropods;Insects
cqu	7176	Culex quinquefasciatus (southern house mosquito)	Eukaryotes;Animals;Arthropods;Insects
ame	7460	Apis mellifera (honey bee)	Eukaryotes;Animals;Arthropods;Insects
nvi	7425	Nasonia vitripennis (jewel wasp)	Eukaryotes;Animals;Arthropods;Insects
tca	7070	Tribolium castaneum (red flour beetle)	Eukaryotes;Animals;Arthropods;Insects
bmor	7091	Bombyx mori (domestic silkworm)	Eukaryotes;Animals;Arthropods;Insects
api	7029	Acyrthosiphon pisum (pea aphid)	Eukaryotes;Animals;Arthropods;Insects
phu	121224	Pediculus humanus corporis (human body louse)	Eukaryotes;Animals;Arthropods;Insects
isc	6945	Ixodes scapularis (black-legged tick)	Eukaryotes;Animals;Arthropods;Mites and ticks
cel	6239	Caenorhabditis elegans (nematode)	Eukaryotes;Animals;Nematodes
cbr	6238	Caenorhabditis briggsae	Eukaryotes;Animals;Nematodes
bmy	6279	Brugia malayi (filaria)	Eukaryotes;Animals;Nematodes
loa	7209	Loa loa (eye worm)	Eukaryotes;Animals;Nematodes
tsp	6334	Trichinella spiralis	Eukaryotes;Animals;Nematodes
smm	6183	Schistosoma mansoni	Eukaryotes;Animals;Flatworms
nve	45351	Nematostella vectensis (sea anemone)	Eukaryotes;Animals;Cnidarians
hmg	6087	Hydra vulgaris	Eukaryotes;Animals;Cnidarians
tad	10228	Trichoplax adhaerens	Eukaryotes;Animals;Placozoans
aqu	400682	Amphimedon queenslandica (sponge)	Eukaryotes;Animals;Poriferans
ath	3702	Arabidopsis thaliana (thale cress)	Eukaryotes;Plants;Eudicots;Mustard family
aly	81972	Arabidopsis lyrata (lyrate rockcress)	Eukaryotes;Plants;Eudicots;Mustard family
crb	81985	Capsella rubella	Eukaryotes;Plants;Eudicots;Mustard family
eus	72664	Eutrema salsugineum	Eukaryotes;Plants;Eudicots;Mustard family
cit	2711	Citrus sinensis (Valencia orange)	Eukaryotes;Plants;Eudicots;Rue family
cic	85681	Citrus clementina (mandarin orange)	Eukaryotes;Plants;Eudicots;Rue family
tcc	3641	Theobroma cacao (cacao)	Eukaryotes;Plants;Eudicots;Mallow family
gmx	3847	Glycine max (soybean)	Eukaryotes;Plants;Eudicots;Pea family
pvu	3885	Phaseolus vulgaris (common bean)	Eukaryotes;Plants;Eudicots;Pea family
mtr	3880	Medicago truncatula (barrel medic)	Eukaryotes;Plants;Eudicots;Pea family
cam	3827	Cicer arietinum (chickpea)	Eukaryotes;Plants;Eudicots;Pea family
fve	101020	Fragaria vesca (woodland strawberry)	Eukaryotes;Plants;Eudicots;Rose family
pper	3760	Prunus persica (peach)	Eukaryotes;Plants;Eudicots;Rose family
csv	3659	Cucumis sativus (cucumber)	Eukaryotes;Plants;Eudicots;Cucumber family
rcu	3988	Ricinus communis (castor bean)	Eukaryotes;Plants;Eudicots;Spurge family
pop	3694	Populus trichocarpa (black cottonwood)	Eukaryotes;Plants;Eudicots;Willow family
vvi	29760	Vitis vinifera (wine grape)	Eukaryotes;Plants;Eudicots;Grape family
sly	4081	Solanum lycopersicum (tomato)	Eukaryotes;Plants;Eudicots;Nightshade family
sot	4113	Solanum tuberosum (potato)	Eukaryotes;Plants;Eudicots;Nightshade family
osa	39947	Oryza sativa japonica (Japanese rice) (RefSeq)	Eukaryotes;Plants;Monocots;Grass family
dosa	39947	Oryza sativa japonica (Japanese rice) (RAPDB)	Eukaryotes;Plants;Monocots;Grass family
obr	4533	Oryza brachyantha (malo sina)	Eukaryotes;Plants;Monocots;Grass family
bdi	15368	Brachypodium distachyon	Eukaryotes;Plants;Monocots;Grass family
sbi	4558	Sorghum bicolor (sorghum)	Eukaryotes;Plants;Monocots;Grass family
zma	4577	Zea mays (maize)	Eukaryotes;Plants;Monocots;Grass family
sita	4555	Setaria italica (foxtail millet)	Eukaryotes;Plants;Monocots;Grass family
atr	13333	Amborella trichopoda	Eukaryotes;Plants;Basal Magnoliophyta;Amborella family
smo	88036	Selaginella moellendorffii	Eukaryotes;Plants;Ferns
ppp	3218	Physcomitrella patens subsp. patens	Eukaryotes;Plants;Mosses
cre	3055	Chlamydomonas reinhardtii	Eukaryotes;Plants;Green algae
vcn	3068	Volvox carteri f. nagariensis	Eukaryotes;Plants;Green algae
olu	436017	Ostreococcus lucimarinus	Eukaryotes;Plants;Green algae
ota	70448	Ostreococcus tauri	Eukaryotes;Plants;Green algae
bpg	41875	Bathycoccus prasinos	Eukaryotes;Plants;Green algae
mis	296587	Micromonas sp. RCC299	Eukaryotes;Plants;Green algae
mpp	564608	Micromonas pusilla	Eukaryotes;Plants;Green algae
csl	574566	Coccomyxa subellipsoidea	Eukaryotes;Plants;Green algae
cvr	554065	Chlorella variabilis	Eukaryotes;Plants;Green algae
cme	280699	Cyanidioschyzon merolae	Eukaryotes;Plants;Red algae
gsl	130081	Galdieria sulphuraria	Eukaryotes;Plants;Red algae
ccp	2769	Chondrus crispus (carragheen)	Eukaryotes;Plants;Red algae
sce	559292	Saccharomyces cerevisiae (budding yeast)	Eukaryotes;Fungi;Ascomycetes;Saccharomycetes
ago	284811	Ashbya gossypii (Eremothecium gossypii)	Eukaryotes;Fungi;Ascomycetes;Saccharomycetes
erc	931890	Eremothecium cymbalariae	Eukaryotes;Fungi;Ascomycetes;Saccharomycetes
kla	284590	Kluyveromyces lactis	Eukaryotes;Fungi;Ascomycetes;Saccharomycetes
lth	559295	Lachancea thermotolerans	Eukaryotes;Fungi;Ascomycetes;Saccharomycetes
vpo	436907	Vanderwaltozyma polyspora	Eukaryotes;Fungi;Ascomycetes;Saccharomycetes
zro	559307	Zygosaccharomyces rouxii	Eukaryotes;Fungi;Ascomycetes;Saccharomycetes
cgr	284593	Candida glabrata	Eukaryotes;Fungi;Ascomycetes;Saccharomycetes
ncs	1064592	Naumovozyma castellii	Eukaryotes;Fungi;Ascomycetes;Saccharomycetes
ndi	1071378	Naumovozyma dairenensis	Eukaryotes;Fungi;Ascomycetes;Saccharomycetes
tpf	1071381	Tetrapisispora phaffii	Eukaryotes;Fungi;Ascomycetes;Saccharomycetes
tbl	1071380	Tetrapisispora blattae	Eukaryotes;Fungi;Ascomycetes;Saccharomycetes
tdl	4950	Torulaspora delbrueckii	Eukaryotes;Fungi;Ascomycetes;Saccharomycetes
kaf	1071382	Kazachstania africana	Eukaryotes;Fungi;Ascomycetes;Saccharomycetes
ppa	644223	Komagataella pastoris	Eukaryotes;Fungi;Ascomycetes;Saccharomycetes
dha	284592	Debaryomyces hansenii	Eukaryotes;Fungi;Ascomycetes;Saccharomycetes
pic	322104	Scheffersomyces stipitis	Eukaryotes;Fungi;Ascomycetes;Saccharomycetes
pgu	294746	Meyerozyma guilliermondii	Eukaryotes;Fungi;Ascomycetes;Saccharomycetes
spaa	619300	Spathaspora passalidarum	Eukaryotes;Fungi;Ascomycetes;Saccharomycetes
lel	379508	Lodderomyces elongisporus	Eukaryotes;Fungi;Ascomycetes;Saccharomycetes
cal	237561	Candida albicans	Eukaryotes;Fungi;Ascomycetes;Saccharomycetes
ctp	294747	Candida tropicalis	Eukaryotes;Fungi;Ascomycetes;Saccharomycetes
cot	1136231	Candida orthopsilosis	Eukaryotes;Fungi;Ascomycetes;Saccharomycetes
cdu	573826	Candida dubliniensis	Eukaryotes;Fungi;Ascomycetes;Saccharomycetes
cten	590646	Candida tenuis	Eukaryotes;Fungi;Ascomycetes;Saccharomycetes
yli	284591	Yarrowia lipolytica	Eukaryotes;Fungi;Ascomycetes;Saccharomycetes
clu	306902	Clavispora lusitaniae	Eukaryotes;Fungi;Ascomycetes;Saccharomycetes
ncr	367110	Neurospora crassa	Eukaryotes;Fungi;Ascomycetes;Sordariomycetes
smp	771870	Sordaria macrospora	Eukaryotes;Fungi;Ascomycetes;Sordariomycetes
pan	515849	Podospora anserina	Eukaryotes;Fungi;Ascomycetes;Sordariomycetes
ttt	578455	Thielavia terrestris	Eukaryotes;Fungi;Ascomycetes;Sordariomycetes
mtm	573729	Myceliophthora thermophila	Eukaryotes;Fungi;Ascomycetes;Sordariomycetes
cthr	759272	Chaetomium thermophilum	Eukaryotes;Fungi;Ascomycetes;Sordariomycetes
mgr	242507	Magnaporthe oryzae	Eukaryotes;Fungi;Ascomycetes;Sordariomycetes
tmn	1286976	Togninia minima	Eukaryotes;Fungi;Ascomycetes;Sordariomycetes
fgr	229533	Fusarium graminearum	Eukaryotes;Fungi;Ascomycetes;Sordariomycetes
nhe	660122	Nectria haematococca	Eukaryotes;Fungi;Ascomycetes;Sordariomycetes
tre	431241	Trichoderma reesei	Eukaryotes;Fungi;Ascomycetes;Sordariomycetes
maw	655827	Metarhizium acridum	Eukaryotes;Fungi;Ascomycetes;Sordariomycetes
maj	655844	Metarhizium anisopliae	Eukaryotes;Fungi;Ascomycetes;Sordariomycetes
cmt	983644	Cordyceps militaris	Eukaryotes;Fungi;Ascomycetes;Sordariomycetes
val	526221	Verticillium alfalfae	Eukaryotes;Fungi;Ascomycetes;Sordariomycetes
ela	1287681	Eutypa lata	Eukaryotes;Fungi;Ascomycetes;Sordariomycetes
ssl	665079	Sclerotinia sclerotiorum	Eukaryotes;Fungi;Ascomycetes;Leotiomycetes
bfu	332648	Botrytis cinerea	Eukaryotes;Fungi;Ascomycetes;Leotiomycetes
mbe	1072389	Marssonina brunnea	Eukaryotes;Fungi;Ascomycetes;Leotiomycetes
ani	227321	Aspergillus nidulans	Eukaryotes;Fungi;Ascomycetes;Eurotiomycetes
afm	330879	Aspergillus fumigatus	Eukaryotes;Fungi;Ascomycetes;Eurotiomycetes
aor	510516	Aspergillus oryzae	Eukaryotes;Fungi;Ascomycetes;Eurotiomycetes
ang	425011	Aspergillus niger	Eukaryotes;Fungi;Ascomycetes;Eurotiomycetes
afv	332952	Aspergillus flavus	Eukaryotes;Fungi;Ascomycetes;Eurotiomycetes
act	344612	Aspergillus clavatus	Eukaryotes;Fungi;Ascomycetes;Eurotiomycetes
nfi	331117	Neosartorya fischeri	Eukaryotes;Fungi;Ascomycetes;Eurotiomycetes
pcs	500485	Penicillium chrysogenum	Eukaryotes;Fungi;Ascomycetes;Eurotiomycetes
cim	246410	Coccidioides immitis	Eukaryotes;Fungi;Ascomycetes;Eurotiomycetes
cpw	222929	Coccidioides posadasii	Eukaryotes;Fungi;Ascomycetes;Eurotiomycetes
pbl	502779	Paracoccidioides brasiliensis	Eukaryotes;Fungi;Ascomycetes;Eurotiomycetes
ure	336963	Uncinocarpus reesii	Eukaryotes;Fungi;Ascomycetes;Eurotiomycetes
abe	663331	Arthroderma benhamiae	Eukaryotes;Fungi;Ascomycetes;Eurotiomycetes
tve	663202	Trichophyton verrucosum	Eukaryotes;Fungi;Ascomycetes;Eurotiomycetes
aje	339724	Ajellomyces capsulatus	Eukaryotes;Fungi;Ascomycetes;Eurotiomycetes
pno	321614	Phaeosphaeria nodorum	Eukaryotes;Fungi;Ascomycetes;Dothideomycetes
pte	861557	Pyrenophora teres	Eukaryotes;Fungi;Ascomycetes;Dothideomycetes
bze	930089	Bipolaris zeicola	Eukaryotes;Fungi;Ascomycetes;Dothideomycetes
bsc	665912	Bipolaris sorokiniana	Eukaryotes;Fungi;Ascomycetes;Dothideomycetes
bor	930090	Bipolaris oryzae	Eukaryotes;Fungi;Ascomycetes;Dothideomycetes
ztr	336722	Zymoseptoria tritici	Eukaryotes;Fungi;Ascomycetes;Dothideomycetes
pfj	383855	Pseudocercospora fijiensis	Eukaryotes;Fungi;Ascomycetes;Dothideomycetes
bcom	717646	Baudoinia compniacensis	Eukaryotes;Fungi;Ascomycetes;Dothideomycetes
npa	1287680	Neofusicoccum parvum	Eukaryotes;Fungi;Ascomycetes;Dothideomycetes
tml	656061	Tuber melanosporum	Eukaryotes;Fungi;Ascomycetes;Pezizomycetes
spo	284812	Schizosaccharomyces pombe (fission yeast)	Eukaryotes;Fungi;Ascomycetes;Schizosaccharomycetes
cne	214684	Cryptococcus neoformans JEC21	Eukaryotes;Fungi;Basidiomycetes
cnb	283643	Cryptococcus neoformans B-3501A	Eukaryotes;Fungi;Basidiomycetes
cgi	367775	Cryptococcus gattii	Eukaryotes;Fungi;Basidiomycetes
tms	578456	Tremella mesenterica	Eukaryotes;Fungi;Basidiomycetes
ppl	561896	Postia placenta	Eukaryotes;Fungi;Basidiomycetes
dsq	732165	Dichomitus squalens	Eukaryotes;Fungi;Basidiomycetes
shs	721885	Stereum hirsutum	Eukaryotes;Fungi;Basidiomycetes
pco	650164	Phanerochaete carnosa	Eukaryotes;Fungi;Basidiomycetes
psq	741275	Punctularia strigosozonata	Eukaryotes;Fungi;Basidiomycetes
adl	717982	Auricularia delicata	Eukaryotes;Fungi;Basidiomycetes
fme	694068	Fomitiporia mediterranea	Eukaryotes;Fungi;Basidiomycetes
gtr	670483	Gloeophyllum trabeum	Eukaryotes;Fungi;Basidiomycetes
lbc	486041	Laccaria bicolor	Eukaryotes;Fungi;Basidiomycetes
mpr	554373	Moniliophthora perniciosa	Eukaryotes;Fungi;Basidiomycetes
mrr	1381753	Moniliophthora roreri	Eukaryotes;Fungi;Basidiomycetes
cci	240176	Coprinopsis cinerea	Eukaryotes;Fungi;Basidiomycetes
scm	578458	Schizophyllum commune	Eukaryotes;Fungi;Basidiomycetes
abp	597362	Agaricus bisporus var. burnettii JB137-S8	Eukaryotes;Fungi;Basidiomycetes
abv	936046	Agaricus bisporus var. bisporus H97	Eukaryotes;Fungi;Basidiomycetes
cput	741705	Coniophora puteana	Eukaryotes;Fungi;Basidiomycetes
sla	578457	Serpula lacrymans	Eukaryotes;Fungi;Basidiomycetes
uma	237631	Ustilago maydis	Eukaryotes;Fungi;Basidiomycetes
pfp	1277687	Pseudozyma flocculosa	Eukaryotes;Fungi;Basidiomycetes
mgl	425265	Malassezia globosa	Eukaryotes;Fungi;Basidiomycetes
pgr	418459	Puccinia graminis	Eukaryotes;Fungi;Basidiomycetes
mlr	747676	Melampsora larici-populina	Eukaryotes;Fungi;Basidiomycetes
wse	671144	Wallemia sebi	Eukaryotes;Fungi;Basidiomycetes
ecu	284813	Encephalitozoon cuniculi	Eukaryotes;Fungi;Microsporidians
ein	876142	Encephalitozoon intestinalis	Eukaryotes;Fungi;Microsporidians
ehe	907965	Encephalitozoon hellem	Eukaryotes;Fungi;Microsporidians
nce	578460	Nosema ceranae	Eukaryotes;Fungi;Microsporidians
mbr	431895	Monosiga brevicollis	Eukaryotes;Protists;Choanoflagellates
ddi	352472	Dictyostelium discoideum (cellular slime mold)	Eukaryotes;Protists;Amoebozoa;Dictyostelium
dpp	5786	Dictyostelium purpureum (cellular slime mold)	Eukaryotes;Protists;Amoebozoa;Dictyostelium
dfa	261658	Dictyostelium fasciculatum (cellular slime mold)	Eukaryotes;Protists;Amoebozoa;Dictyostelium
ehi	294381	Entamoeba histolytica	Eukaryotes;Protists;Amoebozoa;Entamoeba
edi	370354	Entamoeba dispar	Eukaryotes;Protists;Amoebozoa;Entamoeba
acan	1257118	Acanthamoeba castellanii	Eukaryotes;Protists;Amoebozoa;Acanthamoeba
pfa	36329	Plasmodium falciparum 3D7	Eukaryotes;Protists;Alveolates;Apicomplexans
pfd	57267	Plasmodium falciparum Dd2	Eukaryotes;Protists;Alveolates;Apicomplexans
pfh	137071	Plasmodium falciparum HB3	Eukaryotes;Protists;Alveolates;Apicomplexans
pyo	352914	Plasmodium yoelii	Eukaryotes;Protists;Alveolates;Apicomplexans
pcb	31271	Plasmodium chabaudi	Eukaryotes;Protists;Alveolates;Apicomplexans
pbe	5823	Plasmodium berghei	Eukaryotes;Protists;Alveolates;Apicomplexans
pkn	5851	Plasmodium knowlesi	Eukaryotes;Protists;Alveolates;Apicomplexans
pvx	126793	Plasmodium vivax	Eukaryotes;Protists;Alveolates;Apicomplexans
pcy	1120755	Plasmodium cynomolgi	Eukaryotes;Protists;Alveolates;Apicomplexans
tan	353154	Theileria annulata	Eukaryotes;Protists;Alveolates;Apicomplexans
tpv	333668	Theileria parva	Eukaryotes;Protists;Alveolates;Apicomplexans
bbo	484906	Babesia bovis	Eukaryotes;Protists;Alveolates;Apicomplexans
beq	5872	Babesia equi	Eukaryotes;Protists;Alveolates;Apicomplexans
cpv	353152	Cryptosporidium parvum	Eukaryotes;Protists;Alveolates;Apicomplexans
cho	353151	Cryptosporidium hominis	Eukaryotes;Protists;Alveolates;Apicomplexans
tgo	508771	Toxoplasma gondii	Eukaryotes;Protists;Alveolates;Apicomplexans
tet	312017	Tetrahymena thermophila	Eukaryotes;Protists;Alveolates;Ciliates
ptm	412030	Paramecium tetraurelia	Eukaryotes;Protists;Alveolates;Ciliates
pti	556484	Phaeodactylum tricornutum	Eukaryotes;Protists;Stramenopiles;Diatoms
tps	296543	Thalassiosira pseudonana	Eukaryotes;Protists;Stramenopiles;Diatoms
pif	403677	Phytophthora infestans	Eukaryotes;Protists;Stramenopiles;Oomycetes
ngd	1093141	Nannochloropsis gaditana	Eukaryotes;Protists;Stramenopiles;Eustigmatophytes
ehx	280463	Emiliania huxleyi	Eukaryotes;Protists;Haptophyta
gtt	905079	Guillardia theta	Eukaryotes;Protists;Cryptomonads
tbr	999953	Trypanosoma brucei	Eukaryotes;Protists;Euglenozoa;Kinetoplasts
tcr	353153	Trypanosoma cruzi	Eukaryotes;Protists;Euglenozoa;Kinetoplasts
lma	347515	Leishmania major	Eukaryotes;Protists;Euglenozoa;Kinetoplasts
lif	435258	Leishmania infantum	Eukaryotes;Protists;Euglenozoa;Kinetoplasts
ldo	5661	Leishmania donovani	Eukaryotes;Protists;Euglenozoa;Kinetoplasts
lmi	929439	Leishmania mexicana	Eukaryotes;Protists;Euglenozoa;Kinetoplasts
lbz	420245	Leishmania braziliensis	Eukaryotes;Protists;Euglenozoa;Kinetoplasts
ngr	744533	Naegleria gruberi	Eukaryotes;Protists;Heterolobosea;Amoeboflagellate
tva	412133	Trichomonas vaginalis	Eukaryotes;Protists;Parabasalids;Trichomonads
gla	184922	Giardia lamblia	Eukaryotes;Protists;Diplomonads
eco	511145	Escherichia coli K-12 MG1655	Prokaryotes;Bacteria;Gammaproteobacteria - Enterobacteria;Escherichia
sec	321314	Salmonella enterica subsp. enterica serovar Choleraesuis	Prokaryotes;Bacteria;Gammaproteobacteria - Enterobacteria;Salmonella
ypx	637385	Yersinia pestis D182038	Prokaryotes;Bacteria;Gammaproteobacteria - Enterobacteria;Yersinia
sfe	591020	Shigella flexneri 2002017 (serotype Fxv)	Prokaryotes;Bacteria;Gammaproteobacteria - Enterobacteria;Shigella
eca	218491	Pectobacterium atrosepticum SCRI1043	Prokaryotes;Bacteria;Gammaproteobacteria - Enterobacteria;Pectobacterium
eam	665029	Erwinia amylovora CFBP1430	Prokaryotes;Bacteria;Gammaproteobacteria - Enterobacteria;Erwinia
plu	243265	Photorhabdus luminescens	Prokaryotes;Bacteria;Gammaproteobacteria - Enterobacteria;Photorhabdus
bak	1005090	Buchnera aphidicola Ak (Acyrthosiphon kondoi)	Prokaryotes;Bacteria;Gammaproteobacteria - Enterobacteria;Buchnera
wbr	36870	Wigglesworthia glossinidia brevipalpis (Glossina brevipalpis)	Prokaryotes;Bacteria;Gammaproteobacteria - Enterobacteria;Wigglesworthia
sgl	343509	Sodalis glossinidius (Glossina spp.)	Prokaryotes;Bacteria;Gammaproteobacteria - Enterobacteria;Sodalis
eec	1045856	Enterobacter cloacae EcWSU1	Prokaryotes;Bacteria;Gammaproteobacteria - Enterobacteria;Enterobacter
csk	1138308	Cronobacter sakazakii ES15	Prokaryotes;Bacteria;Gammaproteobacteria - Enterobacteria;Cronobacter
kpo	1049565	Klebsiella pneumoniae KCTC 2242	Prokaryotes;Bacteria;Gammaproteobacteria - Enterobacteria;Klebsiella
cko	290338	Citrobacter koseri	Prokaryotes;Bacteria;Gammaproteobacteria - Enterobacteria;Citrobacter
srs	768490	Serratia sp. AS12	Prokaryotes;Bacteria;Gammaproteobacteria - Enterobacteria;Serratia
pmr	529507	Proteus mirabilis HI4320	Prokaryotes;Bacteria;Gammaproteobacteria - Enterobacteria;Proteus
etd	718251	Edwardsiella tarda FL6-60	Prokaryotes;Bacteria;Gammaproteobacteria - Enterobacteria;Edwardsiella
bfl	203907	Candidatus Blochmannia floridanus (Camponotus floridanus)	Prokaryotes;Bacteria;Gammaproteobacteria - Enterobacteria;Blochmannia
hde	572265	Candidatus Hamiltonella defensa (Acyrthosiphon pisum)	Prokaryotes;Bacteria;Gammaproteobacteria - Enterobacteria;Hamiltonella
ddd	198628	Dickeya dadantii 3937	Prokaryotes;Bacteria;Gammaproteobacteria - Enterobacteria;Dickeya
xbo	406818	Xenorhabdus bovienii	Prokaryotes;Bacteria;Gammaproteobacteria - Enterobacteria;Xenorhabdus
paq	1095774	Pantoea ananatis PA13	Prokaryotes;Bacteria;Gammaproteobacteria - Enterobacteria;Pantoea
rip	515618	Candidatus Riesia pediculicola	Prokaryotes;Bacteria;Gammaproteobacteria - Enterobacteria;Riesia
raq	745277	Rahnella aquatilis CIP 78.65 = ATCC 33071	Prokaryotes;Bacteria;Gammaproteobacteria - Enterobacteria;Rahnella
meo	1234603	Candidatus Moranella endobia PCVAL	Prokaryotes;Bacteria;Gammaproteobacteria - Enterobacteria;Moranella
psi	1157951	Providencia stuartii MRSN 2154	Prokaryotes;Bacteria;Gammaproteobacteria - Enterobacteria;Providencia
mmk	1124991	Morganella morganii	Prokaryotes;Bacteria;Gammaproteobacteria - Enterobacteria;Morganella
ror	1286170	Raoultella ornithinolytica	Prokaryotes;Bacteria;Gammaproteobacteria - Enterobacteria;Raoultella
ebf	693444	Enterobacteriaceae bacterium FGI 57	Prokaryotes;Bacteria;Gammaproteobacteria - Enterobacteria;Unclassified Enterobacteria
hie	262727	Haemophilus influenzae R2846 (nontypeable)	Prokaryotes;Bacteria;Gammaproteobacteria - Others;Haemophilus
hso	205914	Haemophilus somnus 129PT	Prokaryotes;Bacteria;Gammaproteobacteria - Others;Histophilus
pmv	1132496	Pasteurella multocida subsp. multocida HN06	Prokaryotes;Bacteria;Gammaproteobacteria - Others;Pasteurella
mhx	1316932	Mannheimia haemolytica M42548	Prokaryotes;Bacteria;Gammaproteobacteria - Others;Mannheimia
apa	537457	Actinobacillus pleuropneumoniae AP76 (serotype 7)	Prokaryotes;Bacteria;Gammaproteobacteria - Others;Actinobacillus
aao	754507	Aggregatibacter actinomycetemcomitans ANH9381	Prokaryotes;Bacteria;Gammaproteobacteria - Others;Aggregatibacter
gan	1005058	Gallibacterium anatis	Prokaryotes;Bacteria;Gammaproteobacteria - Others;Gallibacterium
bto	1171377	Bibersteinia trehalosi USDA-ARS-USMARC-192	Prokaryotes;Bacteria;Gammaproteobacteria - Others;Bibersteinia
xft	183190	Xylella fastidiosa Temecula1	Prokaryotes;Bacteria;Gammaproteobacteria - Others;Xylella
xac	190486	Xanthomonas citri pv. citri 306	Prokaryotes;Bacteria;Gammaproteobacteria - Others;Xanthomonas
buj	868597	Stenotrophomonas maltophilia JV3	Prokaryotes;Bacteria;Gammaproteobacteria - Others;Stenotrophomonas
psu	743721	Pseudoxanthomonas suwonensis	Prokaryotes;Bacteria;Gammaproteobacteria - Others;Pseudoxanthomonas
fau	767434	Frateuria aurantia	Prokaryotes;Bacteria;Gammaproteobacteria - Others;Frateuria
rhd	666685	Rhodanobacter denitrificans	Prokaryotes;Bacteria;Gammaproteobacteria - Others;Rhodanobacter
vha	338187	Vibrio campbellii	Prokaryotes;Bacteria;Gammaproteobacteria - Others;Vibrio
lag	882944	Vibrio anguillarum M3	Prokaryotes;Bacteria;Gammaproteobacteria - Others;Vibrio
vfm	388396	Aiivibrio fischeri MJ11	Prokaryotes;Bacteria;Gammaproteobacteria - Others;Aliivibrio
ppr	298386	Photobacterium profundum	Prokaryotes;Bacteria;Gammaproteobacteria - Others;Photobacterium
pst	223283	Pseudomonas syringae pv. tomato DC3000	Prokaryotes;Bacteria;Gammaproteobacteria - Others;Pseudomonas
cja	498211	Cellvibrio japonicus	Prokaryotes;Bacteria;Gammaproteobacteria - Others;Cellvibrio
avn	322710	Azotobacter vinelandii DJ	Prokaryotes;Bacteria;Gammaproteobacteria - Others;Azotobacter
pcr	335284	Psychrobacter cryohalolentis	Prokaryotes;Bacteria;Gammaproteobacteria - Others;Psychrobacter
abz	497978	Acinetobacter baumannii MDR-ZJ06	Prokaryotes;Bacteria;Gammaproteobacteria - Others;Acinetobacter
mct	749219	Moraxella catarrhalis RH4	Prokaryotes;Bacteria;Gammaproteobacteria - Others;Moraxella
slo	323850	Shewanella loihica	Prokaryotes;Bacteria;Gammaproteobacteria - Others;Shewanella
ili	1321370	Idiomarina loihiensis GSL 199	Prokaryotes;Bacteria;Gammaproteobacteria - Others;Idiomarina
cps	167879	Colwellia psychrerythraea	Prokaryotes;Bacteria;Gammaproteobacteria - Others;Colwellia
pat	342610	Pseudoalteromonas atlantica	Prokaryotes;Bacteria;Gammaproteobacteria - Others;Pseudoalteromonas
sde	203122	Saccharophagus degradans	Prokaryotes;Bacteria;Gammaproteobacteria - Others;Saccharophagus
mad	225937	Marinobacter adhaerens	Prokaryotes;Bacteria;Gammaproteobacteria - Others;Marinobacter
amaa	1004786	Alteromonas macleodii AltDE1	Prokaryotes;Bacteria;Gammaproteobacteria - Others;Alteromonas
gni	1085623	Glaciecola nitratireducens	Prokaryotes;Bacteria;Gammaproteobacteria - Others;Glaciecola
psy	314282	Psychromonas sp. CNPT3	Prokaryotes;Bacteria;Gammaproteobacteria - Others;Psychromonas
ttu	377629	Teredinibacter turnerae	Prokaryotes;Bacteria;Gammaproteobacteria - Others;Teredinibacter
fbl	550540	Ferrimonas balearica	Prokaryotes;Bacteria;Gammaproteobacteria - Others;Ferrimonas
cbd	434922	Coxiella burnetii Dugway 5J108-111	Prokaryotes;Bacteria;Gammaproteobacteria - Others;Coxiella
lpm	1199191	Legionella pneumophila subsp. pneumophila Thunder Bay	Prokaryotes;Bacteria;Gammaproteobacteria - Others;Legionella
mca	243233	Methylococcus capsulatus	Prokaryotes;Bacteria;Gammaproteobacteria - Others;Methylococcus
mmt	857087	Methylomonas methanica	Prokaryotes;Bacteria;Gammaproteobacteria - Others;Methylomonas
mah	1091494	Methylomicrobium alcaliphilum	Prokaryotes;Bacteria;Gammaproteobacteria - Others;Methylomicrobium
fta	458234	Francisella tularensis subsp. holarctica FTNF002-00	Prokaryotes;Bacteria;Gammaproteobacteria - Others;Francisella
tcx	317025	Thiomicrospira crunogena	Prokaryotes;Bacteria;Gammaproteobacteria - Others;Thiomicrospira
tcy	717773	Thioalkalimicrobium cyclicum	Prokaryotes;Bacteria;Gammaproteobacteria - Others;Thioalkalimicrobium
mej	754476	Methylophaga nitratireducenticrescens	Prokaryotes;Bacteria;Gammaproteobacteria - Others;Methylophaga
cza	1198232	Cycloclasticus zancles	Prokaryotes;Bacteria;Gammaproteobacteria - Others;Cycloclasticus
nwa	105559	Nitrosococcus watsonii	Prokaryotes;Bacteria;Gammaproteobacteria - Others;Nitrosococcus
alv	572477	Allochromatium vinosum	Prokaryotes;Bacteria;Gammaproteobacteria - Others;Allochromatium
tvi	765911	Thiocystis violascens	Prokaryotes;Bacteria;Gammaproteobacteria - Others;Thiocystis
tmb	765912	Thioflavicoccus mobilis	Prokaryotes;Bacteria;Gammaproteobacteria - Others;Thioflavicoccus
aeh	187272	Alkalilimnicola ehrlichii	Prokaryotes;Bacteria;Gammaproteobacteria - Others;Alkalilimnicola
hha	349124	Halorhodospira halophila	Prokaryotes;Bacteria;Gammaproteobacteria - Others;Halorhodospira
tkm	396595	Thioalkalivibrio sp. K90mix	Prokaryotes;Bacteria;Gammaproteobacteria - Others;Thioalkalivibrio
ssal	1260251	Spiribacter salinus	Prokaryotes;Bacteria;Gammaproteobacteria - Others;Spiribacter
hna	555778	Halothiobacillus neapolitanus	Prokaryotes;Bacteria;Gammaproteobacteria - Others;Halothiobacillus
hch	349521	Hahella chejuensis	Prokaryotes;Bacteria;Gammaproteobacteria - Others;Hahella
csa	290398	Chromohalobacter salexigens	Prokaryotes;Bacteria;Gammaproteobacteria - Others;Chromohalobacter
hel	768066	Halomonas elongata	Prokaryotes;Bacteria;Gammaproteobacteria - Others;Halomonas
plr	1239881	Candidatus Portiera aleyrodidarum BT-QVLC	Prokaryotes;Bacteria;Gammaproteobacteria - Others;Portiera
crt	1202539	Candidatus Carsonella ruddii HT (Heteropsylla texana)	Prokaryotes;Bacteria;Gammaproteobacteria - Others;Carsonella
abo	393595	Alcanivorax borkumensis	Prokaryotes;Bacteria;Gammaproteobacteria - Others;Alcanivorax
kko	523791	Kangiella koreensis	Prokaryotes;Bacteria;Gammaproteobacteria - Others;Kangiella
mpc	491952	Marinomonas posidonica	Prokaryotes;Bacteria;Gammaproteobacteria - Others;Marinomonas
tol	1298593	Thalassolituus oleivorans MIL-1	Prokaryotes;Bacteria;Gammaproteobacteria - Others;Thalassolituus
aha	380703	Aeromonas hydrophila subsp. hydrophila ATCC 7966	Prokaryotes;Bacteria;Gammaproteobacteria - Others;Aeromonas
tau	595494	Tolumonas auensis	Prokaryotes;Bacteria;Gammaproteobacteria - Others;Tolumonas
oce	511062	Oceanimonas sp. GK1	Prokaryotes;Bacteria;Gammaproteobacteria - Others;Oceanimonas
dno	246195	Dichelobacter nodosus	Prokaryotes;Bacteria;Gammaproteobacteria - Others;Dichelobacter
afr	243159	Acidithiobacillus ferrooxidans ATCC 23270	Prokaryotes;Bacteria;Gammaproteobacteria - Others;Acidithiobacillus
saga	1117647	Simiduia agarivorans	Prokaryotes;Bacteria;Gammaproteobacteria - Others;Simiduia
bci	374463	Baumannia cicadellinicola Hc (Homalodisca coagulata)	Prokaryotes;Bacteria;Gammaproteobacteria - Others;Unclassified Gammaproteobacteria
rma	413404	Candidatus Ruthia magnifica (Calyptogena magnifica)	Prokaryotes;Bacteria;Gammaproteobacteria - Others;Unclassified Gammaproteobacteria
vok	412965	Candidatus Vesicomyosocius okutanii (Calyptogena okutanii)	Prokaryotes;Bacteria;Gammaproteobacteria - Others;Unclassified Gammaproteobacteria
gpb	83406	Gamma proteobacterium HdN1	Prokaryotes;Bacteria;Gammaproteobacteria - Others;Unclassified Gammaproteobacteria
nmd	935599	Neisseria meningitidis G2136 (serogroup B)	Prokaryotes;Bacteria;Betaproteobacteria;Neisseria
cvi	243365	Chromobacterium violaceum	Prokaryotes;Bacteria;Betaproteobacteria;Chromobacterium
lhk	557598	Laribacter hongkongensis	Prokaryotes;Bacteria;Betaproteobacteria;Laribacter
pse	748280	Pseudogulbenkiania sp. NH8B	Prokaryotes;Bacteria;Betaproteobacteria;Pseudogulbenkiania
rsn	1031711	Ralstonia solanacearum Po82	Prokaryotes;Bacteria;Betaproteobacteria;Ralstonia
rme	266264	Cupriavidus metallidurans	Prokaryotes;Bacteria;Betaproteobacteria;Cupriavidus
bcn	331271	Burkholderia cenocepacia AU1054	Prokaryotes;Bacteria;Betaproteobacteria;Burkholderia
pne	452638	Polynucleobacter necessarius subsp. necessarius	Prokaryotes;Bacteria;Betaproteobacteria;Polynucleobacter
ppk	1416914	Pandoraea pnomenusa 3kgm	Prokaryotes;Bacteria;Betaproteobacteria;Pandoraea
bpar	1208660	Bordetella parapertussis Bpp5	Prokaryotes;Bacteria;Betaproteobacteria;Bordetella
axo	1167634	Achromobacter xylosoxidans NH44784-1996	Prokaryotes;Bacteria;Betaproteobacteria;Achromobacter
teg	1091497	Taylorella equigenitalis 14/56	Prokaryotes;Bacteria;Betaproteobacteria;Taylorella
put	1007105	Pusillimonas sp. T7-7	Prokaryotes;Bacteria;Betaproteobacteria;Pusillimonas
aka	1036672	Advenella kashmirensis	Prokaryotes;Bacteria;Betaproteobacteria;Advenella
rfr	338969	Rhodoferax ferrireducens	Prokaryotes;Bacteria;Betaproteobacteria;Rhodoferax
pol	296591	Polaromonas sp. JS666	Prokaryotes;Bacteria;Betaproteobacteria;Polaromonas
dia	535289	Acidovorax ebreus	Prokaryotes;Bacteria;Betaproteobacteria;Acidovorax
vei	391735	Verminephrobacter eiseniae	Prokaryotes;Bacteria;Betaproteobacteria;Verminephrobacter
dac	398578	Delftia acidovorans	Prokaryotes;Bacteria;Betaproteobacteria;Delftia
vpe	595537	Variovorax paradoxus EPS	Prokaryotes;Bacteria;Betaproteobacteria;Variovorax
ctt	688245	Comamonas testosteroni CNB-2	Prokaryotes;Bacteria;Betaproteobacteria;Comamonas
adk	596154	Alicycliphilus denitrificans K601	Prokaryotes;Bacteria;Betaproteobacteria;Alicycliphilus
rta	365046	Ramlibacter tataouinensis	Prokaryotes;Bacteria;Betaproteobacteria;Ramlibacter
cbx	946483	Symbiobacter mobilis	Prokaryotes;Bacteria;Betaproteobacteria;Symbiobacter
mpt	420662	Methylibium petroleiphilum	Prokaryotes;Bacteria;Betaproteobacteria;Methylibium
har	204773	Herminiimonas arsenicoxydans	Prokaryotes;Bacteria;Betaproteobacteria;Herminiimonas
mms	375286	Janthinobacterium sp. Marseille	Prokaryotes;Bacteria;Betaproteobacteria;Janthinobacterium
hse	757424	Herbaspirillum seropedicae	Prokaryotes;Bacteria;Betaproteobacteria;Herbaspirillum
zin	871271	Candidatus Zinderia insecticola	Prokaryotes;Bacteria;Betaproteobacteria;Zinderia
cfu	1005048	Collimonas fungivorans	Prokaryotes;Bacteria;Betaproteobacteria;Collimonas
lch	395495	Leptothrix cholodnii	Prokaryotes;Bacteria;Betaproteobacteria;Leptothrix
thi	426114	Thiomonas arsenitoxydans	Prokaryotes;Bacteria;Betaproteobacteria;Thiomonas
rge	983917	Rubrivivax gelatinosus	Prokaryotes;Bacteria;Betaproteobacteria;Rubrivivax
net	335283	Nitrosomonas eutropha	Prokaryotes;Bacteria;Betaproteobacteria;Nitrosomonas
nmu	323848	Nitrosospira multiformis	Prokaryotes;Bacteria;Betaproteobacteria;Nitrosospira
eba	76114	Aromatoleum aromaticum	Prokaryotes;Bacteria;Betaproteobacteria;Aromatoleum
azo	62928	Azoarcus sp. BH72	Prokaryotes;Bacteria;Betaproteobacteria;Azoarcus
dar	159087	Dechloromonas aromatica	Prokaryotes;Bacteria;Betaproteobacteria;Dechloromonas
tmz	85643	Thauera sp. MZ1T	Prokaryotes;Bacteria;Betaproteobacteria;Thauera
dsu	640081	Dechlorosoma suillum	Prokaryotes;Bacteria;Betaproteobacteria;Azospira
tbd	292415	Thiobacillus denitrificans	Prokaryotes;Bacteria;Betaproteobacteria;Thiobacillus
sdr	1163617	Sulfuricella denitrificans	Prokaryotes;Bacteria;Betaproteobacteria;Sulfuricella
mfa	265072	Methylobacillus flagellatus	Prokaryotes;Bacteria;Betaproteobacteria;Methylobacillus
mmb	583345	Methylotenera mobilis	Prokaryotes;Bacteria;Betaproteobacteria;Methylotenera
mep	887061	Methylovorus sp. MP688	Prokaryotes;Bacteria;Betaproteobacteria;Methylovorus
app	522306	Accumulibacter phosphatis	Prokaryotes;Bacteria;Betaproteobacteria;Accumulibacter
tpq	1053648	Candidatus Tremblaya princeps PCVAL	Prokaryotes;Bacteria;Betaproteobacteria;Tremblaya
slt	580332	Sideroxydans lithotrophicus	Prokaryotes;Bacteria;Betaproteobacteria;Sideroxydans
gca	395494	Gallionella capsiferriformans	Prokaryotes;Bacteria;Betaproteobacteria;Gallionella
kbl	1208923	Candidatus Kinetoplastibacterium blastocrithidii (ex Strigomonas culicis)	Prokaryotes;Bacteria;Betaproteobacteria;Kinetoplastibacterium
ssdc	669502	Candidatus Profftella armatura	Prokaryotes;Bacteria;Betaproteobacteria;Profftella
ndl	1343077	Candidatus Nasuia deltocephalinicola	Prokaryotes;Bacteria;Betaproteobacteria;Nasuia
hep	1055528	Helicobacter pylori Puno120	Prokaryotes;Bacteria;Epsilonproteobacteria;Helicobacter
wsu	273121	Wolinella succinogenes	Prokaryotes;Bacteria;Epsilonproteobacteria;Wolinella
tdn	326298	Sulfurimonas denitrificans	Prokaryotes;Bacteria;Epsilonproteobacteria;Sulfurimonas
sku	709032	Sulfuricurvum kujiense	Prokaryotes;Bacteria;Epsilonproteobacteria;Sulfuricurvum
cjeu	1380768	Campylobacter jejuni subsp. jejuni 00-2538	Prokaryotes;Bacteria;Epsilonproteobacteria;Campylobacter
abl	1036172	Arcobacter butzleri 7h1h	Prokaryotes;Bacteria;Epsilonproteobacteria;Arcobacter
sba	760154	Sulfurospirillum barnesii	Prokaryotes;Bacteria;Epsilonproteobacteria;Sulfurospirillum
nsa	749222	Nitratifractor salsuginis	Prokaryotes;Bacteria;Epsilonproteobacteria;Nitratifractor
nis	387092	Nitratiruptor sp. SB155-2	Prokaryotes;Bacteria;Epsilonproteobacteria;Nitratiruptor
sun	387093	Sulfurovum sp. NBC37-1	Prokaryotes;Bacteria;Epsilonproteobacteria;Sulfurovum
nam	598659	Nautilia profundicola	Prokaryotes;Bacteria;Epsilonproteobacteria;Nautilia
gur	351605	Geobacter uraniireducens	Prokaryotes;Bacteria;Deltaproteobacteria;Geobacter
pca	338963	Pelobacter carbinolicus	Prokaryotes;Bacteria;Deltaproteobacteria;Pelobacter
ddn	641491	Desulfovibrio desulfuricans ND132	Prokaryotes;Bacteria;Deltaproteobacteria;Desulfovibrio
lir	1234378	Lawsonia intracellularis N343	Prokaryotes;Bacteria;Deltaproteobacteria;Lawsonia
dba	525897	Desulfomicrobium baculatum	Prokaryotes;Bacteria;Deltaproteobacteria;Desulfomicrobium
drt	485915	Desulfohalobium retbaense	Prokaryotes;Bacteria;Deltaproteobacteria;Desulfohalobium
bba	264462	Bdellovibrio bacteriovorus HD100	Prokaryotes;Bacteria;Deltaproteobacteria;Bdellovibrio
bmx	862908	Bacteriovorax marinus	Prokaryotes;Bacteria;Deltaproteobacteria;Bacteriovorax
dps	177439	Desulfotalea psychrophila	Prokaryotes;Bacteria;Deltaproteobacteria;Desulfotalea
dak	589865	Desulfurivibrio alkaliphilus	Prokaryotes;Bacteria;Deltaproteobacteria;Desulfurivibrio
dpr	577650	Desulfobulbus propionicus	Prokaryotes;Bacteria;Deltaproteobacteria;Desulfobulbus
dsf	1167006	Desulfocapsa sulfexigens	Prokaryotes;Bacteria;Deltaproteobacteria;Desulfocapsa
dol	96561	Candidatus Desulfococcus oleovorans	Prokaryotes;Bacteria;Deltaproteobacteria;Desulfococcus
dal	439235	Desulfatibacillum alkenivorans	Prokaryotes;Bacteria;Deltaproteobacteria;Desulfatibacillum
dat	177437	Desulfobacterium autotrophicum	Prokaryotes;Bacteria;Deltaproteobacteria;Desulfobacterium
dto	651182	Desulfobacula toluolica	Prokaryotes;Bacteria;Deltaproteobacteria;Desulfobacula
acp	455488	Anaeromyxobacter dehalogenans 2CP-1	Prokaryotes;Bacteria;Deltaproteobacteria;Anaeromyxobacter
mfu	483219	Myxococcus fulvus	Prokaryotes;Bacteria;Deltaproteobacteria;Myxococcus
ccx	1144275	Corallococcus coralloides	Prokaryotes;Bacteria;Deltaproteobacteria;Corallococcus
sur	378806	Stigmatella aurantiaca	Prokaryotes;Bacteria;Deltaproteobacteria;Stigmatella
scl	448385	Sorangium cellulosum So ce 56	Prokaryotes;Bacteria;Deltaproteobacteria;Sorangium
hoh	502025	Haliangium ochraceum	Prokaryotes;Bacteria;Deltaproteobacteria;Haliangium
sat	56780	Syntrophus aciditrophicus	Prokaryotes;Bacteria;Deltaproteobacteria;Syntrophus
dao	880072	Desulfobacca acetoxidans	Prokaryotes;Bacteria;Deltaproteobacteria;Desulfobacca
dti	706587	Desulfomonile tiedjei	Prokaryotes;Bacteria;Deltaproteobacteria;Desulfomonile
sfu	335543	Syntrophobacter fumaroxidans	Prokaryotes;Bacteria;Deltaproteobacteria;Syntrophobacter
dbr	644282	Desulfarculus baarsii	Prokaryotes;Bacteria;Deltaproteobacteria;Desulfarculus
hmr	760142	Hippea maritima	Prokaryotes;Bacteria;Deltaproteobacteria;Hippea
dpb	673862	delta proteobacterium BABL1	Prokaryotes;Bacteria;Deltaproteobacteria;Unclassified Deltaproteobacteria
rri	392021	Rickettsia rickettsii Sheila Smith	Prokaryotes;Bacteria;Alphaproteobacteria;Rickettsia
ott	334380	Orientia tsutsugamushi Ikeda	Prokaryotes;Bacteria;Alphaproteobacteria;Orientia
wed	1236908	Wolbachia wNo (Drosophila simulans)	Prokaryotes;Bacteria;Alphaproteobacteria;Wolbachia
acn	574556	Anaplasma centrale	Prokaryotes;Bacteria;Alphaproteobacteria;Anaplasma
eru	254945	Ehrlichia ruminantium Welgevonden (South Africa)	Prokaryotes;Bacteria;Alphaproteobacteria;Ehrlichia
nri	434131	Neorickettsia risticii	Prokaryotes;Bacteria;Alphaproteobacteria;Neorickettsia
mmn	696127	Candidatus Midichloria mitochondrii	Prokaryotes;Bacteria;Alphaproteobacteria;Midichloria
mop	536019	Mesorhizobium opportunistum	Prokaryotes;Bacteria;Alphaproteobacteria;Mesorhizobium
mes	266779	Chelativorans sp. BNC1	Prokaryotes;Bacteria;Alphaproteobacteria;Chelativorans
pla	402881	Parvibaculum lavamentivorans	Prokaryotes;Bacteria;Alphaproteobacteria;Parvibaculum
smeg	1235461	Sinorhizobium meliloti GR4	Prokaryotes;Bacteria;Alphaproteobacteria;Sinorhizobium
ara	311403	Agrobacterium radiobacter	Prokaryotes;Bacteria;Alphaproteobacteria;Agrobacterium
rlt	395492	Rhizobium leguminosarum bv. trifolii WSM2304	Prokaryotes;Bacteria;Alphaproteobacteria;Rhizobium
lso	658172	Candidatus Liberibacter solanacearum	Prokaryotes;Bacteria;Alphaproteobacteria;Liberibacter
bms	204722	Brucella suis 1330	Prokaryotes;Bacteria;Alphaproteobacteria;Brucella
oan	439375	Ochrobactrum anthropi ATCC 49188	Prokaryotes;Bacteria;Alphaproteobacteria;Ochrobactrum
bra	114615	Bradyrhizobium sp. ORS 278	Prokaryotes;Bacteria;Alphaproteobacteria;Bradyrhizobium
aol	1245469	Bradyrhizobium oligotrophicum	Prokaryotes;Bacteria;Alphaproteobacteria;Bradyrhizobium
rpd	316057	Rhodopseudomonas palustris BisB5	Prokaryotes;Bacteria;Alphaproteobacteria;Rhodopseudomonas
nwi	323098	Nitrobacter winogradskyi	Prokaryotes;Bacteria;Alphaproteobacteria;Nitrobacter
oco	1031710	Oligotropha carboxidovorans OM4	Prokaryotes;Bacteria;Alphaproteobacteria;Oligotropha
bbk	360095	Bartonella bacilliformis	Prokaryotes;Bacteria;Alphaproteobacteria;Bartonella
xau	78245	Xanthobacter autotrophicus	Prokaryotes;Bacteria;Alphaproteobacteria;Xanthobacter
azc	438753	Azorhizobium caulinodans	Prokaryotes;Bacteria;Alphaproteobacteria;Azorhizobium
sno	639283	Starkeya novella	Prokaryotes;Bacteria;Alphaproteobacteria;Starkeya
mch	440085	Methylobacterium extorquens CM4	Prokaryotes;Bacteria;Alphaproteobacteria;Methylobacterium
bid	395963	Beijerinckia indica	Prokaryotes;Bacteria;Alphaproteobacteria;Beijerinckia
msl	395965	Methylocella silvestris	Prokaryotes;Bacteria;Alphaproteobacteria;Methylocella
hdt	670307	Hyphomicrobium denitrificans 1NES1	Prokaryotes;Bacteria;Alphaproteobacteria;Hyphomicrobium
rva	648757	Rhodomicrobium vannielii	Prokaryotes;Bacteria;Alphaproteobacteria;Rhodomicrobium
phl	1082931	Pelagibacterium halotolerans	Prokaryotes;Bacteria;Alphaproteobacteria;Pelagibacterium
msc	187303	Methylocystis sp. SC2	Prokaryotes;Bacteria;Alphaproteobacteria;Methylocystis
hci	573234	Candidatus Hodgkinia cicadicola Dsem	Prokaryotes;Bacteria;Alphaproteobacteria;Hodgkinia
ccs	565050	Caulobacter crescentus NA1000	Prokaryotes;Bacteria;Alphaproteobacteria;Caulobacter
pzu	450851	Phenylobacterium zucineum	Prokaryotes;Bacteria;Alphaproteobacteria;Phenylobacterium
bsb	633149	Brevundimonas subvibrioides	Prokaryotes;Bacteria;Alphaproteobacteria;Brevundimonas
aex	573065	Asticcacaulis excentricus	Prokaryotes;Bacteria;Alphaproteobacteria;Asticcacaulis
sil	246200	Ruegeria pomeroyi	Prokaryotes;Bacteria;Alphaproteobacteria;Ruegeria
rsh	349101	Rhodobacter sphaeroides ATCC 17029	Prokaryotes;Bacteria;Alphaproteobacteria;Rhodobacter
jan	290400	Jannaschia sp. CCS1	Prokaryotes;Bacteria;Alphaproteobacteria;Jannaschia
rli	391595	Roseobacter litoralis	Prokaryotes;Bacteria;Alphaproteobacteria;Roseobacter
pami	1367847	Paracoccus aminophilus	Prokaryotes;Bacteria;Alphaproteobacteria;Paracoccus
dsh	398580	Dinoroseobacter shibae	Prokaryotes;Bacteria;Alphaproteobacteria;Dinoroseobacter
kvu	880591	Ketogulonicigenium vulgare Y25	Prokaryotes;Bacteria;Alphaproteobacteria;Ketogulonicigenium
psf	911045	Pseudovibrio sp. FO-BEG1	Prokaryotes;Bacteria;Alphaproteobacteria;Pseudovibrio
pgl	383629	Phaeobacter gallaeciensis 2.10	Prokaryotes;Bacteria;Alphaproteobacteria;Phaeobacter
oat	391626	Octadecabacter antarcticus	Prokaryotes;Bacteria;Alphaproteobacteria;Octadecabacter
lmd	999552	Leisingera methylohalidivorans	Prokaryotes;Bacteria;Alphaproteobacteria;Leisingera
mmr	394221	Maricaulis maris	Prokaryotes;Bacteria;Alphaproteobacteria;Maricaulis
hne	228405	Hyphomonas neptunium	Prokaryotes;Bacteria;Alphaproteobacteria;Hyphomonas
hba	582402	Hirschia baltica	Prokaryotes;Bacteria;Alphaproteobacteria;Hirschia
zmm	555217	Zymomonas mobilis subsp. mobilis ATCC 10988	Prokaryotes;Bacteria;Alphaproteobacteria;Zymomonas
nar	279238	Novosphingobium aromaticivorans	Prokaryotes;Bacteria;Alphaproteobacteria;Novosphingobium
sal	317655	Sphingopyxis alaskensis	Prokaryotes;Bacteria;Alphaproteobacteria;Sphingopyxis
sphm	745310	Sphingomonas sp. MM-1	Prokaryotes;Bacteria;Alphaproteobacteria;Sphingomonas
sjp	452662	Sphingobium japonicum	Prokaryotes;Bacteria;Alphaproteobacteria;Sphingobium
eli	314225	Erythrobacter litoralis	Prokaryotes;Bacteria;Alphaproteobacteria;Erythrobacter
gox	290633	Gluconobacter oxydans 621H	Prokaryotes;Bacteria;Alphaproteobacteria;Gluconobacter
gbe	391165	Granulibacter bethesdensis CGDNIH1	Prokaryotes;Bacteria;Alphaproteobacteria;Granulobacter
amv	926570	Acidiphilium multivorum	Prokaryotes;Bacteria;Alphaproteobacteria;Acidiphilium
gxy	634177	Gluconacetobacter medellinensis NBRC 3288	Prokaryotes;Bacteria;Alphaproteobacteria;Komagataeibacter
apg	634459	Acetobacter pasteurianus IFO 3283-12	Prokaryotes;Bacteria;Alphaproteobacteria;Acetobacter
rrf	1036743	Rhodospirillum rubrum F11	Prokaryotes;Bacteria;Alphaproteobacteria;Rhodospirillum
mgy	1430440	Magnetospirillum gryphiswaldense	Prokaryotes;Bacteria;Alphaproteobacteria;Magnetospirillum
azl	137722	Azospirillum sp. B510	Prokaryotes;Bacteria;Alphaproteobacteria;Azospirillum
tmo	1110502	Tistrella mobilis	Prokaryotes;Bacteria;Alphaproteobacteria;Tistrella
thal	1193729	Endolissoclinum patella	Prokaryotes;Bacteria;Alphaproteobacteria;Endolissoclinum
pbr	314260	Parvularcula bermudensis	Prokaryotes;Bacteria;Alphaproteobacteria;Parvularcula
mgm	156889	Magnetococcus marinus	Prokaryotes;Bacteria;Alphaproteobacteria;Magnetococcus
man	349215	Micavibrio aeruginosavorus EPB	Prokaryotes;Bacteria;Alphaproteobacteria;Micavibrio
pgv	991905	Polymorphum gilvum	Prokaryotes;Bacteria;Alphaproteobacteria;Polymorphum
pel	1002672	Candidatus Pelagibacter sp. IMCC9063	Prokaryotes;Bacteria;Alphaproteobacteria;Pelagibacter
bsu	224308	Bacillus subtilis subsp. subtilis 168	Prokaryotes;Bacteria;Firmicutes - Bacilli;Bacillus
baq	1114958	Bacillus amyloliquefaciens subsp. plantarum CAU B946	Prokaryotes;Bacteria;Firmicutes - Bacilli;Bacillus
oih	221109	Oceanobacillus iheyensis	Prokaryotes;Bacteria;Firmicutes - Bacilli;Oceanobacillus
gyc	544556	Geobacillus sp. Y412MC61	Prokaryotes;Bacteria;Firmicutes - Bacilli;Geobacillus
afl	491915	Anoxybacillus flavithermus	Prokaryotes;Bacteria;Firmicutes - Bacilli;Anoxybacillus
axl	698758	Amphibacillus xylanus	Prokaryotes;Bacteria;Firmicutes - Bacilli;Amphibacillus
lsp	444177	Lysinibacillus sphaericus	Prokaryotes;Bacteria;Firmicutes - Bacilli;Lysinibacillus
hhd	866895	Halobacillus halophilus	Prokaryotes;Bacteria;Firmicutes - Bacilli;Halobacillus
suq	548473	Staphylococcus aureus subsp. aureus TCH60	Prokaryotes;Bacteria;Firmicutes - Bacilli;Staphylococcus
mcl	458233	Macrococcus caseolyticus	Prokaryotes;Bacteria;Firmicutes - Bacilli;Macrococcus
lmz	863767	Listeria monocytogenes serotype 7 SLCC2482	Prokaryotes;Bacteria;Firmicutes - Bacilli;Listeria
esi	262543	Exiguobacterium sibiricum	Prokaryotes;Bacteria;Firmicutes - Bacilli;Exiguobacterium
bbe	358681	Brevibacillus brevis	Prokaryotes;Bacteria;Firmicutes - Bacilli;Brevibacillus
ppol	1429244	Paenibacillus polymyxa CR1	Prokaryotes;Bacteria;Firmicutes - Bacilli;Paenibacillus
tco	717605	Thermobacillus composti	Prokaryotes;Bacteria;Firmicutes - Bacilli;Thermobacillus
aac	521098	Alicyclobacillus acidocaldarius subsp. acidocaldarius DSM 446	Prokaryotes;Bacteria;Firmicutes - Bacilli;Alicyclobacillus
bts	562970	Kyrpidia tusciae	Prokaryotes;Bacteria;Firmicutes - Bacilli;Kyrpidia
siv	1002809	Solibacillus silvestris	Prokaryotes;Bacteria;Firmicutes - Bacilli;Solibacillus
llm	416870	Lactococcus lactis subsp. cremoris MG1363	Prokaryotes;Bacteria;Firmicutes - Bacilli;Lactococcus
snu	869309	Streptococcus pneumoniae SPNA45	Prokaryotes;Bacteria;Firmicutes - Bacilli;Streptococcus
lcs	998820	Lactobacillus casei BD-II	Prokaryotes;Bacteria;Firmicutes - Bacilli;Lactobacillus
ppen	1408206	Pediococcus pentosaceus SL4	Prokaryotes;Bacteria;Firmicutes - Bacilli;Pediococcus
efau	1305849	Enterococcus faecium Aus0085	Prokaryotes;Bacteria;Firmicutes - Bacilli;Enterococcus
mpx	1090974	Melissococcus plutonius DAT561	Prokaryotes;Bacteria;Firmicutes - Bacilli;Melissococcus
thl	945021	Tetragenococcus halophilus	Prokaryotes;Bacteria;Firmicutes - Bacilli;Tetragenococcus
ooe	203123	Oenococcus oeni	Prokaryotes;Bacteria;Firmicutes - Bacilli;Oenococcus
lci	349519	Leuconostoc citreum	Prokaryotes;Bacteria;Firmicutes - Bacilli;Leuconostoc
wko	1045854	Weissella koreensis	Prokaryotes;Bacteria;Firmicutes - Bacilli;Weissella
aur	866775	Aerococcus urinae	Prokaryotes;Bacteria;Firmicutes - Bacilli;Aerococcus
caw	1266845	Carnobacterium sp. WN1359	Prokaryotes;Bacteria;Firmicutes - Bacilli;Carnobacterium
cbm	758678	Clostridium botulinum F 230613	Prokaryotes;Bacteria;Firmicutes - Clostridia;Clostridium
aoe	350688	Alkaliphilus oremlandii	Prokaryotes;Bacteria;Firmicutes - Clostridia;Alkaliphilus
asm	1041809	Candidatus Arthromitus sp. SFB-mouse-Yit	Prokaryotes;Bacteria;Firmicutes - Clostridia;Arthromitus
eha	663278	Ethanoligenens harbinense	Prokaryotes;Bacteria;Firmicutes - Clostridia;Ethanoligenens
rum	657323	Ruminococcus sp. SR1/5	Prokaryotes;Bacteria;Firmicutes - Clostridia;Ruminococcus
fpr	718252	Faecalibacterium prausnitzii L2-6	Prokaryotes;Bacteria;Firmicutes - Clostridia;Faecalibacterium
bfi	657324	Butyrivibrio fibrisolvens	Prokaryotes;Bacteria;Firmicutes - Clostridia;Butyrivibrio
cle	642492	Cellulosilyticum lentocellum	Prokaryotes;Bacteria;Firmicutes - Clostridia;Cellulosilyticum
rix	718255	Roseburia intestinalis XB6B4	Prokaryotes;Bacteria;Firmicutes - Clostridia;Roseburia
coo	751585	Coprococcus sp. ART55/1	Prokaryotes;Bacteria;Firmicutes - Clostridia;Coprococcus
faa	546269	Filifactor alocis	Prokaryotes;Bacteria;Firmicutes - Clostridia;Filifactor
sth	292459	Symbiobacterium thermophilum	Prokaryotes;Bacteria;Firmicutes - Clostridia;Symbiobacterium
swo	335541	Syntrophomonas wolfei	Prokaryotes;Bacteria;Firmicutes - Clostridia;Syntrophomonas
slp	643648	Syntrophothermus lipocalidus	Prokaryotes;Bacteria;Firmicutes - Clostridia;Syntrophothermus
dsy	138119	Desulfitobacterium hafniense Y51	Prokaryotes;Bacteria;Firmicutes - Clostridia;Desulfitobacterium
dca	868595	Desulfotomaculum carboxydivorans	Prokaryotes;Bacteria;Firmicutes - Clostridia;Desulfotomaculum
pth	370438	Pelotomaculum thermopropionicum	Prokaryotes;Bacteria;Firmicutes - Clostridia;Pelotomaculum
dau	477974	Candidatus Desulforudis audaxviator	Prokaryotes;Bacteria;Firmicutes - Clostridia;Desulforudis
tjr	635013	Thermincola potens	Prokaryotes;Bacteria;Firmicutes - Clostridia;Thermincola
sgy	645991	Syntrophobotulus glycolicus	Prokaryotes;Bacteria;Firmicutes - Clostridia;Syntrophobotulus
dmi	768704	Desulfosporosinus meridiei	Prokaryotes;Bacteria;Firmicutes - Clostridia;Desulfosporosinus
dec	1131462	Dehalobacter sp. CF	Prokaryotes;Bacteria;Firmicutes - Clostridia;Dehalobacter
hmo	498761	Heliobacterium modesticaldum	Prokaryotes;Bacteria;Firmicutes - Clostridia;Heliobacterium
fma	334413	Finegoldia magna	Prokaryotes;Bacteria;Firmicutes - Clostridia;Finegoldia
apr	525919	Anaerococcus prevotii	Prokaryotes;Bacteria;Firmicutes - Clostridia;Anaerococcus
ert	657318	Eubacterium rectale DSM 17629	Prokaryotes;Bacteria;Firmicutes - Clostridia;Eubacterium
awo	931626	Acetobacterium woodii	Prokaryotes;Bacteria;Firmicutes - Clostridia;Acetobacterium
ova	693746	Oscillibacter valericigenes	Prokaryotes;Bacteria;Firmicutes - Clostridia;Oscillibacter
tmr	644966	Thermaerobacter marianensis	Prokaryotes;Bacteria;Firmicutes - Clostridia;Thermaerobacter
say	1051632	Sulfobacillus acidophilus TPY	Prokaryotes;Bacteria;Firmicutes - Clostridia;Sulfobacillus
bprm	245012	Butyrate-producing bacterium SM4/1	Prokaryotes;Bacteria;Firmicutes - Clostridia;Unclassified Clostridiales
tpd	340099	Thermoanaerobacter pseudethanolicus	Prokaryotes;Bacteria;Firmicutes - Clostridia;Thermoanaerobacter
chy	246194	Carboxydothermus hydrogenoformans	Prokaryotes;Bacteria;Firmicutes - Clostridia;Carboxydothermus
tae	1209989	Tepidanaerobacter acetatoxydans Re1	Prokaryotes;Bacteria;Firmicutes - Clostridia;Tepidanaerobacter
mta	264732	Moorella thermoacetica	Prokaryotes;Bacteria;Firmicutes - Clostridia;Moorella
adg	429009	Ammonifex degensii	Prokaryotes;Bacteria;Firmicutes - Clostridia;Ammonifex
tpz	1089553	Thermacetogenium phaeum	Prokaryotes;Bacteria;Firmicutes - Clostridia;Thermacetogenium
chd	632292	Caldicellulosiruptor hydrothermalis	Prokaryotes;Bacteria;Firmicutes - Clostridia;Caldicellulosiruptor
toc	555079	Thermosediminibacter oceani	Prokaryotes;Bacteria;Firmicutes - Clostridia;Thermosediminibacter
tto	698948	Thermoanaerobacterium thermosaccharolyticum M0795	Prokaryotes;Bacteria;Firmicutes - Clostridia;Thermoanaerobacterium
cpo	309798	Coprothermobacter proteolyticus	Prokaryotes;Bacteria;Firmicutes - Clostridia;Coprothermobacter
tnr	747365	Thermodesulfobium narugense	Prokaryotes;Bacteria;Firmicutes - Clostridia;Thermodesulfobium
mas	697281	Mahella australiensis	Prokaryotes;Bacteria;Firmicutes - Clostridia;Mahella
nth	457570	Natranaerobius thermophilus	Prokaryotes;Bacteria;Firmicutes - Clostridia;Natranaerobius
hor	373903	Halothermothrix orenii	Prokaryotes;Bacteria;Firmicutes - Clostridia;Halothermothrix
has	656519	Halanaerobium hydrogeniformans	Prokaryotes;Bacteria;Firmicutes - Clostridia;Halanaerobium
aar	574087	Acetohalobium arabaticum	Prokaryotes;Bacteria;Firmicutes - Clostridia;Acetohalobium
hhl	748449	Halobacteroides halobius	Prokaryotes;Bacteria;Firmicutes - Clostridia;Halobacteroides
vpr	479436	Veillonella parvula	Prokaryotes;Bacteria;Firmicutes - Others;Veillonella
ssg	546271	Selenomonas sputigena	Prokaryotes;Bacteria;Firmicutes - Others;Selenomonas
med	1064535	Megasphaera elsdenii	Prokaryotes;Bacteria;Firmicutes - Others;Megasphaera
mhg	657316	Megamonas hypermegale	Prokaryotes;Bacteria;Firmicutes - Others;Megamonas
ain	568816	Acidaminococcus intestini	Prokaryotes;Bacteria;Firmicutes - Others;Acidaminococcus
ers	1313290	Erysipelothrix rhusiopathiae SY1027	Prokaryotes;Bacteria;Firmicutes - Others;Erysipelothrix
euc	717960	Eubacterium cylindroides	Prokaryotes;Bacteria;Firmicutes - Others;Unclassified Erysipelotrichaceae
mhj	262719	Mycoplasma hyopneumoniae J	Prokaryotes;Bacteria;Tenericutes;Mycoplasma
uur	273119	Ureaplasma parvum serovar 3 ATCC 700970	Prokaryotes;Bacteria;Tenericutes;Ureaplasma
pml	37692	Candidatus Phytoplasma mali	Prokaryotes;Bacteria;Tenericutes;Phytoplasma
acl	441768	Acholeplasma laidlawii	Prokaryotes;Bacteria;Tenericutes;Acholeplasma
mfl	265311	Mesoplasma florum L1	Prokaryotes;Bacteria;Tenericutes;Mesoplasma
sdi	1276221	Spiroplasma diminutum	Prokaryotes;Bacteria;Tenericutes;Spiroplasma
mcq	1205676	Mycobacterium canettii CIPT 140060008	Prokaryotes;Bacteria;Actinobacteria;Mycobacterium
asd	443218	Amycolicicoccus subflavus	Prokaryotes;Bacteria;Actinobacteria;Amycolicicoccus
ckp	645127	Corynebacterium kroppenstedtii	Prokaryotes;Bacteria;Actinobacteria;Corynebacterium
nbr	1133849	Nocardia brasiliensis	Prokaryotes;Bacteria;Actinobacteria;Nocardia
rop	632772	Rhodococcus opacus B4	Prokaryotes;Bacteria;Actinobacteria;Rhodococcus
gbr	526226	Gordonia bronchialis	Prokaryotes;Bacteria;Actinobacteria;Gordonia
tpr	521096	Tsukamurella paurometabola	Prokaryotes;Bacteria;Actinobacteria;Tsukamurella
srt	640132	Segniliparus rotundus	Prokaryotes;Bacteria;Actinobacteria;Segniliparus
shy	1133850	Streptomyces hygroscopicus subsp. jinggangensis 5008	Prokaryotes;Bacteria;Actinobacteria;Streptomyces
ksk	452652	Kitasatospora setae	Prokaryotes;Bacteria;Actinobacteria;Kitasatospora
tws	218496	Tropheryma whipplei TW08/27	Prokaryotes;Bacteria;Actinobacteria;Tropheryma
lxy	1389489	Leifsonia xyli subsp. cynodontis DSM 46306	Prokaryotes;Bacteria;Actinobacteria;Leifsonia
cmc	1097677	Clavibacter michiganensis subsp. nebraskensis	Prokaryotes;Bacteria;Actinobacteria;Clavibacter
mts	979556	Microbacterium testaceum	Prokaryotes;Bacteria;Actinobacteria;Microbacterium
aau	290340	Arthrobacter aurescens	Prokaryotes;Bacteria;Actinobacteria;Arthrobacter
rsa	288705	Renibacterium salmoninarum	Prokaryotes;Bacteria;Actinobacteria;Renibacterium
krh	378753	Kocuria rhizophila	Prokaryotes;Bacteria;Actinobacteria;Kocuria
mlu	465515	Micrococcus luteus	Prokaryotes;Bacteria;Actinobacteria;Micrococcus
rmu	680646	Rothia mucilaginosa	Prokaryotes;Bacteria;Actinobacteria;Rothia
bcv	471853	Beutenbergia cavernae	Prokaryotes;Bacteria;Actinobacteria;Beutenbergia
bfa	446465	Brachybacterium faecium	Prokaryotes;Bacteria;Actinobacteria;Brachybacterium
jde	471856	Jonesia denitrificans	Prokaryotes;Bacteria;Actinobacteria;Jonesia
kse	478801	Kytococcus sedentarius	Prokaryotes;Bacteria;Actinobacteria;Kytococcus
xce	446471	Xylanimonas cellulosilytica	Prokaryotes;Bacteria;Actinobacteria;Xylanimonas
iva	743718	Isoptericola variabilis	Prokaryotes;Bacteria;Actinobacteria;Isoptericola
ske	446469	Sanguibacter keddieii	Prokaryotes;Bacteria;Actinobacteria;Sanguibacter
cga	593907	Cellulomonas gilvus	Prokaryotes;Bacteria;Actinobacteria;Cellulomonas
ica	710696	Intrasporangium calvum	Prokaryotes;Bacteria;Actinobacteria;Intrasporangium
pad	1091045	Propionibacterium acnes ATCC 11828	Prokaryotes;Bacteria;Actinobacteria;Propionibacterium
mph	1032480	Microlunatus phosphovorus	Prokaryotes;Bacteria;Actinobacteria;Microlunatus
nca	196162	Nocardioides sp. JS614	Prokaryotes;Bacteria;Actinobacteria;Nocardioides
kfl	479435	Kribbella flavida	Prokaryotes;Bacteria;Actinobacteria;Kribbella
tfu	269800	Thermobifida fusca	Prokaryotes;Bacteria;Actinobacteria;Thermobifida
nal	1205910	Nocardiopsis alba	Prokaryotes;Bacteria;Actinobacteria;Nocardiopsis
tcu	471852	Thermomonospora curvata	Prokaryotes;Bacteria;Actinobacteria;Thermomonospora
sro	479432	Streptosporangium roseum	Prokaryotes;Bacteria;Actinobacteria;Streptosporangium
fre	298653	Frankia sp. EAN1pec	Prokaryotes;Bacteria;Actinobacteria;Frankia
ace	351607	Acidothermus cellulolyticus	Prokaryotes;Bacteria;Actinobacteria;Acidothermus
nml	479431	Nakamurella multipartita	Prokaryotes;Bacteria;Actinobacteria;Nakamurella
gob	526225	Geodermatophilus obscurus	Prokaryotes;Bacteria;Actinobacteria;Geodermatophilus
bsd	1146883	Blastococcus saxobsidens	Prokaryotes;Bacteria;Actinobacteria;Blastococcus
mmar	477641	Modestobacter marinus	Prokaryotes;Bacteria;Actinobacteria;Modestobacter
kra	266940	Kineococcus radiotolerans	Prokaryotes;Bacteria;Actinobacteria;Kineococcus
sen	405948	Saccharopolyspora erythraea	Prokaryotes;Bacteria;Actinobacteria;Saccharopolyspora
svi	471857	Saccharomonospora viridis	Prokaryotes;Bacteria;Actinobacteria;Saccharomonospora
tbi	469371	Thermobispora bispora	Prokaryotes;Bacteria;Actinobacteria;Thermobispora
amm	713604	Amycolatopsis mediterranei S699	Prokaryotes;Bacteria;Actinobacteria;Amycolatopsis
pdx	675635	Pseudonocardia dioxanivorans	Prokaryotes;Bacteria;Actinobacteria;Pseudonocardia
ami	446462	Actinosynnema mirum	Prokaryotes;Bacteria;Actinobacteria;Actinosynnema
sesp	1179773	Saccharothrix espanaensis	Prokaryotes;Bacteria;Actinobacteria;Saccharothrix
stp	369723	Salinispora tropica	Prokaryotes;Bacteria;Actinobacteria;Salinispora
mil	648999	Micromonospora sp. L5	Prokaryotes;Bacteria;Actinobacteria;Micromonospora
vma	263358	Verrucosispora maris	Prokaryotes;Bacteria;Actinobacteria;Verrucosispora
ams	512565	Actinoplanes missouriensis	Prokaryotes;Bacteria;Actinobacteria;Actinoplanes
cai	479433	Catenulispora acidiphila	Prokaryotes;Bacteria;Actinobacteria;Catenulispora
sna	446470	Stackebrandtia nassauensis	Prokaryotes;Bacteria;Actinobacteria;Stackebrandtia
ahe	644284	Arcanobacterium haemolyticum	Prokaryotes;Bacteria;Actinobacteria;Arcanobacterium
mcu	548479	Mobiluncus curtisii	Prokaryotes;Bacteria;Actinobacteria;Mobiluncus
blt	555970	Bifidobacterium animalis subsp. lactis DSM 10140	Prokaryotes;Bacteria;Actinobacteria;Bifidobacterium
gvg	525284	Gardnerella vaginalis ATCC 14019	Prokaryotes;Bacteria;Actinobacteria;Gardnerella
rxy	266117	Rubrobacter xylanophilus	Prokaryotes;Bacteria;Actinobacteria;Rubrobacter
cwo	469383	Conexibacter woesei	Prokaryotes;Bacteria;Actinobacteria;Conexibacter
afo	525909	Acidimicrobium ferrooxidans	Prokaryotes;Bacteria;Actinobacteria;Acidimicrobium
aym	1313172	Ilumatobacter coccineus	Prokaryotes;Bacteria;Actinobacteria;Ilumatobacter
ccu	469378	Cryptobacterium curtum	Prokaryotes;Bacteria;Actinobacteria;Cryptobacterium
shi	471855	Slackia heliotrinireducens	Prokaryotes;Bacteria;Actinobacteria;Slackia
apv	521095	Atopobium parvulum	Prokaryotes;Bacteria;Actinobacteria;Atopobium
eyy	502558	Eggerthella sp. YY7918	Prokaryotes;Bacteria;Actinobacteria;Eggerthella
ols	633147	Olsenella uli	Prokaryotes;Bacteria;Actinobacteria;Olsenella
cgo	700015	Coriobacterium glomerans	Prokaryotes;Bacteria;Actinobacteria;Coriobacterium
gpa	657308	Gordonibacter pamelaeae	Prokaryotes;Bacteria;Actinobacteria;Gordonibacter
aeq	1384484	Adlercreutzia equolifaciens	Prokaryotes;Bacteria;Actinobacteria;Adlercreutzia
cfw	1071763	Chlamydia trachomatis F/SW5	Prokaryotes;Bacteria;Chlamydiae;Chlamydia
cfe	264202	Chlamydophila felis	Prokaryotes;Bacteria;Chlamydiae;Chlamydophila
pcu	264201	Candidatus Protochlamydia amoebophila	Prokaryotes;Bacteria;Chlamydiae;Protochlamydia
puv	765952	Parachlamydia acanthamoebae	Prokaryotes;Bacteria;Chlamydiae;Parachlamydia
wch	716544	Waddlia chondrophila	Prokaryotes;Bacteria;Chlamydiae;Waddlia
sng	331113	Simkania negevensis	Prokaryotes;Bacteria;Chlamydiae;Simkania
ote	452637	Opitutus terrae	Prokaryotes;Bacteria;Verrucomicrobia;Opitutus
caa	583355	Coraliomargarita akajimensis	Prokaryotes;Bacteria;Verrucomicrobia;Coraliomargarita
min	481448	Methylacidiphilum infernorum	Prokaryotes;Bacteria;Verrucomicrobia;Methylacidiphilum
amu	349741	Akkermansia muciniphila	Prokaryotes;Bacteria;Verrucomicrobia;Akkermansia
baf	390236	Borrelia afzelii (FLI)	Prokaryotes;Bacteria;Spirochaetes;Borrelia
tpc	491079	Treponema pallidum subsp. pertenue CDC2	Prokaryotes;Bacteria;Spirochaetes;Treponema
stq	869211	Spirochaeta thermophila DSM 6578	Prokaryotes;Bacteria;Spirochaetes;Spirochaeta
sbu	158189	Sphaerochaeta globosa	Prokaryotes;Bacteria;Spirochaetes;Sphaerochaeta
lic	267671	Leptospira interrogans serovar Copenhageni	Prokaryotes;Bacteria;Spirochaetes;Leptospira
tpx	869212	Turneriella parva	Prokaryotes;Bacteria;Spirochaetes;Turneriella
bpip	1042417	Brachyspira pilosicoli P43/6/78	Prokaryotes;Bacteria;Spirochaetes;Brachyspira
aba	204669	Candidatus Koribacter versatilis	Prokaryotes;Bacteria;Acidobacteria;Koribacter
aca	240015	Acidobacterium capsulatum	Prokaryotes;Bacteria;Acidobacteria;Acidobacterium
gma	682795	Granulicella mallensis	Prokaryotes;Bacteria;Acidobacteria;Granulicella
tsa	401053	Terriglobus saanensis	Prokaryotes;Bacteria;Acidobacteria;Terriglobus
sus	234267	Candidatus Solibacter usitatus	Prokaryotes;Bacteria;Acidobacteria;Solibacter
ctm	981222	Candidatus Chloracidobacterium thermophilum B	Prokaryotes;Bacteria;Acidobacteria;Chloracidobacterium
fsc	59374	Fibrobacter succinogenes	Prokaryotes;Bacteria;Fibrobacteres;Fibrobacter
emi	445932	Elusimicrobium minutum	Prokaryotes;Bacteria;Elusimicrobia;Elusimicrobium
rsd	471821	Uncultured Termite group 1 bacterium phylotype Rs-D17	Prokaryotes;Bacteria;Elusimicrobia;Termite group 1
fus	469607	Fusobacterium nucleatum subsp. animalis 4_8	Prokaryotes;Bacteria;Fusobacteria;Fusobacterium
ipo	572544	Ilyobacter polytropus	Prokaryotes;Bacteria;Fusobacteria;Ilyobacter
lba	523794	Leptotrichia buccalis	Prokaryotes;Bacteria;Fusobacteria;Leptotrichia
str	526218	Sebaldella termitidis	Prokaryotes;Bacteria;Fusobacteria;Sebaldella
smf	519441	Streptobacillus moniliformis	Prokaryotes;Bacteria;Fusobacteria;Streptobacillus
gau	379066	Gemmatimonas aurantiaca	Prokaryotes;Bacteria;Gemmatimonadetes;Gemmatimonas
tai	525903	Thermanaerovibrio acidaminovorans	Prokaryotes;Bacteria;Synergistetes;Thermanaerovibrio
aco	572547	Aminobacterium colombiense	Prokaryotes;Bacteria;Synergistetes;Aminobacterium
tli	580340	Thermovirga lienii	Prokaryotes;Bacteria;Synergistetes;Thermovirga
amo	891968	Anaerobaculum mobile	Prokaryotes;Bacteria;Synergistetes;Anaerobaculum
sbr	651822	Fretibacterium fastidiosum	Prokaryotes;Bacteria;Synergistetes;Fretibacterium
rba	243090	Rhodopirellula baltica	Prokaryotes;Bacteria;Planctomycetes;Rhodopirellula
psl	530564	Pirellula staleyi	Prokaryotes;Bacteria;Planctomycetes;Pirellula
pbs	756272	Planctomyces brasiliensis	Prokaryotes;Bacteria;Planctomycetes;Planctomyces
ipa	575540	Isosphaera pallida	Prokaryotes;Bacteria;Planctomycetes;Isosphaera
saci	886293	Singulisphaera acidiphila	Prokaryotes;Bacteria;Planctomycetes;Singulisphaera
phm	1142394	Phycisphaera mikurensis	Prokaryotes;Bacteria;Planctomycetes;Phycisphaera
syt	1080228	Synechocystis sp. PCC 6803 GT-I	Prokaryotes;Bacteria;Cyanobacteria;Synechocystis
syr	316278	Synechococcus sp. RCC307	Prokaryotes;Bacteria;Cyanobacteria;Synechococcus
tel	197221	Thermosynechococcus elongatus	Prokaryotes;Bacteria;Cyanobacteria;Thermosynechococcus
mar	449447	Microcystis aeruginosa	Prokaryotes;Bacteria;Cyanobacteria;Microcystis
cyp	41431	Cyanothece sp. PCC 8801	Prokaryotes;Bacteria;Cyanobacteria;Cyanothece
amr	329726	Acaryochloris marina	Prokaryotes;Bacteria;Cyanobacteria;Acaryochloris
cgc	292564	Cyanobium gracile	Prokaryotes;Bacteria;Cyanobacteria;Cyanobium
can	755178	Cyanobacterium aponinum	Prokaryotes;Bacteria;Cyanobacteria;Cyanobacterium
dsl	13035	Dactylococcopsis salina	Prokaryotes;Bacteria;Cyanobacteria;Dactylococcopsis
hao	65093	Halothece sp. PCC 7418	Prokaryotes;Bacteria;Cyanobacteria;Halothece
glp	1173026	Gloeocapsa sp. PCC 7428	Prokaryotes;Bacteria;Cyanobacteria;Gloeocapsa
cmp	1173020	Chamaesiphon minutus	Prokaryotes;Bacteria;Cyanobacteria;Chamaesiphon
cyu	713887	Cyanobacterium UCYN-A	Prokaryotes;Bacteria;Cyanobacteria;Atelocyanobacterium
ter	203124	Trichodesmium erythraeum	Prokaryotes;Bacteria;Cyanobacteria;Trichodesmium
lep	111781	Leptolyngbya sp. PCC 7376	Prokaryotes;Bacteria;Cyanobacteria;Leptolyngbya
gei	1173025	Geitlerinema sp. PCC 7407	Prokaryotes;Bacteria;Cyanobacteria;Geitlerinema
oni	179408	Oscillatoria nigro-viridis	Prokaryotes;Bacteria;Cyanobacteria;Oscillatoria
pseu	82654	Pseudanabaena sp. PCC 7367	Prokaryotes;Bacteria;Cyanobacteria;Pseudanabaena
cep	1173022	Crinalium epipsammum	Prokaryotes;Bacteria;Cyanobacteria;Crinalium
mic	1173027	Microcoleus sp. PCC 7113	Prokaryotes;Bacteria;Cyanobacteria;Microcoleus
arp	696747	Arthrospira platensis	Prokaryotes;Bacteria;Cyanobacteria;Arthrospira
glj	1183438	Gloeobacter kilaueensis	Prokaryotes;Bacteria;Cyanobacteria;Gloeobacter
nos	317936	Nostoc sp. PCC 7107	Prokaryotes;Bacteria;Cyanobacteria;Nostoc
naz	551115	Anabaena azollae 0708	Prokaryotes;Bacteria;Cyanobacteria;Trichormus
csg	56107	Cylindrospermum stagnale	Prokaryotes;Bacteria;Cyanobacteria;Cylindrospermum
calo	99598	Calothrix sp. PCC 7507	Prokaryotes;Bacteria;Cyanobacteria;Calothrix
riv	373994	Rivularia sp. PCC 7116	Prokaryotes;Bacteria;Cyanobacteria;Rivularia
pmc	167542	Prochlorococcus marinus MIT 9515	Prokaryotes;Bacteria;Cyanobacteria;Prochlorococcus
cthe	251229	Chroococcidiopsis thermalis	Prokaryotes;Bacteria;Cyanobacteria;Chroococcidiopsis
plp	118163	Pleurocapsa sp. PCC 7327	Prokaryotes;Bacteria;Cyanobacteria;Pleurocapsa
scs	111780	Stanieria cyanosphaera	Prokaryotes;Bacteria;Cyanobacteria;Stanieria
bfg	862962	Bacteroides fragilis 638R	Prokaryotes;Bacteria;Bacteroidetes;Bacteroides
pah	879243	Porphyromonas asaccharolytica	Prokaryotes;Bacteria;Bacteroidetes;Porphyromonas
pdi	435591	Parabacteroides distasonis	Prokaryotes;Bacteria;Bacteroidetes;Parabacteroides
ppn	694427	Paludibacter propionicigenes	Prokaryotes;Bacteria;Bacteroidetes;Paludibacter
osp	709991	Odoribacter splanchnicus	Prokaryotes;Bacteria;Bacteroidetes;Odoribacter
tfo	203275	Tannerella forsythia	Prokaryotes;Bacteria;Bacteroidetes;Tannerella
aps	511995	Candidatus Azobacteroides pseudotrichonymphae (Coptotermes formosanus)	Prokaryotes;Bacteria;Bacteroidetes;Azobacteroides
pru	264731	Prevotella ruminicola	Prokaryotes;Bacteria;Bacteroidetes;Prevotella
ash	717959	Alistipes shahii	Prokaryotes;Bacteria;Bacteroidetes;Alistipes
srm	761659	Salinibacter ruber M8	Prokaryotes;Bacteria;Bacteroidetes;Salinibacter
rmg	762570	Rhodothermus marinus SG0.5JP17-172	Prokaryotes;Bacteria;Bacteroidetes;Rhodothermus
cpi	485918	Chitinophaga pinensis	Prokaryotes;Bacteria;Bacteroidetes;Chitinophaga
nko	700598	Niastella koreensis	Prokaryotes;Bacteria;Bacteroidetes;Niastella
phe	485917	Pedobacter heparinus	Prokaryotes;Bacteria;Bacteroidetes;Pedobacter
shg	743722	Sphingobacterium sp. 21	Prokaryotes;Bacteria;Bacteroidetes;Sphingobacterium
scn	929556	Solitalea canadensis	Prokaryotes;Bacteria;Bacteroidetes;Solitalea
hhy	760192	Haliscomenobacter hydrossis	Prokaryotes;Bacteria;Bacteroidetes;Haliscomenobacter
sgn	984262	Saprospira grandis	Prokaryotes;Bacteria;Bacteroidetes;Saprospira
cmr	880070	Cyclobacterium marinum	Prokaryotes;Bacteria;Bacteroidetes;Cyclobacterium
bbd	866536	Belliella baltica	Prokaryotes;Bacteria;Bacteroidetes;Belliella
evi	926556	Echinicola vietnamensis	Prokaryotes;Bacteria;Bacteroidetes;Echinicola
chu	269798	Cytophaga hutchinsonii	Prokaryotes;Bacteria;Bacteroidetes;Cytophaga
dfe	471854	Dyadobacter fermentans	Prokaryotes;Bacteria;Bacteroidetes;Dyadobacter
sli	504472	Spirosoma linguale	Prokaryotes;Bacteria;Bacteroidetes;Spirosoma
lby	649349	Leadbetterella byssophila	Prokaryotes;Bacteria;Bacteroidetes;Leadbetterella
rsi	761193	Runella slithyformis	Prokaryotes;Bacteria;Bacteroidetes;Runella
fli	880071	Flexibacter litoralis	Prokaryotes;Bacteria;Bacteroidetes;Flexibacter
eol	929562	Emticicia oligotrophica	Prokaryotes;Bacteria;Bacteroidetes;Emticicia
fae	1166018	Fibrella aestuarina	Prokaryotes;Bacteria;Bacteroidetes;Fibrella
mtt	643867	Marivirga tractuosa	Prokaryotes;Bacteria;Bacteroidetes;Marivirga
aas	452471	Candidatus Amoebophilus asiaticus	Prokaryotes;Bacteria;Bacteroidetes;Amoebophilus
che	1231626	Cardinium endosymbiont cEper1 (Encarsia pergandiella)	Prokaryotes;Bacteria;Bacteroidetes;Cardinium
gfo	411154	Gramella forsetii	Prokaryotes;Bacteria;Bacteroidetes;Gramella
fbr	1034807	Flavobacterium branchiophilum	Prokaryotes;Bacteria;Bacteroidetes;Flavobacterium
coc	521097	Capnocytophaga ochracea	Prokaryotes;Bacteria;Bacteroidetes;Capnocytophaga
rbi	313596	Robiginitalea biformata	Prokaryotes;Bacteria;Bacteroidetes;Robiginitalea
zpr	655815	Zunongwangia profunda	Prokaryotes;Bacteria;Bacteroidetes;Zunongwangia
cat	216432	Croceibacter atlanticus	Prokaryotes;Bacteria;Bacteroidetes;Croceibacter
rar	992406	Riemerella anatipestifer RA-GD	Prokaryotes;Bacteria;Bacteroidetes;Riemerella
fbc	313603	Maribacter sp. HTCC2170	Prokaryotes;Bacteria;Bacteroidetes;Maribacter
cao	688270	Cellulophaga algicola	Prokaryotes;Bacteria;Bacteroidetes;Cellulophaga
wvi	865938	Weeksella virosa	Prokaryotes;Bacteria;Bacteroidetes;Weeksella
kdi	983548	Dokdonia sp. 4H-3-7-5	Prokaryotes;Bacteria;Bacteroidetes;Dokdonia
lan	983544	Lacinutrix sp. 5H-3-7-4	Prokaryotes;Bacteria;Bacteroidetes;Lacinutrix
zga	63186	Zobellia galactanivorans	Prokaryotes;Bacteria;Bacteroidetes;Zobellia
mrs	886377	Muricauda ruestringensis	Prokaryotes;Bacteria;Bacteroidetes;Muricauda
asl	746697	Aequorivita sublithincola	Prokaryotes;Bacteria;Bacteroidetes;Aequorivita
orh	867902	Ornithobacterium rhinotracheale DSM 15997	Prokaryotes;Bacteria;Bacteroidetes;Ornithobacterium
ptq	313595	Psychroflexus torquis	Prokaryotes;Bacteria;Bacteroidetes;Psychroflexus
ndo	592029	Nonlabens dokdonensis	Prokaryotes;Bacteria;Bacteroidetes;Nonlabens
pom	313598	Polaribacter sp. MED152	Prokaryotes;Bacteria;Bacteroidetes;Polaribacter
fba	531844	Flavobacteriaceae bacterium	Prokaryotes;Bacteria;Bacteroidetes;Unclassified Flavobacteriaceae
smh	641892	Candidatus Sulcia muelleri DMIN	Prokaryotes;Bacteria;Bacteroidetes;Sulcia
bcp	1075399	Blattabacterium Cpu (Cryptocercus punctulatus)	Prokaryotes;Bacteria;Bacteroidetes;Blattabacterium
fte	755732	Fluviicola taffensis	Prokaryotes;Bacteria;Bacteroidetes;Fluviicola
oho	926562	Owenweeksia hongkongensis	Prokaryotes;Bacteria;Bacteroidetes;Owenweeksia
udi	1133592	Candidatus Uzinura diaspidicola	Prokaryotes;Bacteria;Bacteroidetes;Uzinura
cte	194439	Chlorobium tepidum	Prokaryotes;Bacteria;Chlorobi;Chlorobaculum
cpb	331678	Chlorobium phaeobacteroides BS1	Prokaryotes;Bacteria;Chlorobi;Chlorobium
plt	319225	Pelodictyon luteolum	Prokaryotes;Bacteria;Chlorobi;Pelodictyon
paa	290512	Prosthecochloris aestuarii	Prokaryotes;Bacteria;Chlorobi;Prosthecochloris
cts	517418	Chloroherpeton thalassium	Prokaryotes;Bacteria;Chlorobi;Chloroherpeton
ial	945713	Ignavibacterium album	Prokaryotes;Bacteria;Chlorobi;Ignavibacterium
mro	1191523	Melioribacter roseus	Prokaryotes;Bacteria;Chlorobi;Melioribacter
dmc	1193806	Dehalococcoides mccartyi BTF08	Prokaryotes;Bacteria;Chloroflexi;Dehalococcoides
dly	552811	Dehalogenimonas lykanthroporepellens	Prokaryotes;Bacteria;Chloroflexi;Dehalogenimonas
rrs	357808	Roseiflexus sp. RS-1	Prokaryotes;Bacteria;Chloroflexi;Roseiflexus
cag	326427	Chloroflexus aggregans	Prokaryotes;Bacteria;Chloroflexi;Chloroflexus
hau	316274	Herpetosiphon aurantiacus	Prokaryotes;Bacteria;Chloroflexi;Herpetosiphon
tro	309801	Thermomicrobium roseum	Prokaryotes;Bacteria;Chloroflexi;Thermomicrobium
sti	479434	Sphaerobacter thermophilus	Prokaryotes;Bacteria;Chloroflexi;Sphaerobacterineae
atm	926569	Anaerolinea thermophila	Prokaryotes;Bacteria;Chloroflexi;Anaerolinea
cap	926550	Caldilinea aerophila	Prokaryotes;Bacteria;Chloroflexi;Caldilinea
dmr	709986	Deinococcus maricopensis	Prokaryotes;Bacteria;Deinococcus-Thermus;Deinococcus
tra	649638	Truepera radiovictrix	Prokaryotes;Bacteria;Deinococcus-Thermus;Truepera
ttl	798128	Thermus thermophilus JL-18	Prokaryotes;Bacteria;Deinococcus-Thermus;Thermus
mre	504728	Meiothermus ruber DSM 1279	Prokaryotes;Bacteria;Deinococcus-Thermus;Meiothermus
opr	670487	Oceanithermus profundus	Prokaryotes;Bacteria;Deinococcus-Thermus;Oceanithermus
mhd	869210	Marinithermus hydrothermalis	Prokaryotes;Bacteria;Deinococcus-Thermus;Marinithermus
aae	224324	Aquifex aeolicus	Prokaryotes;Bacteria;Aquificae;Aquifex
hho	547144	Hydrogenobaculum sp. HO	Prokaryotes;Bacteria;Aquificae;Hydrogenobaculum
hth	608538	Hydrogenobacter thermophilus	Prokaryotes;Bacteria;Aquificae;Hydrogenobacter
tal	638303	Thermocrinis albus	Prokaryotes;Bacteria;Aquificae;Thermocrinis
sul	436114	Sulfurihydrogenibium sp. YO3AOP1	Prokaryotes;Bacteria;Aquificae;Sulfurihydrogenibium
pmx	123214	Persephonella marina	Prokaryotes;Bacteria;Aquificae;Persephonella
tam	648996	Thermovibrio ammonificans	Prokaryotes;Bacteria;Aquificae;Thermovibrio
dte	868864	Desulfurobacterium thermolithotrophum	Prokaryotes;Bacteria;Aquificae;Desulfurobacterium
trq	126740	Thermotoga sp. RQ2	Prokaryotes;Bacteria;Thermotogae;Thermotoga
taf	484019	Thermosipho africanus	Prokaryotes;Bacteria;Thermotogae;Thermosipho
fno	381764	Fervidobacterium nodosum	Prokaryotes;Bacteria;Thermotogae;Fervidobacterium
pmo	403833	Petrotoga mobilis	Prokaryotes;Bacteria;Thermotogae;Petrotoga
kol	521045	Kosmotoga olearia	Prokaryotes;Bacteria;Thermotogae;Kosmotoga
mpz	443254	Marinitoga piezophila	Prokaryotes;Bacteria;Thermotogae;Marinitoga
mpg	660470	Mesotoga prima	Prokaryotes;Bacteria;Thermotogae;Mesotoga
ccz	1303518	Chthonomonas calidirosea	Prokaryotes;Bacteria;Armatimonadetes;Chthonomonas
cex	511051	Caldisericum exile	Prokaryotes;Bacteria;Caldiserica;Caldisericum
din	653733	Desulfurispirillum indicum	Prokaryotes;Bacteria;Chrysiogenetes;Desulfurispirillum
ddf	639282	Deferribacter desulfuricans	Prokaryotes;Bacteria;Deferribacteres;Deferribacter
dap	522772	Denitrovibrio acetiphilus	Prokaryotes;Bacteria;Deferribacteres;Denitrovibrio
cni	768670	Calditerrivibrio nitroreducens	Prokaryotes;Bacteria;Deferribacteres;Calditerrivibrio
fsi	717231	Flexistipes sinusarabici	Prokaryotes;Bacteria;Deferribacteres;Flexistipes
dth	309799	Dictyoglomus thermophilum	Prokaryotes;Bacteria;Dictyoglomi;Dictyoglomus
tye	289376	Thermodesulfovibrio yellowstonii	Prokaryotes;Bacteria;Nitrospirae;Thermodesulfovibrio
nde	330214	Candidatus Nitrospira defluvii	Prokaryotes;Bacteria;Nitrospirae;Nitrospira
lfc	1162668	Leptospirillum ferrooxidans	Prokaryotes;Bacteria;Nitrospirae;Leptospirillum
tid	667014	Thermodesulfatator indicus	Prokaryotes;Bacteria;Thermodesulfobacteria;Thermodesulfatator
top	795359	Thermodesulfobacterium geofontis	Prokaryotes;Bacteria;Thermodesulfobacteria;Thermodesulfobacterium
sbe	1394711	Candidatus Saccharibacteria bacterium	Prokaryotes;Bacteria;Unclassified;Saccharibacteria
ttr	525904	Thermobaculum terrenum	Prokaryotes;Bacteria;Unclassified;Thermobaculum
mox	671143	Candidatus Methylomirabilis oxyfera	Prokaryotes;Bacteria;Unclassified;Methylomirabilis
wwe	1394710	Candidate division WWE3 bacterium RAAC2_WWE3_1	Prokaryotes;Bacteria;Unclassified;Other
mja	243232	Methanocaldococcus jannaschii	Prokaryotes;Archaea;Euryarchaeota;Methanocaldococcus
mig	880724	Methanotorris igneus	Prokaryotes;Archaea;Euryarchaeota;Methanotorris
mmz	426368	Methanococcus maripaludis C7	Prokaryotes;Archaea;Euryarchaeota;Methanococcus
mok	647113	Methanothermococcus okinawensis	Prokaryotes;Archaea;Euryarchaeota;Methanothermococcus
mma	192952	Methanosarcina mazei Go1	Prokaryotes;Archaea;Euryarchaeota;Methanosarcina
mbu	259564	Methanococcoides burtonii	Prokaryotes;Archaea;Euryarchaeota;Methanococcoides
mmh	547558	Methanohalophilus mahii	Prokaryotes;Archaea;Euryarchaeota;Methanohalophilus
mev	644295	Methanohalobium evestigatum	Prokaryotes;Archaea;Euryarchaeota;Methanohalobium
mzh	679901	Methanosalsum zhilinae	Prokaryotes;Archaea;Euryarchaeota;Methanosalsum
mpy	1094980	Methanolobus psychrophilus	Prokaryotes;Archaea;Euryarchaeota;Methanolobus
mhz	867904	Methanomethylovorans hollandica	Prokaryotes;Archaea;Euryarchaeota;Methanomethylovorans
mcj	990316	Methanosaeta concilii	Prokaryotes;Archaea;Euryarchaeota;Methanosaeta
mhu	323259	Methanospirillum hungatei	Prokaryotes;Archaea;Euryarchaeota;Methanospirillum
mla	410358	Methanocorpusculum labreanum	Prokaryotes;Archaea;Euryarchaeota;Methanocorpusculum
mem	368407	Methanoculleus marisnigri	Prokaryotes;Archaea;Euryarchaeota;Methanoculleus
mpi	679926	Methanoplanus petrolearius	Prokaryotes;Archaea;Euryarchaeota;Methanoplanus
mbn	456442	Methanoregula boonei	Prokaryotes;Archaea;Euryarchaeota;Methanoregula
mpl	521011	Candidatus Methanosphaerula palustris	Prokaryotes;Archaea;Euryarchaeota;Methanosphaerula
mez	1041930	Methanocella conradii	Prokaryotes;Archaea;Euryarchaeota;Methanocella
mer	1295009	Methanomassiliicoccus sp. Mx1-Issoire	Prokaryotes;Archaea;Euryarchaeota;Methanomassiliicoccus
mmg	79929	Methanothermobacter marburgensis	Prokaryotes;Archaea;Euryarchaeota;Methanothermobacter
mst	339860	Methanosphaera stadtmanae	Prokaryotes;Archaea;Euryarchaeota;Methanosphaera
msi	420247	Methanobrevibacter smithii	Prokaryotes;Archaea;Euryarchaeota;Methanobrevibacter
meth	1379702	Methanobacterium sp. MB1	Prokaryotes;Archaea;Euryarchaeota;Methanobacterium
mfv	523846	Methanothermus fervidus	Prokaryotes;Archaea;Euryarchaeota;Methanothermus
mka	190192	Methanopyrus kandleri	Prokaryotes;Archaea;Euryarchaeota;Methanopyrus
max	1236689	Candidatus Methanomethylophilus alvus	Prokaryotes;Archaea;Euryarchaeota;Methanomethylophilus
apo	572546	Archaeoglobus profundus	Prokaryotes;Archaea;Euryarchaeota;Archaeoglobus
fpl	589924	Ferroglobus placidus	Prokaryotes;Archaea;Euryarchaeota;Ferroglobus
hsl	478009	Halobacterium salinarum	Prokaryotes;Archaea;Euryarchaeota;Halobacterium
hhi	634497	Haloarcula hispanica ATCC 33960	Prokaryotes;Archaea;Euryarchaeota;Haloarcula
hwa	362976	Haloquadratum walsbyi DSM 16790	Prokaryotes;Archaea;Euryarchaeota;Haloquadratum
nmo	268739	Natronomonas moolapensis	Prokaryotes;Archaea;Euryarchaeota;Natronomonas
hla	416348	Halorubrum lacusprofundi	Prokaryotes;Archaea;Euryarchaeota;Halorubrum
hut	519442	Halorhabdus utahensis	Prokaryotes;Archaea;Euryarchaeota;Halorhabdus
hmu	485914	Halomicrobium mukohataei	Prokaryotes;Archaea;Euryarchaeota;Halomicrobium
htu	543526	Haloterrigena turkmenica	Prokaryotes;Archaea;Euryarchaeota;Haloterrigena
nmg	547559	Natrialba magadii	Prokaryotes;Archaea;Euryarchaeota;Natrialba
hme	523841	Haloferax mediterranei	Prokaryotes;Archaea;Euryarchaeota;Haloferax
hje	795797	Halalkalicoccus jeotgali	Prokaryotes;Archaea;Euryarchaeota;Halalkalicoccus
hbo	469382	Halogeometricum borinquense	Prokaryotes;Archaea;Euryarchaeota;Halogeometricum
hxa	797210	Halopiger xanaduensis	Prokaryotes;Archaea;Euryarchaeota;Halopiger
nat	406552	Natrinema sp. J7-2	Prokaryotes;Archaea;Euryarchaeota;Natrinema
nge	797304	Natronobacterium gregoryi	Prokaryotes;Archaea;Euryarchaeota;Natronobacterium
hru	797302	Halovivax ruber	Prokaryotes;Archaea;Euryarchaeota;Halovivax
nou	694430	Natronococcus occultus	Prokaryotes;Archaea;Euryarchaeota;Natronococcus
sali	1333523	Salinarchaeum sp. Harcht-Bsk1	Prokaryotes;Archaea;Euryarchaeota;Salinarchaeum
tac	273075	Thermoplasma acidophilum	Prokaryotes;Archaea;Euryarchaeota;Thermoplasma
pto	263820	Picrophilus torridus	Prokaryotes;Archaea;Euryarchaeota;Picrophilus
fac	333146	Ferroplasma acidarmanus	Prokaryotes;Archaea;Euryarchaeota;Ferroplasma
tar	1054217	Thermoplasmatales archaeon BRNA1	Prokaryotes;Archaea;Euryarchaeota;Unclassified Thermoplasmatales
pfi	1185654	Pyrococcus furiosus COM1	Prokaryotes;Archaea;Euryarchaeota;Pyrococcus
tko	69014	Thermococcus kodakarensis	Prokaryotes;Archaea;Euryarchaeota;Thermococcus
abi	439481	Aciduliprofundum boonei	Prokaryotes;Archaea;Euryarchaeota;Aciduliprofundum
ape	272557	Aeropyrum pernix	Prokaryotes;Archaea;Crenarchaeota;Aeropyrum
smr	399550	Staphylothermus marinus	Prokaryotes;Archaea;Crenarchaeota;Staphylothermus
iho	453591	Ignicoccus hospitalis	Prokaryotes;Archaea;Crenarchaeota;Ignicoccus
dka	490899	Desulfurococcus kamchatkensis	Prokaryotes;Archaea;Crenarchaeota;Desulfurococcus
tag	633148	Thermosphaera aggregans	Prokaryotes;Archaea;Crenarchaeota;Thermosphaera
iag	583356	Ignisphaera aggregans	Prokaryotes;Archaea;Crenarchaeota;Ignisphaera
thg	1184251	Thermogladius cellulolyticus	Prokaryotes;Archaea;Crenarchaeota;Thermogladius
hbu	415426	Hyperthermus butylicus	Prokaryotes;Archaea;Crenarchaeota;Hyperthermus
pfm	694429	Pyrolobus fumarii	Prokaryotes;Archaea;Crenarchaeota;Pyrolobus
sis	429572	Sulfolobus islandicus L.S.2.15	Prokaryotes;Archaea;Crenarchaeota;Sulfolobus
sin	419942	Sulfolobus islandicus Y.N.15.51	Prokaryotes;Archaea;Crenarchaeota;Sulfolobus
mse	399549	Metallosphaera sedula	Prokaryotes;Archaea;Crenarchaeota;Metallosphaera
aho	933801	Acidianus hospitalis	Prokaryotes;Archaea;Crenarchaeota;Acidianus
pas	340102	Pyrobaculum arsenaticum	Prokaryotes;Archaea;Crenarchaeota;Pyrobaculum
cma	397948	Caldivirga maquilingensis	Prokaryotes;Archaea;Crenarchaeota;Caldivirga
tuz	999630	Thermoproteus uzoniensis	Prokaryotes;Archaea;Crenarchaeota;Thermoproteus
vdi	572478	Vulcanisaeta distributa	Prokaryotes;Archaea;Crenarchaeota;Vulcanisaeta
thb	1365176	Thermofilum sp. 1910b	Prokaryotes;Archaea;Crenarchaeota;Thermofilum
asc	666510	Acidilobus saccharovorans	Prokaryotes;Archaea;Crenarchaeota;Acidilobus
clg	1056495	Caldisphaera lagunensis	Prokaryotes;Archaea;Crenarchaeota;Caldisphaera
ffo	1163730	Fervidicoccus fontis	Prokaryotes;Archaea;Crenarchaeota;Fervidicoccus
nir	1229909	Candidatus Nitrosopumilus sp. AR2	Prokaryotes;Archaea;Thaumarchaeota;Nitrosopumilus
csy	414004	Cenarchaeum symbiosum	Prokaryotes;Archaea;Thaumarchaeota;Cenarchaeum
nga	1237085	Candidatus Nitrososphaera gargensis	Prokaryotes;Archaea;Thaumarchaeota;Nitrososphaera
csu	311458	Candidatus Caldiarchaeum subterraneum	Prokaryotes;Archaea;Thaumarchaeota;Caldiarchaeum
neq	228908	Nanoarchaeum equitans	Prokaryotes;Archaea;Nanoarchaeota;Nanoarchaeum
kcr	374847	Candidatus Korarchaeum cryptofilum	Prokaryotes;Archaea;Korarchaeota;Korarchaeum
hah	756883	Halophilic archaeon	Prokaryotes;Archaea;Unclassified

## Sheet: TableS2
#Positive linkages in the control dataset.
#LinkID: IDs of linkages
#ProteinA: a protein in a protein paires.
#ProteinB: another protein in a protein paires.
#PPP: top rank set in PPP.
#Tree: likelihood ratios in the maximum likelihood method.
#Dollo: distances in the Dollo parsimony method.
#Cor: Pearson correlation coefficient.
#Jaccard: Jaccard similarity.
#MI: mutual information.
#Hamming: Hamming distance.
#NPP: Pearson correlation coefficient of the normalized phylogenetic profile (NPP) method.
#SVD100: Euclidean distance of the singular value decomposition (SVD) method with trimming parameter set as 100%.
#SVD30: Euclidean distance of the SVD method with trimming parameter set as 30%.
#Status: positive linkages.
LinkID	ProteinA	ProteinB	PPP	Tree	Dollo	Cor	Jaccard	MI	Hamming	NPP	SVD100	SVD30	Status
1	hsa:604	hsa:9759	5630	48.7348	79	0.361427	0.372905	0.0922401	449	0.000264774	1.39319	1.34272	P
2	hsa:604	hsa:10014	5654	48.7176	79	0.359439	0.371866	0.0912943	451	-0.00924999	1.43943	1.45754	P
3	hsa:604	hsa:51564	5651	48.4931	79	0.362421	0.373427	0.0927144	448	-0.0326451	1.38419	1.31536	P
4	hsa:1387	hsa:2033	575	25.4447	41	0.957835	0.94198	0.518864	17	0.968196	1.12839	1.09888	P
5	hsa:1387	hsa:8202	11502	9.12806	73	0.477474	0.323129	0.108163	199	0.502516	1.37719	1.36981	P
6	hsa:1387	hsa:8850	647	27.1102	42	0.955369	0.938776	0.514999	18	0.814403	1.43563	1.45282	P
7	hsa:2033	hsa:8202	11315	8.0607	70	0.483821	0.32872	0.110201	194	0.516431	1.42625	1.42244	P
8	hsa:2033	hsa:8850	564	10.1944	27	0.967567	0.955017	0.533081	13	0.793818	1.42292	1.43978	P
9	hsa:8202	hsa:8850	11074	8.01294	83	0.489929	0.33218	0.113885	193	0.250968	1.40963	1.40213	P
10	hsa:9918	hsa:64151	361	13.8314	41	0.909386	0.872263	0.436119	35	0.842914	1.42958	1.34803	P
11	hsa:9918	hsa:23397	1083	23.2768	36	0.924963	0.894161	0.456316	29	0.770624	1.40635	1.39177	P
12	hsa:9918	hsa:10592	5525	21.5834	60	0.273559	0.330873	0.0589012	544	0.0267012	1.39173	1.27879	P
13	hsa:9918	hsa:10051	5482	23.5433	67	0.302914	0.343112	0.0711597	515	0.0353033	1.4083	1.39489	P
14	hsa:64151	hsa:23397	1446	10.2882	29	0.891566	0.850187	0.401618	40	0.816305	1.30581	1.33519	P
15	hsa:64151	hsa:10592	7432	18.4511	61	0.256025	0.300123	0.0524365	569	-0.00649475	1.38026	1.39809	P
16	hsa:64151	hsa:10051	7381	19.3539	68	0.283498	0.311224	0.0633183	540	0.00401954	1.41421	1.41798	P
17	hsa:23397	hsa:10592	7155	19.6483	56	0.260228	0.307503	0.0539647	563	0.011706	1.41777	1.41504	P
18	hsa:23397	hsa:10051	7100	22.015	63	0.288152	0.318878	0.0651712	534	0.0218268	1.39223	1.36844	P
19	hsa:10592	hsa:10051	1	146.657	35	0.804507	0.931076	0.269302	57	0.908668	1.11781	1.21164	P
20	hsa:3257	hsa:89781	892	42.0948	13	0.903098	0.833333	0.224356	15	0.578077	1.35265	1.34935	P
21	hsa:84343	hsa:11234	372	65.7871	22	0.884117	0.803922	0.231117	20	0.575025	1.32727	1.31727	P
22	hsa:84343	hsa:79803	3886	22.1845	20	0.748561	0.593023	0.139134	35	0.529562	1.26498	1.25363	P
23	hsa:11234	hsa:79803	5967	22.4663	30	0.709151	0.53	0.140508	47	0.208245	1.27155	1.26896	P
24	hsa:1040	hsa:80198	7831	21.7642	89	0.1162	0.267671	0.00771979	632	0.550118	1.43124	1.41852	P
25	hsa:7464	hsa:2874	13246	26.8297	120	0.374249	0.24282	0.0738218	290	-0.456158	1.40977	1.39522	P
26	hsa:7464	hsa:8841	2875	62.231	98	0.416864	0.49931	0.106099	363	0.0434799	1.41898	1.46511	P
27	hsa:7464	hsa:9611	3715	25.2446	83	0.72647	0.645333	0.310319	133	0.387247	1.40751	1.43164	P
28	hsa:7464	hsa:6907	149	109.548	49	0.850082	0.829646	0.454576	77	0.481786	1.42398	1.45788	P
29	hsa:7464	hsa:79718	151	101.539	48	0.839609	0.818777	0.443845	83	0.471722	1.42028	1.45804	P
30	hsa:2874	hsa:8841	13179	23.137	112	0.160077	0.132312	0.0164565	623	-0.0563907	1.40701	1.40572	P
31	hsa:2874	hsa:9611	8532	40.2988	91	0.490072	0.345098	0.103265	167	-0.362703	1.47615	1.47933	P
32	hsa:2874	hsa:6907	13260	21.2485	141	0.317927	0.204793	0.0576714	365	-0.330374	1.40329	1.39972	P
33	hsa:2874	hsa:79718	13262	20.3699	140	0.313465	0.202151	0.056327	371	-0.320942	1.38697	1.37141	P
34	hsa:8841	hsa:9611	7401	46.678	87	0.347931	0.339888	0.0916916	470	-0.0666295	1.41239	1.42695	P
35	hsa:8841	hsa:6907	2246	62.3689	99	0.423602	0.568733	0.0999606	320	0.163286	1.38518	1.37558	P
36	hsa:8841	hsa:79718	2238	64.0855	98	0.416772	0.57047	0.0958169	320	0.167853	1.39525	1.37875	P
37	hsa:9611	hsa:6907	5061	27.8008	104	0.617559	0.535398	0.240041	210	0.277311	1.39054	1.36067	P
38	hsa:9611	hsa:79718	5141	23.7751	103	0.609951	0.528384	0.235355	216	0.271443	1.38348	1.36658	P
39	hsa:6907	hsa:79718	2	252.138	1	0.979416	0.978261	0.635756	10	0.985221	0.591225	0.193686	P
40	hsa:2647	hsa:282991	66	121.919	53	0.811836	0.720497	0.241379	45	0.376824	1.30293	1.23893	P
41	hsa:2647	hsa:388552	8615	47.0014	60	0.45884	0.251701	0.0691602	110	0.273523	1.3894	1.37942	P
42	hsa:2647	hsa:55330	7598	69.3112	47	0.64729	0.493506	0.142301	78	0.123598	1.4229	1.41613	P
43	hsa:2647	hsa:84062	8312	51.6042	44	0.60426	0.441558	0.122676	86	0.0509786	1.42757	1.42655	P
44	hsa:2647	hsa:63915	9325	35.6608	44	0.465758	0.292208	0.0710966	109	0.127171	1.44185	1.45879	P
45	hsa:2647	hsa:26258	8113	57.1169	68	0.600221	0.44586	0.121469	87	0.126076	1.42128	1.42289	P
46	hsa:2647	hsa:23557	1888	86.5965	50	0.698805	0.56129	0.168583	68	0.322411	1.40995	1.40297	P
47	hsa:282991	hsa:388552	8000	26.6991	65	0.500453	0.285714	0.0788665	95	0.367489	1.45499	1.46408	P
48	hsa:282991	hsa:55330	3146	46.0086	48	0.759647	0.619403	0.192536	51	0.559957	1.41644	1.42053	P
49	hsa:282991	hsa:84062	4417	26.1457	43	0.728804	0.571429	0.176334	57	0.498872	1.42367	1.41785	P
50	hsa:282991	hsa:63915	7818	17.0825	45	0.598716	0.398496	0.115124	80	0.508926	1.41291	1.411	P
51	hsa:282991	hsa:26258	4086	36.1683	65	0.733295	0.585185	0.177344	56	0.54712	1.41555	1.41583	P
52	hsa:282991	hsa:23557	721	55.1938	49	0.809855	0.696296	0.222644	41	0.678684	1.36886	1.36369	P
53	hsa:388552	hsa:55330	4132	41.0433	43	0.623341	0.425287	0.0938601	50	0.567529	1.21277	1.18177	P
54	hsa:388552	hsa:84062	2710	31.9965	42	0.658219	0.468354	0.0988723	42	0.367109	1.37452	1.36796	P
55	hsa:388552	hsa:63915	1261	44.38	38	0.70566	0.55	0.0940067	27	0.523632	1.52725	1.52884	P
56	hsa:388552	hsa:26258	5306	47.7006	78	0.598116	0.406977	0.0844191	51	0.493167	1.44325	1.4438	P
57	hsa:388552	hsa:23557	5974	33.573	54	0.596568	0.387755	0.0935239	60	0.466089	1.41576	1.4185	P
58	hsa:55330	hsa:84062	1131	26.6854	19	0.893577	0.820225	0.214921	16	0.72344	1.39832	1.4972	P
59	hsa:55330	hsa:63915	3380	17.4366	23	0.767581	0.616279	0.14863	33	0.707282	1.49741	1.50732	P
60	hsa:55330	hsa:26258	1428	45.9027	55	0.875708	0.795699	0.208659	19	0.816799	1.37878	1.3687	P
61	hsa:55330	hsa:23557	2143	48.2938	33	0.844694	0.75	0.205289	26	0.613385	1.41264	1.40725	P
62	hsa:84062	hsa:63915	2325	23.7379	14	0.826878	0.701299	0.166255	23	0.648885	1.35924	1.35865	P
63	hsa:84062	hsa:26258	1699	45.3591	50	0.870381	0.786517	0.199667	19	0.733483	1.43782	1.43268	P
64	hsa:84062	hsa:23557	2801	21.7571	34	0.817405	0.705882	0.188209	30	0.630123	1.47552	1.47324	P
65	hsa:63915	hsa:26258	4013	11.8061	56	0.75055	0.6	0.137968	34	0.717468	1.42075	1.42159	P
66	hsa:63915	hsa:23557	6102	14.0514	36	0.683485	0.51	0.124921	49	0.575574	1.43857	1.44199	P
67	hsa:26258	hsa:23557	2315	36.1251	62	0.837553	0.737864	0.200252	27	0.649759	1.34304	1.34728	P
68	hsa:10097	hsa:10096	228	43.14	35	0.962959	0.949153	0.529029	15	0.999005	1.12794	0.954223	P
69	hsa:10097	hsa:10095	666	14.174	70	0.825902	0.782609	0.368541	75	0.793231	1.23167	1.14856	P
70	hsa:10097	hsa:10109	3136	21.4228	51	0.874476	0.822917	0.412304	51	0.745071	1.29142	1.16286	P
71	hsa:10097	hsa:10094	3168	22.2181	52	0.874825	0.8223	0.416132	51	0.689454	1.29204	1.15876	P
72	hsa:10097	hsa:10093	2847	6.02523	53	0.887062	0.839721	0.430107	46	0.221306	1.34207	1.23024	P
73	hsa:10097	hsa:10092	3564	15.1499	60	0.835152	0.767361	0.370366	67	-0.285781	1.38149	1.3306	P
74	hsa:10096	hsa:10095	1229	20.0168	63	0.813931	0.770115	0.355442	80	0.802545	1.21208	1.15073	P
75	hsa:10096	hsa:10109	3158	21.6365	28	0.872311	0.820069	0.410516	52	0.754725	1.32873	1.30216	P
76	hsa:10096	hsa:10094	3175	22.2877	29	0.872668	0.819444	0.414363	52	0.701271	1.32169	1.22098	P
77	hsa:10096	hsa:10093	2852	11.3702	30	0.884874	0.836806	0.428232	47	0.245562	1.31306	1.18922	P
78	hsa:10096	hsa:10092	3616	16.4414	37	0.833084	0.764706	0.368861	68	-0.28458	1.44546	1.42353	P
79	hsa:10095	hsa:10109	3287	38.0685	65	0.792836	0.720365	0.349661	92	0.933206	1.25611	1.182	P
80	hsa:10095	hsa:10094	3304	38.0612	66	0.793456	0.719512	0.354038	92	0.929924	1.21543	1.01991	P
81	hsa:10095	hsa:10093	2871	27.0182	67	0.804555	0.734756	0.364859	87	0.332487	1.257	1.06666	P
82	hsa:10095	hsa:10092	4323	31.2463	74	0.757163	0.671733	0.316559	108	-0.142728	1.40665	1.30416	P
83	hsa:10109	hsa:10094	2	103.153	3	0.983276	0.975	0.519183	6	0.918369	1.27441	1.09288	P
84	hsa:10109	hsa:10093	2	76.3031	12	0.96402	0.947154	0.489724	13	0.361231	1.3174	1.20057	P
85	hsa:10109	hsa:10092	7	73.2732	17	0.944046	0.916667	0.457511	20	-0.0982887	1.39582	1.35342	P
86	hsa:10094	hsa:10093	9	77.4902	13	0.958422	0.939024	0.480704	15	0.403295	1.28449	1.09862	P
87	hsa:10094	hsa:10092	2	79.0512	16	0.949359	0.92437	0.462928	18	-0.0860909	1.3882	1.32504	P
88	hsa:10093	hsa:10092	178	55.5975	23	0.91916	0.882114	0.426185	29	-0.0101302	1.41309	1.43095	P
89	hsa:5720	hsa:5721	1	117.657	1	0.995526	0.992248	0.383557	1	0.912446	0.589494	0.576125	P
90	hsa:5700	hsa:5701	6744	7.66507	19	0.0619347	0.272349	0.00325108	700	-0.281285	1.40022	1.4035	P
91	hsa:5700	hsa:5702	75	23.6333	4	0.393763	0.987603	0.0129025	12	0.998952	0.903294	0.964314	P
92	hsa:5700	hsa:5704	8	23.8339	4	0.562755	0.992769	0.0172203	7	0.998833	0.838986	0.963263	P
93	hsa:5700	hsa:5705	9	29.5997	5	0.634925	0.99171	0.0280509	8	0.998798	0.967124	1.13551	P
94	hsa:5700	hsa:5706	8	18.166	4	0.471231	0.991744	0.0123322	8	0.999	0.850983	0.907585	P
95	hsa:5700	hsa:5707	4455	5.20583	40	0.0673022	0.306653	0.00374429	667	-0.697216	1.42145	1.39456	P
96	hsa:5700	hsa:5716	1183	12.6397	115	0.0465385	0.621118	0.00104062	366	-0.0772114	1.40913	1.40726	P
97	hsa:5700	hsa:5717	5127	7.60175	7	0.064204	0.286902	0.00345744	686	-0.635484	1.42236	1.36858	P
98	hsa:5700	hsa:5718	5354	10.2345	8	0.0638793	0.284823	0.0034277	688	-0.65178	1.44055	1.3803	P
99	hsa:5700	hsa:5719	5354	5.25126	23	0.0638793	0.284823	0.0034277	688	-0.629106	1.40664	1.39922	P
100	hsa:5700	hsa:10213	4435	5.31662	46	0.067466	0.307692	0.00375961	666	-0.584126	1.40955	1.36036	P
101	hsa:5700	hsa:5708	5127	4.52932	18	0.064204	0.286902	0.00345744	686	-0.682569	1.41207	1.32172	P
102	hsa:5700	hsa:5709	5659	5.71715	10	0.0633925	0.281705	0.00338326	691	-0.643877	1.41533	1.43549	P
103	hsa:5700	hsa:5710	4985	4.59453	41	0.0646916	0.290021	0.0035022	683	-0.600665	1.43649	1.4818	P
104	hsa:5700	hsa:5711	12088	2.52416	30	0.0364213	0.114345	0.00124241	852	-0.189951	1.40512	1.41681	P
105	hsa:5700	hsa:9861	5354	5.04192	22	0.0638793	0.284823	0.0034277	688	-0.616788	1.41626	1.38599	P
106	hsa:5700	hsa:5713	5049	5.29381	11	0.0421539	0.288681	0.0010814	685	-0.591274	1.38534	1.34766	P
107	hsa:5700	hsa:5714	7376	7.02432	21	0.0598333	0.258836	0.00306309	713	-0.444149	1.42273	1.39084	P
108	hsa:5700	hsa:5715	7212	5.24684	78	0.0606411	0.264033	0.00313499	708	0.704452	1.38614	1.43696	P
109	hsa:5701	hsa:5702	6608	3.34905	17	0.0619347	0.272349	0.00325108	700	-0.284356	1.39396	1.37043	P
110	hsa:5701	hsa:5704	6533	5.48462	17	0.0436811	0.270941	0.0016206	705	-0.27774	1.3979	1.38286	P
111	hsa:5701	hsa:5705	6521	4.72547	20	0.0679167	0.272917	0.00390606	698	-0.28847	1.39523	1.36288	P
112	hsa:5701	hsa:5706	6612	1.8699	15	0.0390493	0.270661	0.00129569	706	-0.291671	1.3982	1.3638	P
113	hsa:5701	hsa:5707	1361	26.4009	47	0.910162	0.875421	0.45823	37	0.755973	1.36713	1.36667	P
114	hsa:5701	hsa:5716	5580	63.2329	124	0.474162	0.433775	0.157554	342	0.20461	1.39984	1.41065	P
115	hsa:5701	hsa:5717	4	54.7059	12	0.964654	0.949275	0.525835	14	0.803605	1.32352	1.30091	P
116	hsa:5701	hsa:5718	195	51.4583	13	0.959252	0.942029	0.511841	16	0.791089	1.41184	1.34831	P
117	hsa:5701	hsa:5719	590	33.663	30	0.948945	0.928058	0.494734	20	0.755498	1.40003	1.37342	P
118	hsa:5701	hsa:10213	1285	30.2239	53	0.912975	0.878788	0.464408	36	0.81194	1.42415	1.43953	P
119	hsa:5701	hsa:5708	356	32.3729	25	0.95437	0.935252	0.50586	18	0.759933	1.37525	1.40413	P
120	hsa:5701	hsa:5709	532	42.1375	17	0.95115	0.931159	0.495553	19	0.771452	1.38455	1.36754	P
121	hsa:5701	hsa:5710	1474	42.0361	48	0.916381	0.885017	0.451327	33	0.732116	1.4003	1.42715	P
122	hsa:5701	hsa:5711	9722	61.8028	37	0.492916	0.352727	0.108683	178	-0.496221	1.44313	1.4454	P
123	hsa:5701	hsa:9861	385	37.2619	29	0.954098	0.935018	0.503075	18	0.785376	1.43401	1.4377	P
124	hsa:5701	hsa:5713	666	35.4082	18	0.947133	0.925267	0.497335	21	0.801864	1.44656	1.48543	P
125	hsa:5701	hsa:5714	1275	44.3351	24	0.907644	0.871795	0.428082	35	0.683418	1.41598	1.40016	P
126	hsa:5701	hsa:5715	2730	58.8014	87	0.768024	0.708609	0.287725	88	-0.45192	1.43701	1.49746	P
127	hsa:5702	hsa:5704	19	16.0295	4	0.420233	0.990712	0.0111918	9	0.998803	0.800224	0.91084	P
128	hsa:5702	hsa:5705	79	4.58885	9	0.357929	0.985537	0.0119811	14	0.999031	0.916681	1.07589	P
129	hsa:5702	hsa:5706	5	7.50963	4	0.471231	0.991744	0.0123322	8	0.999062	0.885302	0.915163	P
130	hsa:5702	hsa:5707	4507	3.6348	38	0.0673022	0.306653	0.00374429	667	-0.700835	1.39029	1.37048	P
131	hsa:5702	hsa:5716	938	6.78212	113	0.0885788	0.624481	0.00386524	362	-0.0759358	1.4257	1.36176	P
132	hsa:5702	hsa:5717	5181	3.09171	5	0.064204	0.286902	0.00345744	686	-0.638767	1.3714	1.33618	P
133	hsa:5702	hsa:5718	5411	3.19414	6	0.0638793	0.284823	0.0034277	688	-0.655331	1.42787	1.35662	P
134	hsa:5702	hsa:5719	5411	2.94383	21	0.0638793	0.284823	0.0034277	688	-0.632973	1.41618	1.4076	P
135	hsa:5702	hsa:10213	4490	3.55443	44	0.067466	0.307692	0.00375961	666	-0.588536	1.39782	1.34373	P
136	hsa:5702	hsa:5708	5181	3.17469	16	0.064204	0.286902	0.00345744	686	-0.686782	1.39812	1.34452	P
137	hsa:5702	hsa:5709	5714	3.06752	8	0.0633925	0.281705	0.00338326	691	-0.646903	1.40705	1.35659	P
138	hsa:5702	hsa:5710	5040	3.15193	39	0.0646916	0.290021	0.0035022	683	-0.602087	1.42319	1.45849	P
139	hsa:5702	hsa:5711	12206	1.94043	28	0.0364213	0.114345	0.00124241	852	-0.190463	1.4326	1.43968	P
140	hsa:5702	hsa:9861	5411	3.01791	20	0.0638793	0.284823	0.0034277	688	-0.620708	1.37836	1.32982	P
141	hsa:5702	hsa:5713	5040	3.14554	9	0.0646916	0.290021	0.0035022	683	-0.596326	1.44203	1.43828	P
142	hsa:5702	hsa:5714	7436	3.01411	19	0.0598333	0.258836	0.00306309	713	-0.446689	1.38818	1.39558	P
143	hsa:5702	hsa:5715	7272	3.88923	76	0.0606411	0.264033	0.00313499	708	0.708758	1.43137	1.43313	P
144	hsa:5704	hsa:5705	9	22.3845	5	0.512917	0.990702	0.0162882	9	0.998393	0.899887	1.05278	P
145	hsa:5704	hsa:5706	1	20.2285	2	0.669318	0.996904	0.0151494	3	0.998742	0.807575	0.910342	P
146	hsa:5704	hsa:5707	4466	2.16357	38	0.0474666	0.305067	0.00186631	672	-0.697298	1.41923	1.39665	P
147	hsa:5704	hsa:5716	1040	7.79347	111	0.0624726	0.622934	0.00192245	365	-0.0762592	1.41636	1.40439	P
148	hsa:5704	hsa:5717	5126	4.88609	5	0.0452816	0.285419	0.00172341	691	-0.634594	1.39274	1.36859	P
149	hsa:5704	hsa:5718	5356	4.13153	6	0.0450525	0.283351	0.00170859	693	-0.651201	1.3951	1.2838	P
150	hsa:5704	hsa:5719	5356	2.78941	21	0.0450525	0.283351	0.00170859	693	-0.629947	1.39954	1.3759	P
151	hsa:5704	hsa:10213	4447	3.76606	44	0.0475822	0.306101	0.00187394	671	-0.583494	1.40143	1.35978	P
152	hsa:5704	hsa:5708	5126	2.73981	16	0.0452816	0.285419	0.00172341	691	-0.683076	1.44642	1.44473	P
153	hsa:5704	hsa:5709	5736	4.222	8	0.0447093	0.280248	0.00168645	696	-0.64223	1.41213	1.39456	P
154	hsa:5704	hsa:5710	4912	3.47693	39	0.0456255	0.288521	0.00174571	688	-0.59998	1.40163	1.38004	P
155	hsa:5704	hsa:5711	12040	1.33365	28	0.0256871	0.113754	0.000619496	857	-0.196645	1.43274	1.44532	P
156	hsa:5704	hsa:9861	5356	3.24667	20	0.0450525	0.283351	0.00170859	693	-0.616186	1.41771	1.38584	P
157	hsa:5704	hsa:5713	4912	2.65207	9	0.0456255	0.288521	0.00174571	688	-0.591492	1.40097	1.4134	P
158	hsa:5704	hsa:5714	7382	4.87953	19	0.042199	0.257497	0.00152693	718	-0.437486	1.40475	1.37792	P
159	hsa:5704	hsa:5715	7220	3.47151	78	0.0427687	0.262668	0.00156276	713	0.703156	1.39786	1.40763	P
160	hsa:5705	hsa:5706	3	17.2107	5	0.57496	0.991736	0.0188537	8	0.999219	0.867165	0.961845	P
161	hsa:5705	hsa:5707	4493	5.98169	41	0.0738026	0.307292	0.00449879	665	-0.708523	1.42413	1.3973	P
162	hsa:5705	hsa:5716	1209	7.59792	112	0.0471917	0.620725	0.00107086	366	-0.0771074	1.41551	1.36235	P
163	hsa:5705	hsa:5717	5259	5.12928	8	0.0704052	0.2875	0.00415405	684	-0.646579	1.40905	1.36147	P
164	hsa:5705	hsa:5718	5396	5.45642	9	0.0700491	0.285417	0.00411832	686	-0.663107	1.38426	1.30388	P
165	hsa:5705	hsa:5719	5396	5.29393	24	0.0700491	0.285417	0.00411832	686	-0.640586	1.42544	1.37946	P
166	hsa:5705	hsa:10213	4484	5.54649	47	0.0739822	0.308333	0.0045172	664	-0.595848	1.43186	1.37024	P
167	hsa:5705	hsa:5708	5259	5.15057	19	0.0704052	0.2875	0.00415405	684	-0.694056	1.40978	1.43487	P
168	hsa:5705	hsa:5709	5697	5.70913	11	0.0695153	0.282292	0.00406491	689	-0.65493	1.41414	1.3967	P
169	hsa:5705	hsa:5710	5012	5.99966	42	0.0709399	0.290625	0.00420785	681	-0.609632	1.35265	1.36104	P
170	hsa:5705	hsa:5711	12112	4.12652	31	0.039939	0.114583	0.00149253	850	-0.185628	1.43	1.44791	P
171	hsa:5705	hsa:9861	5396	5.08139	23	0.0700491	0.285417	0.00411832	686	-0.627528	1.30423	1.25685	P
172	hsa:5705	hsa:5713	5072	4.97178	12	0.0503444	0.289282	0.00158732	683	-0.60384	1.42271	1.41068	P
173	hsa:5705	hsa:5714	7419	5.53818	22	0.0656123	0.259375	0.00368016	711	-0.453232	1.40879	1.41691	P
174	hsa:5705	hsa:5715	7256	4.90128	81	0.0664982	0.264583	0.00376656	706	0.716405	1.38753	1.41011	P
175	hsa:5706	hsa:5707	4408	1.13823	36	0.0424335	0.304752	0.00149212	673	-0.708999	1.42004	1.41222	P
176	hsa:5706	hsa:5716	1084	3.49651	111	0.0492218	0.622291	0.00117809	366	-0.0777259	1.40003	1.3887	P
177	hsa:5706	hsa:5717	5065	2.67717	3	0.0404802	0.285124	0.00137788	692	-0.647189	1.35805	1.31555	P
178	hsa:5706	hsa:5718	5408	2.69259	4	0.0402754	0.283058	0.00136604	694	-0.663465	1.39087	1.27928	P
179	hsa:5706	hsa:5719	5408	0.783224	19	0.0402754	0.283058	0.00136604	694	-0.640667	1.41582	1.36347	P
180	hsa:5706	hsa:10213	4388	1.34041	42	0.0425368	0.305785	0.00149822	672	-0.596592	1.41115	1.31599	P
181	hsa:5706	hsa:5708	5065	0.502846	14	0.0404802	0.285124	0.00137788	692	-0.694981	1.4427	1.39463	P
182	hsa:5706	hsa:5709	5675	2.5298	6	0.0399685	0.279959	0.00134834	697	-0.655473	1.42111	1.36111	P
183	hsa:5706	hsa:5710	4852	1.63084	37	0.0407876	0.288223	0.00139571	689	-0.612222	1.43158	1.43878	P
184	hsa:5706	hsa:5711	11785	7.94881	26	0.0229633	0.113636	0.000495325	858	-0.185546	1.41785	1.41076	P
185	hsa:5706	hsa:9861	5408	0.748912	18	0.0402754	0.283058	0.00136604	694	-0.629286	1.43989	1.39871	P
186	hsa:5706	hsa:5713	4852	0.464502	7	0.0407876	0.288223	0.00139571	689	-0.604507	1.39456	1.38296	P
187	hsa:5706	hsa:5714	7319	2.50445	17	0.0377244	0.257231	0.00122081	719	-0.452668	1.40105	1.36551	P
188	hsa:5706	hsa:5715	7155	1.25858	76	0.0382338	0.262397	0.00124945	714	0.71323	1.41497	1.38385	P
189	hsa:5707	hsa:5716	3479	77.3334	117	0.478348	0.468954	0.144193	325	0.189771	1.42129	1.46202	P
190	hsa:5707	hsa:5717	84	25.223	35	0.944042	0.922559	0.5047	23	0.982834	1.33722	1.35429	P
191	hsa:5707	hsa:5718	9	34.0668	34	0.949141	0.928814	0.516825	21	0.99368	1.31579	1.33391	P
192	hsa:5707	hsa:5719	352	27.0404	43	0.939194	0.915825	0.497603	25	0.961116	1.30138	1.2915	P
193	hsa:5707	hsa:10213	1583	54.2116	38	0.900326	0.870253	0.44311	41	0.96262	1.32183	1.33734	P
194	hsa:5707	hsa:5708	9	33.0443	34	0.949004	0.929054	0.513675	21	0.990083	1.36276	1.30502	P
195	hsa:5707	hsa:5709	288	27.7543	36	0.941909	0.918644	0.506215	24	0.978145	1.39342	1.29937	P
196	hsa:5707	hsa:5710	1337	33.7299	49	0.9068	0.875817	0.448743	38	0.928103	1.39868	1.37453	P
197	hsa:5707	hsa:5711	9727	25.0146	58	0.54116	0.372881	0.152638	185	-0.225007	1.42546	1.44329	P
198	hsa:5707	hsa:9861	167	35.0517	42	0.944168	0.922297	0.506475	23	0.976377	1.39325	1.38461	P
199	hsa:5707	hsa:5713	194	42.3833	33	0.941425	0.919732	0.49902	24	0.971681	1.34974	1.37758	P
200	hsa:5707	hsa:5714	2100	21.1977	47	0.889025	0.844068	0.437643	46	0.780924	1.39923	1.40438	P
201	hsa:5707	hsa:5715	2961	23.2137	104	0.763514	0.704969	0.293863	95	-0.805691	1.41286	1.43188	P
202	hsa:5716	hsa:5717	4039	65.9226	112	0.491536	0.456954	0.168231	328	0.196467	1.40731	1.42607	P
203	hsa:5716	hsa:5718	4368	65.4505	113	0.48905	0.453642	0.166686	330	0.196053	1.42382	1.44843	P
204	hsa:5716	hsa:5719	4498	64.4372	126	0.484335	0.45124	0.159775	332	0.207227	1.42434	1.41731	P
205	hsa:5716	hsa:10213	3730	82.2313	129	0.46581	0.463415	0.134045	330	0.204331	1.41633	1.39305	P
206	hsa:5716	hsa:5708	4262	67.1835	117	0.486832	0.454545	0.161306	330	0.194686	1.41089	1.45095	P
207	hsa:5716	hsa:5709	4671	63.7206	115	0.485323	0.448675	0.164381	333	0.194053	1.424	1.44051	P
208	hsa:5716	hsa:5710	4622	67.6304	128	0.471825	0.449918	0.14421	335	0.212194	1.40055	1.3829	P
209	hsa:5716	hsa:5711	11924	27.6572	135	0.278836	0.182119	0.0581785	494	-0.161868	1.42078	1.42965	P
210	hsa:5716	hsa:9861	4498	66.4433	123	0.484335	0.45124	0.159775	332	0.199586	1.40851	1.40649	P
211	hsa:5716	hsa:5713	4243	73.2736	116	0.481203	0.454695	0.153144	331	0.202169	1.41524	1.4394	P
212	hsa:5716	hsa:5714	6826	59.883	126	0.458074	0.412252	0.147914	355	0.186003	1.42855	1.39322	P
213	hsa:5716	hsa:5715	7652	49.9985	163	0.391842	0.386107	0.0928331	380	-0.147552	1.39522	1.42446	P
214	hsa:5717	hsa:5718	47	9.31471	1	0.994942	0.992754	0.582544	2	0.987711	1.34688	1.31147	P
215	hsa:5717	hsa:5719	105	5.05757	18	0.984799	0.978417	0.559127	6	0.9488	1.39784	1.40713	P
216	hsa:5717	hsa:10213	43	27.8394	41	0.946693	0.925926	0.510931	22	0.977463	1.34667	1.34012	P
217	hsa:5717	hsa:5708	59	8.58432	13	0.98988	0.985612	0.570361	4	0.978029	1.39591	1.2759	P
218	hsa:5717	hsa:5709	56	6.20898	5	0.98736	0.981884	0.566093	5	0.972335	1.34358	1.33551	P
219	hsa:5717	hsa:5710	118	16.8981	36	0.952115	0.933798	0.50406	19	0.92531	1.35887	1.3129	P
220	hsa:5717	hsa:5711	9110	25.2569	25	0.567274	0.398551	0.162155	166	-0.27852	1.43059	1.46152	P
221	hsa:5717	hsa:9861	49	9.36288	17	0.989871	0.98556	0.569945	4	0.973272	1.367	1.37593	P
222	hsa:5717	hsa:5713	112	15.2299	6	0.982376	0.975089	0.556773	7	0.975253	1.40234	1.41092	P
223	hsa:5717	hsa:5714	380	16.0422	16	0.931924	0.902174	0.478072	27	0.786895	1.3869	1.34985	P
224	hsa:5717	hsa:5715	532	20.9833	75	0.809485	0.754967	0.329061	74	-0.768397	1.45447	1.43957	P
225	hsa:5718	hsa:5719	2	9.40432	17	0.989835	0.985507	0.568457	4	0.965054	1.27899	1.22542	P
226	hsa:5718	hsa:10213	77	38.0843	40	0.946837	0.925676	0.514129	22	0.971631	1.34151	1.335	P
227	hsa:5718	hsa:5708	1	18.9689	12	0.994942	0.992754	0.582544	2	0.988589	1.35005	1.3195	P
228	hsa:5718	hsa:5709	2	10.1133	4	0.99238	0.989051	0.574819	3	0.981393	1.37201	1.29258	P
229	hsa:5718	hsa:5710	23	22.5957	35	0.957115	0.940351	0.511588	17	0.932023	1.41893	1.43584	P
230	hsa:5718	hsa:5711	9005	26.1479	26	0.570158	0.40146	0.163207	164	-0.265869	1.42474	1.4421	P
231	hsa:5718	hsa:9861	1	18.7053	16	0.994918	0.992727	0.580166	2	0.981506	1.40491	1.40147	P
232	hsa:5718	hsa:5713	2	24.0618	5	0.987443	0.982079	0.568947	5	0.981	1.28371	1.2596	P
233	hsa:5718	hsa:5714	162	21.6956	15	0.936662	0.908759	0.482926	25	0.797658	1.38302	1.30888	P
234	hsa:5718	hsa:5715	987	25.1256	76	0.80358	0.748344	0.322766	76	-0.77794	1.39392	1.33142	P
235	hsa:5719	hsa:10213	476	31.0697	41	0.936899	0.912752	0.495002	26	0.930292	1.43211	1.43123	P
236	hsa:5719	hsa:5708	105	10.1947	27	0.984799	0.978417	0.559127	6	0.953707	1.38021	1.37758	P
237	hsa:5719	hsa:5709	54	14.5336	19	0.987281	0.981818	0.562578	5	0.951016	1.37916	1.2959	P
238	hsa:5719	hsa:5710	318	17.2932	42	0.947006	0.926829	0.495761	21	0.946026	1.47207	1.35654	P
239	hsa:5719	hsa:5711	8963	28.971	41	0.570158	0.40146	0.163207	164	-0.279704	1.42184	1.45169	P
240	hsa:5719	hsa:9861	141	9.59182	17	0.984753	0.978339	0.55783	6	0.944157	1.35947	1.34864	P
241	hsa:5719	hsa:5713	337	17.1382	20	0.977334	0.967972	0.546994	9	0.94556	1.40613	1.4195	P
242	hsa:5719	hsa:5714	380	14.9608	30	0.931424	0.901818	0.472818	27	0.814995	1.42189	1.3979	P
243	hsa:5719	hsa:5715	987	35.4802	79	0.80358	0.748344	0.322766	76	-0.756195	1.39616	1.40361	P
244	hsa:10213	hsa:5708	258	36.7351	40	0.941735	0.919463	0.502007	24	0.967624	1.37277	1.30422	P
245	hsa:10213	hsa:5709	403	31.1005	42	0.939622	0.915541	0.503654	25	0.955344	1.38742	1.34538	P
246	hsa:10213	hsa:5710	1530	37.0333	55	0.904518	0.872964	0.446317	39	0.902507	1.44071	1.47529	P
247	hsa:10213	hsa:5711	9709	25.5287	64	0.539846	0.371622	0.152159	186	-0.303999	1.39872	1.42082	P
248	hsa:10213	hsa:9861	305	39.0605	44	0.941868	0.919192	0.503827	24	0.972495	1.40265	1.40461	P
249	hsa:10213	hsa:5713	104	45.7409	39	0.944052	0.923077	0.504367	23	0.974634	1.27859	1.25206	P
250	hsa:10213	hsa:5714	2218	23.6959	53	0.886866	0.841216	0.43574	47	0.778475	1.33655	1.29862	P
251	hsa:10213	hsa:5715	2789	22.9007	108	0.766545	0.708075	0.296927	94	-0.736433	1.44656	1.45051	P
252	hsa:5708	hsa:5709	56	10.37	14	0.98736	0.981884	0.566093	5	0.973461	1.33342	1.26525	P
253	hsa:5708	hsa:5710	8	32.3655	27	0.957158	0.940559	0.512042	17	0.923039	1.40513	1.41568	P
254	hsa:5708	hsa:5711	9099	25.9062	36	0.567274	0.398551	0.162155	166	-0.237558	1.42134	1.39303	P
255	hsa:5708	hsa:9861	49	18.0192	26	0.989871	0.98556	0.569945	4	0.979937	1.31456	1.24237	P
256	hsa:5708	hsa:5713	112	24.0589	13	0.982376	0.975089	0.556773	7	0.975165	1.41597	1.40074	P
257	hsa:5708	hsa:5714	380	18.4396	25	0.931924	0.902174	0.478072	27	0.77904	1.43205	1.38131	P
258	hsa:5708	hsa:5715	1292	35.2523	86	0.799099	0.743421	0.3193	78	-0.800546	1.49932	1.48281	P
259	hsa:5709	hsa:5710	252	15.6788	37	0.949489	0.929825	0.499228	20	0.924602	1.39737	1.37582	P
260	hsa:5709	hsa:5711	8907	30.793	28	0.574536	0.405904	0.164802	161	-0.262798	1.42779	1.46047	P
261	hsa:5709	hsa:9861	103	9.82319	18	0.987281	0.981818	0.562578	5	0.966257	1.36039	1.29116	P
262	hsa:5709	hsa:5713	258	18.6801	7	0.979919	0.971326	0.554479	8	0.965539	1.37536	1.30034	P
263	hsa:5709	hsa:5714	275	25.8501	15	0.933342	0.904762	0.471487	26	0.783832	1.3992	1.33954	P
264	hsa:5709	hsa:5715	1243	28.0728	78	0.799935	0.744186	0.318363	77	-0.769749	1.39285	1.4964	P
265	hsa:5710	hsa:5711	9572	32.0867	59	0.541462	0.379433	0.142115	175	-0.270562	1.42255	1.41732	P
266	hsa:5710	hsa:9861	23	31.8459	39	0.957115	0.940351	0.511588	17	0.924393	1.266	1.32598	P
267	hsa:5710	hsa:5713	353	23.8664	36	0.9447	0.924138	0.493682	22	0.915997	1.36934	1.3871	P
268	hsa:5710	hsa:5714	1679	16.2625	48	0.893641	0.852632	0.423175	42	0.779711	1.48908	1.47605	P
269	hsa:5710	hsa:5715	3112	37.6872	89	0.761394	0.702875	0.28679	93	-0.721909	1.3239	1.36156	P
270	hsa:5711	hsa:9861	8994	27.566	40	0.570158	0.40146	0.163207	164	-0.275952	1.36339	1.36648	P
271	hsa:5711	hsa:5713	9203	25.5553	29	0.562998	0.394265	0.160597	169	-0.309308	1.41036	1.43001	P
272	hsa:5711	hsa:5714	8813	31.7595	37	0.534317	0.3861	0.126259	159	-0.352569	1.46285	1.44817	P
273	hsa:5711	hsa:5715	8594	46.6345	92	0.548863	0.394636	0.136139	158	0.132156	1.36721	1.36699	P
274	hsa:9861	hsa:5713	151	23.5396	19	0.982388	0.975	0.557168	7	0.978506	1.3996	1.39521	P
275	hsa:9861	hsa:5714	380	15.7994	29	0.931424	0.901818	0.472818	27	0.788041	1.39129	1.39111	P
276	hsa:9861	hsa:5715	987	47.9028	68	0.80358	0.748344	0.322766	76	-0.757028	1.4457	1.44415	P
277	hsa:5713	hsa:5714	706	15.9732	18	0.924901	0.892473	0.471046	30	0.786896	1.44069	1.39842	P
278	hsa:5713	hsa:5715	1609	32.3049	79	0.792451	0.736156	0.314229	81	-0.747988	1.4031	1.4157	P
279	hsa:5714	hsa:5715	2589	37.3411	85	0.772104	0.710884	0.288148	85	-0.634321	1.43198	1.42861	P
280	hsa:5201	hsa:5202	3889	47.0987	96	0.76772	0.689046	0.287066	88	-0.263172	1.39991	1.41127	P
281	hsa:5201	hsa:5203	1874	38.6506	76	0.807057	0.735075	0.315632	71	-0.0348581	1.38085	1.39355	P
282	hsa:5201	hsa:5204	4900	25.2218	94	0.684387	0.59633	0.237447	132	-0.405203	1.4015	1.3302	P
283	hsa:5201	hsa:10471	4180	25.6477	91	0.749424	0.671429	0.266594	92	-0.0201896	1.40225	1.42511	P
284	hsa:5201	hsa:7411	1685	23.1763	89	0.81118	0.737226	0.327692	72	-0.514744	1.48028	1.47503	P
285	hsa:5202	hsa:5203	1664	74.4832	60	0.893549	0.855124	0.415698	41	0.277509	1.43614	1.46129	P
286	hsa:5202	hsa:5204	1214	48.6974	54	0.818827	0.768997	0.355034	76	0.491591	1.49793	1.46641	P
287	hsa:5202	hsa:10471	917	45.4092	51	0.891109	0.852632	0.413252	42	0.384672	1.3438	1.31074	P
288	hsa:5202	hsa:7411	1029	53.4675	63	0.912432	0.880702	0.441364	34	0.548897	1.24494	1.34192	P
289	hsa:5203	hsa:5204	1937	49.6854	62	0.807642	0.750769	0.345015	81	0.318403	1.39982	1.3853	P
290	hsa:5203	hsa:10471	1507	63.1122	59	0.870594	0.826241	0.385176	49	0.352997	1.3774	1.30192	P
291	hsa:5203	hsa:7411	1816	57.1599	63	0.903606	0.867857	0.426866	37	0.31666	1.41771	1.43765	P
292	hsa:5204	hsa:10471	1707	44.2463	49	0.809788	0.754601	0.346742	80	0.379196	1.37783	1.30973	P
293	hsa:5204	hsa:7411	872	51.7775	53	0.828832	0.779141	0.366254	72	0.690511	1.45247	1.41251	P
294	hsa:10471	hsa:7411	697	46.5845	52	0.895949	0.858657	0.418087	40	0.224784	1.40429	1.42436	P
295	hsa:162	hsa:164	510	18.6796	41	0.953275	0.934932	0.515058	19	0.989831	1.29285	1.20678	P
296	hsa:162	hsa:8906	841	8.58554	43	0.943593	0.920962	0.501994	23	0.889215	1.33282	1.32122	P
297	hsa:162	hsa:8907	425	17.7435	42	0.955819	0.938144	0.520412	18	0.97586	1.43131	1.40822	P
298	hsa:162	hsa:10053	319	17.5662	42	0.958376	0.941379	0.527188	17	0.974568	1.40571	1.3799	P
299	hsa:162	hsa:1174	169	18.5419	41	0.960817	0.944828	0.531042	16	0.887946	1.3714	1.32468	P
300	hsa:162	hsa:8905	169	17.9595	42	0.960715	0.945017	0.528172	16	0.691725	1.36599	1.32231	P
301	hsa:162	hsa:130340	385	18.4438	42	0.955728	0.938356	0.518901	18	0.90652	1.38344	1.33371	P
302	hsa:164	hsa:8906	126	6.37974	4	0.979696	0.971014	0.548548	8	0.909908	1.07858	0.943957	P
303	hsa:164	hsa:8907	308	9.54107	1	0.982235	0.97482	0.553343	7	0.984454	1.43519	1.41367	P
304	hsa:164	hsa:10053	175	9.51589	1	0.984766	0.978339	0.558174	6	0.983128	1.42171	1.38426	P
305	hsa:164	hsa:1174	59	10.3838	0	0.987311	0.981949	0.563619	5	0.900656	1.27542	1.18343	P
306	hsa:164	hsa:8905	19	10.116	13	0.987339	0.982014	0.56457	5	0.702105	1.28378	1.19806	P
307	hsa:164	hsa:130340	255	9.80644	13	0.982274	0.97491	0.554291	7	0.9195	1.25246	1.17782	P
308	hsa:8906	hsa:8907	261	4.73423	5	0.977082	0.967391	0.542236	9	0.891743	1.36275	1.32697	P
309	hsa:8906	hsa:10053	126	4.89068	5	0.979585	0.970909	0.546081	8	0.890956	1.36576	1.32277	P
310	hsa:8906	hsa:1174	79	6.47926	4	0.982193	0.974545	0.552398	7	0.860159	1.37772	1.24348	P
311	hsa:8906	hsa:8905	229	6.29396	15	0.97721	0.967509	0.544841	9	0.708458	1.36805	1.24289	P
312	hsa:8906	hsa:130340	229	6.28361	15	0.97721	0.967509	0.544841	9	0.865824	1.3697	1.22536	P
313	hsa:8907	hsa:10053	5	19.7915	0	0.992371	0.989091	0.573829	3	0.999813	0.224832	0.262507	P
314	hsa:8907	hsa:1174	305	9.17402	1	0.984753	0.978339	0.55783	6	0.929738	1.28078	1.19482	P
315	hsa:8907	hsa:8905	258	9.27832	14	0.984799	0.978417	0.559127	6	0.730615	1.26687	1.18943	P
316	hsa:8907	hsa:130340	488	9.27275	14	0.979728	0.971326	0.549112	8	0.948678	1.27748	1.19034	P
317	hsa:10053	hsa:1174	82	9.13025	1	0.992371	0.989091	0.573829	3	0.932325	1.26423	1.16992	P
318	hsa:10053	hsa:8905	12	9.03846	14	0.992414	0.98913	0.576742	3	0.732878	1.25004	1.16514	P
319	hsa:10053	hsa:130340	189	9.41159	14	0.987337	0.981949	0.564496	5	0.951361	1.25449	1.15863	P
320	hsa:1174	hsa:8905	23	9.89355	13	0.994942	0.992754	0.582544	2	0.887959	0.232725	0.207499	P
321	hsa:1174	hsa:130340	2	9.95374	13	0.994942	0.992754	0.582544	2	0.981482	0.375914	0.317156	P
322	hsa:8905	hsa:130340	1	21.3659	0	0.99494	0.99278	0.582075	2	0.784337	0.403284	0.326199	P
323	hsa:604	hsa:3065	5629	49.5778	82	0.363415	0.37395	0.0931895	447	-0.0166702	1.40728	1.40397	P
324	hsa:604	hsa:53615	7780	13.0235	39	0.605274	0.457875	0.175005	148	-0.298747	1.4238	1.42401	P
325	hsa:604	hsa:9219	3039	78.6691	72	0.726124	0.613971	0.259977	105	0.176952	1.43709	1.44042	P
326	hsa:604	hsa:57504	6791	64.8786	68	0.663136	0.529412	0.213786	128	0.102612	1.44952	1.45113	P
327	hsa:3065	hsa:53615	11171	27.1654	89	0.236389	0.18118	0.0449098	583	-0.212579	1.41542	1.39891	P
328	hsa:3065	hsa:9219	9942	37.6888	106	0.278217	0.238764	0.0609418	542	-0.183933	1.40805	1.39636	P
329	hsa:3065	hsa:57504	10563	31.1966	102	0.255081	0.206461	0.0518288	565	-0.194448	1.40897	1.3887	P
330	hsa:53615	hsa:9219	6293	71.7744	77	0.618161	0.502513	0.144688	99	0.728656	1.26645	1.26614	P
331	hsa:53615	hsa:57504	4958	77.0851	73	0.66434	0.550562	0.159315	80	0.783782	1.21864	1.21006	P
332	hsa:9219	hsa:57504	2	198.699	36	0.886606	0.821839	0.322371	31	0.990168	1.15157	1.16826	P
333	hsa:51107	hsa:23385	59	42.0945	34	0.893409	0.828767	0.295023	25	0.39826	1.42263	1.41747	P
334	hsa:51107	hsa:5663	71	35.0889	15	0.898497	0.833333	0.310077	25	0.337166	1.29097	1.26977	P
335	hsa:51107	hsa:55851	1	62.2598	15	0.911269	0.853846	0.290093	19	0.37717	1.45412	1.46257	P
336	hsa:23385	hsa:5663	4	51.6958	27	0.927546	0.883117	0.337272	18	0.749811	1.40131	1.38816	P
337	hsa:23385	hsa:55851	182	44.0165	39	0.844077	0.753425	0.255711	36	-0.210025	1.3511	1.34212	P
338	hsa:5663	hsa:55851	199	31.2243	22	0.843242	0.748344	0.264348	38	-0.22157	1.41975	1.43629	P
339	hsa:51107	hsa:23385	59	42.0945	34	0.893409	0.828767	0.295023	25	0.39826	1.42263	1.41747	P
340	hsa:51107	hsa:5663	71	35.0889	15	0.898497	0.833333	0.310077	25	0.337166	1.29097	1.26977	P
341	hsa:51107	hsa:55851	1	62.2598	15	0.911269	0.853846	0.290093	19	0.37717	1.45412	1.46257	P
342	hsa:23385	hsa:5663	4	51.6958	27	0.927546	0.883117	0.337272	18	0.749811	1.40131	1.38816	P
343	hsa:23385	hsa:55851	182	44.0165	39	0.844077	0.753425	0.255711	36	-0.210025	1.3511	1.34212	P
344	hsa:5663	hsa:55851	199	31.2243	22	0.843242	0.748344	0.264348	38	-0.22157	1.41975	1.43629	P
345	hsa:1789	hsa:3065	10291	41.8381	133	0.140911	0.221922	0.0109961	575	-0.125744	1.41465	1.40078	P
346	hsa:1789	hsa:24137	9771	28.3563	114	0.403	0.36338	0.0752763	226	-0.0685163	1.34462	1.29059	P
347	hsa:1789	hsa:25942	6325	33.2976	109	0.446432	0.393939	0.090481	200	-0.0208719	1.38532	1.33037	P
348	hsa:1789	hsa:8467	10053	49.2234	149	0.174402	0.231081	0.017584	569	-0.068198	1.39616	1.37368	P
349	hsa:1789	hsa:10592	9994	21.9348	131	0.106702	0.211098	0.0064772	654	-0.0873492	1.39613	1.41533	P
350	hsa:1789	hsa:10051	10031	20.3122	132	0.124171	0.215711	0.00879504	629	-0.0800948	1.43939	1.43888	P
351	hsa:3065	hsa:24137	4147	52.7618	81	0.376699	0.403631	0.0961308	427	0.0554779	1.38784	1.3462	P
352	hsa:3065	hsa:25942	5580	47.9112	90	0.36861	0.375877	0.0979845	445	0.0107831	1.39488	1.37429	P
353	hsa:3065	hsa:8467	1323	42.3389	100	0.268324	0.676815	0.033766	276	0.15611	1.41217	1.29847	P
354	hsa:3065	hsa:10592	496	22.8909	74	0.304552	0.730988	0.0415644	237	0.186513	1.41416	1.43741	P
355	hsa:3065	hsa:10051	341	26.0095	75	0.351369	0.735499	0.0557694	228	0.200209	1.43253	1.4134	P
356	hsa:24137	hsa:25942	2819	16.6816	53	0.866503	0.824675	0.397521	54	0.891039	1.287	1.2744	P
357	hsa:24137	hsa:8467	4089	53.5697	97	0.352815	0.393398	0.0814909	441	0.250707	1.398	1.38267	P
358	hsa:24137	hsa:10592	4232	14.776	69	0.26626	0.353733	0.0485457	528	0.0307085	1.37079	1.3135	P
359	hsa:24137	hsa:10051	4168	16.5638	76	0.298972	0.366751	0.0612557	499	0.0443272	1.42099	1.41623	P
360	hsa:25942	hsa:8467	6057	47.8295	104	0.344969	0.366022	0.0813815	459	0.208206	1.43291	1.42635	P
361	hsa:25942	hsa:10592	5659	18.6099	76	0.267343	0.329238	0.0533881	546	0.00319668	1.38231	1.39162	P
362	hsa:25942	hsa:10051	5621	20.4153	81	0.297092	0.341401	0.0654174	517	0.018098	1.40905	1.42275	P
363	hsa:8467	hsa:10592	693	28.3506	90	0.246115	0.71861	0.0272902	251	0.216156	1.4202	1.4169	P
364	hsa:8467	hsa:10051	1051	28.4594	99	0.233348	0.701357	0.0249341	264	0.191734	1.42193	1.4009	P
365	hsa:10592	hsa:10051	1	146.657	35	0.804507	0.931076	0.269302	57	0.908668	1.11781	1.21164	P
366	hsa:3065	hsa:3066	2	325.574	2	0.992137	0.995792	0.560889	3	0.988643	0.309109	0.129181	P
367	hsa:3065	hsa:5928	2637	66.3371	94	0.415598	0.521204	0.101523	350	0.106048	1.40109	1.38844	P
368	hsa:3065	hsa:5931	2686	69.4131	94	0.409767	0.51776	0.0982898	353	0.108303	1.37763	1.36815	P
369	hsa:3065	hsa:10284	8966	39.7898	80	0.304761	0.28331	0.0687936	511	-0.113112	1.41787	1.4231	P
370	hsa:3065	hsa:8819	11475	26.0606	82	0.227863	0.169944	0.0418919	591	-0.172025	1.42239	1.43405	P
371	hsa:3065	hsa:25942	5580	47.9112	90	0.36861	0.375877	0.0979845	445	0.0107831	1.39488	1.37429	P
372	hsa:3066	hsa:5928	2667	67.4319	94	0.412317	0.519836	0.0994995	351	0.117832	1.40759	1.39402	P
373	hsa:3066	hsa:5931	2720	70.45	94	0.406487	0.516393	0.0963236	354	0.120094	1.38432	1.37277	P
374	hsa:3066	hsa:10284	8981	40.9335	80	0.305583	0.283708	0.0691332	510	-0.113013	1.42138	1.42522	P
375	hsa:3066	hsa:8819	11489	27.2407	82	0.228462	0.170183	0.0420837	590	-0.17466	1.42084	1.43102	P
376	hsa:3066	hsa:25942	5586	48.5381	90	0.369598	0.376404	0.0984669	444	0.0174773	1.3931	1.3663	P
377	hsa:5928	hsa:5931	1	181.054	4	0.980878	0.977723	0.624861	9	0.973037	0.493502	0.175055	P
378	hsa:5928	hsa:10284	6734	11.595	94	0.609259	0.503741	0.219641	199	-0.0255013	1.36548	1.34697	P
379	hsa:5928	hsa:8819	11017	8.36694	96	0.450916	0.3025	0.123518	279	-0.55306	1.34716	1.31544	P
380	hsa:5928	hsa:25942	3165	21.7999	98	0.697663	0.635697	0.275788	149	0.730643	1.37518	1.37294	P
381	hsa:5931	hsa:10284	6696	10.0091	94	0.610564	0.505	0.220364	198	-0.0302876	1.37025	1.3416	P
382	hsa:5931	hsa:8819	11004	8.13925	96	0.451875	0.303258	0.123889	278	-0.552834	1.36424	1.32782	P
383	hsa:5931	hsa:25942	3162	17.8946	98	0.69922	0.637255	0.276854	148	0.71967	1.37014	1.38268	P
384	hsa:10284	hsa:8819	4588	30.6648	44	0.695578	0.557692	0.202113	92	0.127774	1.42921	1.4408	P
385	hsa:10284	hsa:25942	3878	20.8352	64	0.757046	0.673759	0.278259	92	-0.05162	1.50832	1.47771	P
386	hsa:8819	hsa:25942	7928	17.5524	62	0.609578	0.449814	0.185337	148	-0.54044	1.41754	1.41134	P
387	hsa:9759	hsa:5595	1068	37.3503	94	0.346528	0.694344	0.0565509	254	0.113432	1.41676	1.45317	P
388	hsa:9759	hsa:5594	946	44.2825	96	0.358723	0.701205	0.0604582	248	0.122015	1.41762	1.41822	P
389	hsa:2874	hsa:8841	13179	23.137	112	0.160077	0.132312	0.0164565	623	-0.0563907	1.40701	1.40572	P
390	hsa:2874	hsa:9612	8726	39.2423	100	0.487573	0.340996	0.103742	172	-0.438521	1.42328	1.41547	P
391	hsa:2874	hsa:6907	13260	21.2485	141	0.317927	0.204793	0.0576714	365	-0.330374	1.40329	1.39972	P
392	hsa:2874	hsa:79718	13262	20.3699	140	0.313465	0.202151	0.056327	371	-0.320942	1.38697	1.37141	P
393	hsa:8841	hsa:9612	7278	47.7401	86	0.338658	0.344056	0.0799845	469	-0.0322453	1.42751	1.44507	P
394	hsa:8841	hsa:6907	2246	62.3689	99	0.423602	0.568733	0.0999606	320	0.163286	1.38518	1.37558	P
395	hsa:8841	hsa:79718	2238	64.0855	98	0.416772	0.57047	0.0958169	320	0.167853	1.39525	1.37875	P
396	hsa:9612	hsa:6907	5239	20.2211	101	0.601101	0.530568	0.214324	215	0.35974	1.4062	1.39035	P
397	hsa:9612	hsa:79718	5339	15.5423	100	0.593369	0.523707	0.209682	221	0.352074	1.40905	1.40383	P
398	hsa:6907	hsa:79718	2	252.138	1	0.979416	0.978261	0.635756	10	0.985221	0.591225	0.193686	P
399	hsa:8546	hsa:8120	274	27.9347	28	0.972697	0.961268	0.545881	11	0.998513	0.850437	0.947015	P
400	hsa:8546	hsa:8943	152	20.8226	41	0.975116	0.964912	0.547824	10	0.990529	1.33778	1.32918	P
401	hsa:8546	hsa:26985	535	18.4281	36	0.967744	0.954225	0.537512	13	0.983259	1.4119	1.39414	P
402	hsa:8546	hsa:10947	535	18.6055	36	0.967744	0.954225	0.537512	13	0.98308	1.41018	1.38442	P
403	hsa:8546	hsa:1176	195	19.317	35	0.975175	0.964789	0.5502	10	0.925033	1.28634	1.24906	P
404	hsa:8546	hsa:10239	195	19.2987	35	0.975175	0.964789	0.5502	10	0.930295	1.30998	1.27901	P
405	hsa:8120	hsa:8943	109	10.6289	29	0.987337	0.981949	0.564496	5	0.990646	1.32447	1.32403	P
406	hsa:8120	hsa:26985	7	9.47569	16	0.994908	0.992674	0.579657	2	0.982748	1.39212	1.39558	P
407	hsa:8120	hsa:10947	7	9.62232	16	0.994908	0.992674	0.579657	2	0.982585	1.39426	1.39554	P
408	hsa:8120	hsa:1176	109	10.6133	15	0.987283	0.981884	0.562662	5	0.924485	1.33139	1.29675	P
409	hsa:8120	hsa:10239	109	10.2501	15	0.987283	0.981884	0.562662	5	0.92993	1.3359	1.28726	P
410	hsa:8943	hsa:26985	117	10.6049	17	0.98736	0.981884	0.566093	5	0.974133	1.37787	1.41075	P
411	hsa:8943	hsa:10947	117	10.6178	17	0.98736	0.981884	0.566093	5	0.974056	1.38584	1.41541	P
412	hsa:8943	hsa:1176	23	11.3685	16	0.994942	0.992754	0.582544	2	0.911712	1.2673	1.23789	P
413	hsa:8943	hsa:10239	23	11.3879	16	0.994942	0.992754	0.582544	2	0.916862	1.26699	1.23595	P
414	hsa:26985	hsa:10947	3	19.3277	0	1	1	0.591823	0	0.999924	0.255448	0.230663	P
415	hsa:26985	hsa:1176	155	9.57592	1	0.987281	0.981818	0.562578	5	0.951855	1.15446	1.1401	P
416	hsa:26985	hsa:10239	155	9.5869	1	0.987281	0.981818	0.562578	5	0.956885	1.15854	1.13774	P
417	hsa:10947	hsa:1176	155	9.26281	1	0.987281	0.981818	0.562578	5	0.951559	1.168	1.16506	P
418	hsa:10947	hsa:10239	155	9.68012	1	0.987281	0.981818	0.562578	5	0.956586	1.1616	1.1545	P
419	hsa:1176	hsa:10239	5	9.99631	0	1	1	0.594732	0	0.998267	0.347585	0.325532	P
420	hsa:10379	hsa:6772	4586	19.4609	53	0.760062	0.609524	0.166194	41	0.165736	1.38105	1.37394	P
421	hsa:10379	hsa:6773	4131	20.6226	37	0.790287	0.653061	0.17349	34	0.125673	1.27201	1.24807	P
422	hsa:6772	hsa:6773	15	49.2671	58	0.93968	0.896226	0.278574	11	0.97551	1.25568	1.27336	P
423	hsa:1108	hsa:3065	1261	42.8714	96	0.273914	0.68648	0.0349537	269	0.151582	1.39895	1.33596	P
424	hsa:1108	hsa:3066	1280	40.5474	98	0.272263	0.685315	0.0345568	270	0.155494	1.3964	1.33005	P
425	hsa:1108	hsa:53615	11251	24.958	103	0.222132	0.17551	0.0402625	606	-0.234592	1.40383	1.40815	P
426	hsa:1108	hsa:9219	10012	38.0563	124	0.261437	0.231293	0.0546034	565	-0.0338389	1.36393	1.35823	P
427	hsa:1108	hsa:5928	2739	55.5729	118	0.392087	0.509309	0.091012	369	0.333456	1.42446	1.44186	P
428	hsa:1108	hsa:5931	2732	56.993	116	0.395919	0.509987	0.0933093	368	0.336719	1.42287	1.42893	P
429	hsa:3065	hsa:3066	2	325.574	2	0.992137	0.995792	0.560889	3	0.988643	0.309109	0.129181	P
430	hsa:3065	hsa:53615	11171	27.1654	89	0.236389	0.18118	0.0449098	583	-0.212579	1.41542	1.39891	P
431	hsa:3065	hsa:9219	9942	37.6888	106	0.278217	0.238764	0.0609418	542	-0.183933	1.40805	1.39636	P
432	hsa:3065	hsa:5928	2637	66.3371	94	0.415598	0.521204	0.101523	350	0.106048	1.40109	1.38844	P
433	hsa:3065	hsa:5931	2686	69.4131	94	0.409767	0.51776	0.0982898	353	0.108303	1.37763	1.36815	P
434	hsa:3066	hsa:53615	11199	27.4123	89	0.23701	0.181435	0.0451156	582	-0.213483	1.41112	1.39796	P
435	hsa:3066	hsa:9219	9941	37.6817	106	0.278948	0.2391	0.0612227	541	-0.180691	1.40861	1.39335	P
436	hsa:3066	hsa:5928	2667	67.4319	94	0.412317	0.519836	0.0994995	351	0.117832	1.40759	1.39402	P
437	hsa:3066	hsa:5931	2720	70.45	94	0.406487	0.516393	0.0963236	354	0.120094	1.38432	1.37277	P
438	hsa:53615	hsa:9219	6293	71.7744	77	0.618161	0.502513	0.144688	99	0.728656	1.26645	1.26614	P
439	hsa:53615	hsa:5928	10802	7.21438	91	0.455464	0.31592	0.120636	275	-0.458124	1.42295	1.4437	P
440	hsa:53615	hsa:5931	10785	6.77162	91	0.456454	0.316708	0.121026	274	-0.458371	1.42671	1.43783	P
441	hsa:9219	hsa:5928	8583	52.1794	120	0.550561	0.425	0.182968	230	-0.0351458	1.43506	1.46569	P
442	hsa:9219	hsa:5931	8531	51.269	120	0.551732	0.426065	0.183539	229	-0.038042	1.44214	1.47299	P
443	hsa:5928	hsa:5931	1	181.054	4	0.980878	0.977723	0.624861	9	0.973037	0.493502	0.175055	P
444	hsa:1108	hsa:3065	1261	42.8714	96	0.273914	0.68648	0.0349537	269	0.151582	1.39895	1.33596	P
445	hsa:1108	hsa:3066	1280	40.5474	98	0.272263	0.685315	0.0345568	270	0.155494	1.3964	1.33005	P
446	hsa:1108	hsa:8932	11219	24.1757	91	0.223124	0.176871	0.0406023	605	-0.18602	1.41769	1.42592	P
447	hsa:1108	hsa:53615	11251	24.958	103	0.222132	0.17551	0.0402625	606	-0.234592	1.40383	1.40815	P
448	hsa:1108	hsa:9219	10012	38.0563	124	0.261437	0.231293	0.0546034	565	-0.0338389	1.36393	1.35823	P
449	hsa:1108	hsa:5928	2739	55.5729	118	0.392087	0.509309	0.091012	369	0.333456	1.42446	1.44186	P
450	hsa:1108	hsa:5931	2732	56.993	116	0.395919	0.509987	0.0933093	368	0.336719	1.42287	1.42893	P
451	hsa:3065	hsa:3066	2	325.574	2	0.992137	0.995792	0.560889	3	0.988643	0.309109	0.129181	P
452	hsa:3065	hsa:8932	11149	25.6002	73	0.237445	0.182584	0.0452895	582	-0.211683	1.42357	1.4277	P
453	hsa:3065	hsa:53615	11171	27.1654	89	0.236389	0.18118	0.0449098	583	-0.212579	1.41542	1.39891	P
454	hsa:3065	hsa:9219	9942	37.6888	106	0.278217	0.238764	0.0609418	542	-0.183933	1.40805	1.39636	P
455	hsa:3065	hsa:5928	2637	66.3371	94	0.415598	0.521204	0.101523	350	0.106048	1.40109	1.38844	P
456	hsa:3065	hsa:5931	2686	69.4131	94	0.409767	0.51776	0.0982898	353	0.108303	1.37763	1.36815	P
457	hsa:3066	hsa:8932	11162	26.0408	73	0.238068	0.182841	0.0454971	581	-0.211654	1.4267	1.43318	P
458	hsa:3066	hsa:53615	11199	27.4123	89	0.23701	0.181435	0.0451156	582	-0.213483	1.41112	1.39796	P
459	hsa:3066	hsa:9219	9941	37.6817	106	0.278948	0.2391	0.0612227	541	-0.180691	1.40861	1.39335	P
460	hsa:3066	hsa:5928	2667	67.4319	94	0.412317	0.519836	0.0994995	351	0.117832	1.40759	1.39402	P
461	hsa:3066	hsa:5931	2720	70.45	94	0.406487	0.516393	0.0963236	354	0.120094	1.38432	1.37277	P
462	hsa:8932	hsa:53615	2	89.5865	24	0.977737	0.962121	0.362346	5	0.956668	0.933372	0.914057	P
463	hsa:8932	hsa:9219	6105	76.2585	63	0.630666	0.515152	0.150795	96	0.850998	1.35388	1.36059	P
464	hsa:8932	hsa:5928	10657	10.2966	87	0.469876	0.325	0.133946	270	-0.360894	1.4396	1.45586	P
465	hsa:8932	hsa:5931	10644	10.0472	87	0.470876	0.325815	0.134351	269	-0.36177	1.43641	1.44313	P
466	hsa:53615	hsa:9219	6293	71.7744	77	0.618161	0.502513	0.144688	99	0.728656	1.26645	1.26614	P
467	hsa:53615	hsa:5928	10802	7.21438	91	0.455464	0.31592	0.120636	275	-0.458124	1.42295	1.4437	P
468	hsa:53615	hsa:5931	10785	6.77162	91	0.456454	0.316708	0.121026	274	-0.458371	1.42671	1.43783	P
469	hsa:9219	hsa:5928	8583	52.1794	120	0.550561	0.425	0.182968	230	-0.0351458	1.43506	1.46569	P
470	hsa:9219	hsa:5931	8531	51.269	120	0.551732	0.426065	0.183539	229	-0.038042	1.44214	1.47299	P
471	hsa:5928	hsa:5931	1	181.054	4	0.980878	0.977723	0.624861	9	0.973037	0.493502	0.175055	P
472	hsa:5885	hsa:8243	7142	21.2469	51	0.29305	0.320051	0.0672311	529	0.0196231	1.40135	1.36051	P
473	hsa:5885	hsa:9126	7205	18.6632	50	0.245732	0.301088	0.0484961	578	0.00997916	1.41214	1.42501	P
474	hsa:5885	hsa:10274	82	32.722	14	0.946553	0.923664	0.475677	20	0.857957	1.37587	1.34276	P
475	hsa:8243	hsa:9126	4	116.334	41	0.759058	0.915274	0.238396	71	0.847541	1.14672	1.05183	P
476	hsa:8243	hsa:10274	6867	22.4767	51	0.297798	0.327763	0.0691691	523	0.0323495	1.40895	1.38677	P
477	hsa:9126	hsa:10274	6978	19.9995	50	0.249713	0.308343	0.0498842	572	0.0205374	1.38219	1.3447	P
478	hsa:5885	hsa:8243	7142	21.2469	51	0.29305	0.320051	0.0672311	529	0.0196231	1.40135	1.36051	P
479	hsa:5885	hsa:9126	7205	18.6632	50	0.245732	0.301088	0.0484961	578	0.00997916	1.41214	1.42501	P
480	hsa:5885	hsa:10735	69	30.3158	13	0.943992	0.920152	0.472662	21	0.858372	1.35582	1.31447	P
481	hsa:8243	hsa:9126	4	116.334	41	0.759058	0.915274	0.238396	71	0.847541	1.14672	1.05183	P
482	hsa:8243	hsa:10735	6808	21.8022	50	0.29859	0.329049	0.0694939	522	0.0319409	1.39943	1.36099	P
483	hsa:9126	hsa:10735	6954	20.0905	49	0.250377	0.309553	0.0501169	571	0.0199918	1.38694	1.35839	P
484	hsa:5469	hsa:9968	9157	51.6654	108	0.59159	0.417476	0.143624	120	0.756597	1.45837	1.46404	P
485	hsa:5469	hsa:9282	10430	21.4374	50	0.547126	0.368644	0.133058	149	0.527228	1.33523	1.33146	P
486	hsa:5469	hsa:10025	168	53.0948	70	0.873728	0.794118	0.220417	21	0.807307	1.3412	1.34555	P
487	hsa:5469	hsa:9440	670	33.5054	49	0.941625	0.897959	0.267314	10	0.895379	1.35448	1.36204	P
488	hsa:5469	hsa:9862	13	45.0574	36	0.925104	0.87234	0.244427	12	0.824894	1.40928	1.41268	P
489	hsa:5469	hsa:7067	94	23.1533	28	0.975584	0.956522	0.28457	4	0.751891	1.34961	1.33267	P
490	hsa:5469	hsa:9967	3853	20.8337	50	0.756782	0.617021	0.149084	36	0.494372	1.35744	1.35204	P
491	hsa:9968	hsa:9282	888	106.504	88	0.663803	0.583333	0.197199	115	0.604235	1.40665	1.41051	P
492	hsa:9968	hsa:10025	8842	71.6434	116	0.576899	0.414286	0.134154	123	0.581623	1.34252	1.34166	P
493	hsa:9968	hsa:9440	8525	54.9677	111	0.588922	0.428571	0.140201	120	0.699686	1.42986	1.43849	P
494	hsa:9968	hsa:9862	9131	58.867	92	0.57478	0.400966	0.134374	124	0.625184	1.39456	1.38762	P
495	hsa:9968	hsa:7067	7815	54.5084	98	0.608153	0.434146	0.153361	116	0.576954	1.35401	1.34984	P
496	hsa:9968	hsa:9967	9747	33.2231	114	0.502113	0.303922	0.103628	142	0.24713	1.53319	1.53588	P
497	hsa:9282	hsa:10025	9784	43.7689	76	0.556656	0.383966	0.136842	146	0.281065	1.42328	1.42621	P
498	hsa:9282	hsa:9440	8926	40.9078	49	0.575235	0.402542	0.147826	141	0.349102	1.27843	1.25814	P
499	hsa:9282	hsa:9862	10719	19.428	34	0.523094	0.348739	0.119262	155	0.36935	1.35317	1.3557	P
500	hsa:9282	hsa:7067	10013	21.6119	38	0.562499	0.382979	0.142615	145	0.15361	1.3773	1.373	P
501	hsa:9282	hsa:9967	11207	26.1347	56	0.447981	0.258475	0.0876681	175	0.0324332	1.53416	1.54592	P
502	hsa:10025	hsa:9440	401	46.3294	53	0.866596	0.785047	0.22224	23	0.774292	1.3848	1.38929	P
503	hsa:10025	hsa:9862	1951	52.5502	70	0.8363	0.740385	0.199413	27	0.776812	1.2436	1.24712	P
504	hsa:10025	hsa:7067	527	26.6467	48	0.862742	0.778846	0.215705	23	0.700092	1.22626	1.20511	P
505	hsa:10025	hsa:9967	5270	36.5385	58	0.719754	0.57	0.138259	43	0.444482	1.46414	1.46276	P
506	hsa:9440	hsa:9862	1911	33.1801	55	0.881567	0.803922	0.226718	20	0.830811	1.37308	1.37759	P
507	hsa:9440	hsa:7067	13	35.5333	23	0.953491	0.918367	0.276973	8	0.932014	1.34939	1.31517	P
508	hsa:9440	hsa:9967	5208	29.3812	45	0.734923	0.584158	0.146922	42	0.34715	1.36937	1.36995	P
509	hsa:9862	hsa:7067	201	30.663	34	0.913705	0.854167	0.239453	14	0.736249	1.38519	1.36986	P
510	hsa:9862	hsa:9967	5275	34.6703	54	0.72255	0.578947	0.134213	40	0.429921	1.40903	1.41091	P
511	hsa:7067	hsa:9967	3797	28.8219	22	0.761755	0.621053	0.152999	36	0.318132	1.43324	1.4306	P
512	hsa:10717	hsa:23431	392	8.78087	5	0.975069	0.964539	0.548339	10	0.994212	1.06703	0.964522	P
513	hsa:10717	hsa:9179	629	8.37081	6	0.970019	0.957597	0.537239	12	0.981574	1.33424	1.32933	P
514	hsa:10717	hsa:11154	157	8.73469	5	0.980048	0.971631	0.557299	8	0.908694	1.21471	1.13869	P
515	hsa:23431	hsa:9179	4	9.50865	1	0.994895	0.992674	0.578236	2	0.971853	1.19213	1.19942	P
516	hsa:23431	hsa:11154	124	10.1649	0	0.989826	0.985455	0.56803	4	0.883832	1.30786	1.19345	P
517	hsa:9179	hsa:11154	197	9.52994	1	0.984732	0.978261	0.557216	6	0.93263	1.36442	1.23986	P
518	hsa:5889	hsa:5890	5383	64.8252	136	0.415003	0.3904	0.111789	381	-0.0351265	1.19707	1.23016	P
519	hsa:5889	hsa:5892	208	115.548	165	0.560772	0.498965	0.185827	242	0.230353	1.3346	1.36427	P
520	hsa:5889	hsa:7516	138	94.5673	135	0.62677	0.562802	0.214391	181	0.405968	1.40826	1.42989	P
521	hsa:5890	hsa:5892	192	96.794	111	0.479952	0.60972	0.1229	265	0.346553	1.32309	1.28658	P
522	hsa:5890	hsa:7516	735	54.2622	117	0.492568	0.563077	0.137509	284	-0.0392334	1.29581	1.26248	P
523	hsa:5892	hsa:7516	111	94.5431	120	0.642336	0.662214	0.225857	177	0.25836	1.36109	1.23403	P
524	hsa:4361	hsa:4683	5868	34.8487	143	0.605396	0.515759	0.184906	169	0.171886	1.36773	1.32721	P
525	hsa:4361	hsa:10111	3589	27.2268	138	0.224272	0.379731	0.0292709	508	0.900757	1.36656	1.38568	P
526	hsa:4683	hsa:10111	9316	25.6915	115	0.175135	0.234858	0.0193857	619	0.274825	1.34094	1.34237	P
527	hsa:4361	hsa:10111	3589	27.2268	138	0.224272	0.379731	0.0292709	508	0.900757	1.36656	1.38568	P
528	hsa:4361	hsa:4683	5868	34.8487	143	0.605396	0.515759	0.184906	169	0.171886	1.36773	1.32721	P
529	hsa:4361	hsa:10111	3589	27.2268	138	0.224272	0.379731	0.0292709	508	0.900757	1.36656	1.38568	P
530	hsa:4683	hsa:10111	9316	25.6915	115	0.175135	0.234858	0.0193857	619	0.274825	1.34094	1.34237	P
531	hsa:7248	hsa:7249	24	54.289	85	0.719911	0.62037	0.212601	82	0.601008	1.18813	1.14056	P
532	hsa:8454	hsa:9978	233	2.99238	21	0.987311	0.981949	0.563619	5	0.651342	1.42657	1.39739	P
533	hsa:8454	hsa:6500	1	25.5186	22	0.987332	0.981818	0.565131	5	0.816129	1.41975	1.35318	P
534	hsa:8454	hsa:6502	2329	47.0357	61	0.820924	0.75	0.343175	70	-0.641991	1.42163	1.43447	P
535	hsa:9978	hsa:6500	235	22.9083	7	0.979631	0.971014	0.547047	8	0.726609	1.42196	1.53705	P
536	hsa:9978	hsa:6502	2598	43.2853	54	0.817541	0.746429	0.338469	71	-0.525115	1.43417	1.39024	P
537	hsa:6500	hsa:6502	2203	48.2334	55	0.820587	0.750903	0.338389	69	-0.620836	1.4312	1.43674	P
538	hsa:9820	hsa:26259	4928	12.8844	77	0.717827	0.626087	0.285802	129	0.509866	1.36814	1.41728	P
539	hsa:9820	hsa:9978	1267	20.8102	28	0.847249	0.782609	0.372664	60	-0.151099	1.39872	1.39862	P
540	hsa:9820	hsa:6500	864	24.3611	27	0.8505	0.787546	0.371939	58	-0.00916654	1.34551	1.40045	P
541	hsa:26259	hsa:9978	642	17.4229	57	0.838879	0.788406	0.400893	73	-0.319272	1.36744	1.40879	P
542	hsa:26259	hsa:6500	1074	17.7562	58	0.830217	0.776812	0.39162	77	-0.27801	1.34309	1.38358	P
543	hsa:9978	hsa:6500	235	22.9083	7	0.979631	0.971014	0.547047	8	0.726609	1.42196	1.53705	P
544	hsa:60	hsa:8289	3466	59.4195	61	0.807553	0.728223	0.342723	78	0.238524	1.40303	1.41099	P
545	hsa:60	hsa:10498	3335	48.4397	121	0.529098	0.500914	0.167992	273	0.848562	1.38702	1.33815	P
546	hsa:60	hsa:57410	727	32.6871	41	0.915563	0.887821	0.46556	35	0.90597	1.42629	1.41109	P
547	hsa:60	hsa:6597	3964	84.6534	102	0.424142	0.423653	0.121936	385	0.268885	1.43533	1.45415	P
548	hsa:60	hsa:6598	3332	19.4858	36	0.862265	0.804196	0.401649	56	0.647666	1.45129	1.48776	P
549	hsa:60	hsa:6599	1227	21.3417	28	0.93793	0.913495	0.488229	25	0.840069	1.44321	1.46395	P
550	hsa:60	hsa:6601	1722	20.9692	32	0.927749	0.900685	0.472131	29	0.841982	1.432	1.44511	P
551	hsa:60	hsa:6602	1743	25.7796	63	0.854656	0.814465	0.385306	59	0.760418	1.45337	1.46919	P
552	hsa:60	hsa:6605	1458	19.9703	39	0.913557	0.878049	0.458305	35	-0.308194	1.41553	1.40993	P
553	hsa:8289	hsa:10498	8244	38.6779	142	0.469431	0.389925	0.146332	327	0.295834	1.39943	1.38329	P
554	hsa:8289	hsa:57410	4104	61.7001	72	0.774656	0.6875	0.321092	95	0.332161	1.42313	1.42019	P
555	hsa:8289	hsa:6597	8682	59.5918	123	0.35669	0.315789	0.0951847	455	0.0827606	1.42551	1.4205	P
556	hsa:8289	hsa:6598	691	96.7473	47	0.837037	0.774194	0.32864	56	0.366683	1.42402	1.42727	P
557	hsa:8289	hsa:6599	1113	84.2397	55	0.836242	0.766667	0.355572	63	0.453517	1.475	1.4789	P
558	hsa:8289	hsa:6601	2146	77.9375	59	0.82631	0.754579	0.345852	67	0.437244	1.41362	1.39197	P
559	hsa:8289	hsa:6602	3969	73.1337	86	0.781247	0.698305	0.315785	89	0.384376	1.39862	1.37659	P
560	hsa:8289	hsa:6605	2274	80.8952	50	0.822318	0.753788	0.328375	65	0.703459	1.3548	1.35569	P
561	hsa:10498	hsa:57410	3044	41.1552	128	0.510008	0.504488	0.149958	276	0.854675	1.37619	1.29961	P
562	hsa:10498	hsa:6597	960	86.2528	139	0.262389	0.548387	0.0345935	350	0.267736	1.40757	1.42416	P
563	hsa:10498	hsa:6598	7275	30.231	117	0.498317	0.427239	0.164081	307	0.603356	1.39805	1.38382	P
564	hsa:10498	hsa:6599	4896	40.3974	117	0.523759	0.479705	0.169654	282	0.75659	1.39532	1.35317	P
565	hsa:10498	hsa:6601	5006	40.8602	123	0.517461	0.477941	0.163442	284	0.759012	1.42645	1.36729	P
566	hsa:10498	hsa:6602	6353	47.2705	134	0.446291	0.45679	0.111352	308	0.70011	1.41272	1.41512	P
567	hsa:10498	hsa:6605	5684	39.9046	120	0.531404	0.470149	0.185484	284	-0.229749	1.42986	1.43306	P
568	hsa:57410	hsa:6597	3522	77.9004	111	0.433373	0.444776	0.123663	372	0.253642	1.41953	1.39951	P
569	hsa:57410	hsa:6598	3596	14.4012	47	0.827282	0.759076	0.37504	73	0.70089	1.40111	1.39131	P
570	hsa:57410	hsa:6599	1197	10.3524	43	0.899507	0.862745	0.448418	42	0.851073	1.47466	1.46849	P
571	hsa:57410	hsa:6601	1416	9.49769	41	0.894335	0.857143	0.439862	44	0.861298	1.41758	1.41495	P
572	hsa:57410	hsa:6602	2696	13.3926	74	0.820986	0.778443	0.353912	74	0.810593	1.46666	1.41267	P
573	hsa:57410	hsa:6605	2388	12.0201	50	0.876368	0.828947	0.424359	52	-0.238928	1.4657	1.4628	P
574	hsa:6597	hsa:6598	7933	57.4536	98	0.378286	0.345865	0.105981	435	0.147966	1.42598	1.44605	P
575	hsa:6597	hsa:6599	5591	71.6489	98	0.413179	0.399399	0.120505	400	0.244419	1.37504	1.3562	P
576	hsa:6597	hsa:6601	5394	70.9835	104	0.415351	0.402402	0.121671	398	0.246168	1.46209	1.3773	P
577	hsa:6597	hsa:6602	4279	75.3824	113	0.40066	0.418398	0.102237	392	0.192066	1.45077	1.46395	P
578	hsa:6597	hsa:6605	6824	67.981	101	0.403046	0.380451	0.118884	412	-0.173339	1.40267	1.38154	P
579	hsa:6598	hsa:6599	1915	29.557	30	0.888423	0.840741	0.411203	43	0.806858	1.36793	1.35451	P
580	hsa:6598	hsa:6601	2160	24.7921	34	0.883812	0.834559	0.407349	45	0.80059	1.33516	1.32238	P
581	hsa:6598	hsa:6602	2696	42.075	61	0.841134	0.778157	0.376699	65	0.823224	1.30891	1.23602	P
582	hsa:6598	hsa:6605	2058	26.8798	23	0.883402	0.836502	0.392172	43	-0.0628029	1.39453	1.39244	P
583	hsa:6599	hsa:6601	1	51.8032	18	0.969102	0.956204	0.523917	12	0.984885	1.0584	1.00477	P
584	hsa:6599	hsa:6602	12	25.1129	55	0.891104	0.853821	0.426281	44	0.889284	1.25338	1.3385	P
585	hsa:6599	hsa:6605	1641	24.8523	33	0.906125	0.870504	0.429657	36	-0.09998	1.38069	1.38495	P
586	hsa:6601	hsa:6602	187	23.7975	51	0.881019	0.842105	0.413651	48	0.880916	1.32931	1.25353	P
587	hsa:6601	hsa:6605	2059	22.1104	37	0.896065	0.857651	0.418438	40	-0.122511	1.3945	1.41256	P
588	hsa:6602	hsa:6605	2578	11.0123	66	0.835778	0.783607	0.362622	66	-0.12676	1.42025	1.4434	P
589	hsa:57122	hsa:55746	769	75.8061	63	0.744944	0.632911	0.252911	87	0.505924	1.31621	1.20516	P
590	hsa:57122	hsa:23279	372	48.9598	31	0.801933	0.715481	0.297865	68	0.701837	1.24797	1.216	P
591	hsa:57122	hsa:79023	4182	9.10676	71	0.73005	0.644444	0.308514	128	-0.132689	1.36039	1.22972	P
592	hsa:57122	hsa:348995	4189	7.19286	73	0.743109	0.659091	0.317195	120	0.0773407	1.378	1.24532	P
593	hsa:57122	hsa:79902	1005	47.6366	34	0.756134	0.654167	0.259841	83	0.601145	1.21595	1.13817	P
594	hsa:57122	hsa:4928	1931	28.5556	27	0.885344	0.838951	0.398891	43	0.802472	1.44408	1.41087	P
595	hsa:57122	hsa:6396	4315	7.05923	89	0.7019	0.613757	0.290154	146	0.587951	1.37406	1.352	P
596	hsa:57122	hsa:81929	4273	7.99882	68	0.712653	0.625337	0.297113	139	0.713005	1.36377	1.33957	P
597	hsa:55746	hsa:23279	43	89.9479	68	0.818213	0.734375	0.272746	51	0.681342	1.25984	1.1858	P
598	hsa:55746	hsa:79023	8411	38.993	114	0.562091	0.426593	0.178308	207	0.436585	1.34801	1.28696	P
599	hsa:55746	hsa:348995	8252	37.8846	108	0.572222	0.436261	0.182959	199	0.492318	1.36805	1.378	P
600	hsa:55746	hsa:79902	2	78.0194	65	0.87345	0.80791	0.307915	34	0.6578	1.41923	1.39584	P
601	hsa:55746	hsa:4928	2596	67.6016	74	0.703618	0.580153	0.238162	110	0.438734	1.43661	1.41933	P
602	hsa:55746	hsa:6396	8963	37.1695	128	0.540248	0.406332	0.168332	225	0.167719	1.42977	1.41037	P
603	hsa:55746	hsa:81929	8761	36.9414	113	0.548592	0.413978	0.172135	218	0.260481	1.42635	1.41934	P
604	hsa:23279	hsa:79023	7068	15.6017	88	0.61734	0.494444	0.219405	182	0.0940932	1.36581	1.33483	P
605	hsa:23279	hsa:348995	6787	13.5878	90	0.628383	0.505682	0.22511	174	0.29938	1.38207	1.27552	P
606	hsa:23279	hsa:79902	32	56.7472	45	0.848723	0.777202	0.299267	43	0.78992	1.32333	1.30627	P
607	hsa:23279	hsa:4928	2669	39.7236	42	0.749488	0.649057	0.270386	93	0.62836	1.42757	1.39617	P
608	hsa:23279	hsa:6396	7565	12.6471	106	0.593536	0.470899	0.207205	200	0.391151	1.40868	1.36794	P
609	hsa:23279	hsa:81929	7450	13.5549	85	0.602629	0.479784	0.21185	193	0.47849	1.40175	1.3857	P
610	hsa:79023	hsa:348995	39	92.2628	38	0.911502	0.893617	0.487695	40	0.693822	1.43472	1.38442	P
611	hsa:79023	hsa:79902	7833	18.8221	89	0.589562	0.458333	0.200061	195	0.158165	1.3816	1.35205	P
612	hsa:79023	hsa:4928	2472	22.3813	70	0.776194	0.709945	0.34416	105	-0.233264	1.4615	1.47889	P
613	hsa:79023	hsa:6396	49	106.348	36	0.913369	0.897172	0.497532	40	-0.430909	1.40682	1.51571	P
614	hsa:79023	hsa:81929	38	110.925	31	0.91916	0.903646	0.503167	37	-0.37451	1.34329	1.41523	P
615	hsa:348995	hsa:79902	7691	18.2115	91	0.600108	0.46875	0.205186	187	0.366144	1.34713	1.23082	P
616	hsa:348995	hsa:4928	2357	13.8734	72	0.795047	0.730878	0.361915	95	-0.0323053	1.44934	1.37574	P
617	hsa:348995	hsa:6396	13	117.561	42	0.926981	0.910995	0.522153	34	-0.262134	1.38081	1.39293	P
618	hsa:348995	hsa:81929	11	113.549	19	0.928172	0.912698	0.518523	33	-0.196726	1.38699	1.37594	P
619	hsa:79902	hsa:4928	3246	39.323	47	0.713048	0.6	0.242134	106	0.535802	1.45927	1.48551	P
620	hsa:79902	hsa:6396	8227	17.4213	107	0.56683	0.436508	0.189081	213	0.277739	1.40774	1.38774	P
621	hsa:79902	hsa:81929	8045	17.3566	86	0.575513	0.444744	0.193265	206	0.371449	1.41074	1.44351	P
622	hsa:4928	hsa:6396	2635	13.2841	88	0.750758	0.680739	0.329076	121	0.59476	1.41706	1.44792	P
623	hsa:4928	hsa:81929	2549	23.512	67	0.762316	0.693548	0.337474	114	0.718305	1.42597	1.42513	P
624	hsa:6396	hsa:81929	1	123.996	43	0.945814	0.935401	0.54874	25	0.807659	1.16905	1.0576	P
625	hsa:55763	hsa:55770	2	142.811	31	0.91182	0.869955	0.39314	29	0.825044	1.16638	1.14899	P
626	hsa:55763	hsa:11336	401	99.8474	33	0.863722	0.804979	0.354723	47	0.780707	1.39954	1.36006	P
627	hsa:55763	hsa:60412	60	109.169	30	0.885203	0.834061	0.366559	38	0.836478	1.2775	1.30573	P
628	hsa:55763	hsa:10640	4	110.77	28	0.909372	0.86383	0.411824	32	0.835757	1.39919	1.36589	P
629	hsa:55763	hsa:54536	81	91.7963	26	0.884983	0.830579	0.386044	41	0.810371	1.30258	1.26574	P
630	hsa:55763	hsa:23265	54	86.9496	35	0.886676	0.834746	0.377735	39	0.651776	1.26623	1.20715	P
631	hsa:55763	hsa:149371	1	113.699	40	0.933818	0.900452	0.421608	22	0.746536	1.42572	1.45773	P
632	hsa:55770	hsa:11336	87	91.4875	28	0.890364	0.842324	0.383526	38	0.649045	1.31477	1.26066	P
633	hsa:55770	hsa:60412	191	108.238	29	0.883386	0.833333	0.367425	39	0.636224	1.34049	1.30006	P
634	hsa:55770	hsa:10640	4	87.8391	27	0.911696	0.870293	0.411015	31	0.732837	1.28884	1.27797	P
635	hsa:55770	hsa:54536	62	76.4486	25	0.893077	0.844898	0.393193	38	0.668694	1.28659	1.26121	P
636	hsa:55770	hsa:23265	88	63.8789	36	0.889747	0.841667	0.381446	38	0.730554	1.39067	1.36208	P
637	hsa:55770	hsa:149371	2	106.18	45	0.931244	0.89823	0.420541	23	0.620043	1.40509	1.46071	P
638	hsa:11336	hsa:60412	380	81.2073	29	0.899208	0.854772	0.393728	35	0.70047	1.41976	1.37202	P
639	hsa:11336	hsa:10640	18	68.5702	17	0.940675	0.91358	0.44966	21	0.752117	1.40341	1.41028	P
640	hsa:11336	hsa:54536	287	44.5136	17	0.916056	0.88	0.421364	30	0.770067	1.2723	1.23695	P
641	hsa:11336	hsa:23265	597	36.2356	30	0.903191	0.862348	0.401497	34	0.432357	1.49277	1.51685	P
642	hsa:11336	hsa:149371	400	68.1289	41	0.899208	0.854772	0.393728	35	0.751039	1.36871	1.40635	P
643	hsa:60412	hsa:10640	32	87.9875	28	0.92611	0.890756	0.429083	26	0.740066	1.38239	1.37652	P
644	hsa:60412	hsa:54536	13	82.0446	24	0.930346	0.895833	0.441732	25	0.755512	1.301	1.2356	P
645	hsa:60412	hsa:23265	460	56.6483	35	0.892839	0.846473	0.385297	37	0.487541	1.40757	1.37295	P
646	hsa:60412	hsa:149371	288	93.0988	46	0.904762	0.862069	0.391278	32	0.69655	1.41272	1.47026	P
647	hsa:10640	hsa:54536	12	68.094	12	0.958185	0.938525	0.478426	15	0.905538	1.30146	1.28063	P
648	hsa:10640	hsa:23265	4	50.2785	21	0.946231	0.921162	0.456543	19	0.53509	1.34533	1.30348	P
649	hsa:10640	hsa:149371	20	78.5424	38	0.931898	0.898734	0.436944	24	0.685441	1.25502	1.29128	P
650	hsa:54536	hsa:23265	12	49.9163	21	0.938467	0.910204	0.449735	22	0.507392	1.36408	1.34194	P
651	hsa:54536	hsa:149371	211	65.5894	34	0.913106	0.872428	0.417439	31	0.673226	1.31649	1.35989	P
652	hsa:23265	hsa:149371	328	48.945	43	0.904501	0.861925	0.398351	33	0.342555	1.31458	1.24944	P
653	hsa:2175	hsa:2176	10	28.5477	15	0.928432	0.873016	0.188389	8	0.636692	1.37805	1.37786	P
654	hsa:2175	hsa:2188	1134	70.6767	22	0.842329	0.734375	0.148205	17	0.0503607	1.2788	1.27947	P
655	hsa:2175	hsa:2189	1559	21.9255	48	0.797606	0.679487	0.147481	25	0.561657	1.27662	1.27394	P
656	hsa:2176	hsa:2188	761	68.3289	11	0.853732	0.754098	0.147507	15	0.37083	1.42236	1.41964	P
657	hsa:2176	hsa:2189	142	34.6658	43	0.862068	0.763889	0.171166	17	0.854323	1.1628	1.16441	P
658	hsa:2188	hsa:2189	1972	63.7948	50	0.781889	0.643836	0.136444	26	0.485683	1.38219	1.38034	P
659	hsa:940	hsa:4691	16909	2.41621	77	0.251852	0.111607	0.0414811	398	-0.677207	1.47521	1.54926	P
660	hsa:64682	hsa:29882	104	18.4554	21	0.955399	0.936567	0.495044	17	0.934255	1.30922	1.23852	P
661	hsa:64682	hsa:29945	1500	50.8678	73	0.741492	0.641509	0.261709	95	0.440975	1.36222	1.37662	P
662	hsa:64682	hsa:51433	888	85.3651	43	0.81853	0.737452	0.333619	68	0.324354	1.28393	1.25022	P
663	hsa:64682	hsa:51434	1216	61.6189	119	0.481605	0.461538	0.11797	238	0.313173	1.3929	1.33267	P
664	hsa:64682	hsa:8881	3416	50.6697	105	0.558929	0.496109	0.199259	259	0.910707	1.38268	1.34737	P
665	hsa:64682	hsa:8697	5916	31.8864	88	0.514243	0.458929	0.180214	303	0.917486	1.3636	1.2642	P
666	hsa:64682	hsa:996	6386	30.7958	73	0.346141	0.352538	0.0908598	472	0.538302	1.40136	1.36365	P
667	hsa:29882	hsa:29945	1490	43.7339	70	0.743464	0.641791	0.26708	96	0.412557	1.37285	1.40607	P
668	hsa:29882	hsa:51433	898	75.2615	58	0.819386	0.736641	0.342994	69	0.278399	1.37496	1.39016	P
669	hsa:29882	hsa:51434	1558	55.0155	128	0.469195	0.456376	0.11158	243	0.326427	1.37589	1.34868	P
670	hsa:29882	hsa:8881	4226	57.4217	104	0.538641	0.488462	0.176203	266	0.901346	1.37932	1.36851	P
671	hsa:29882	hsa:8697	5093	36.058	85	0.521046	0.467857	0.184655	298	0.912999	1.30347	1.20957	P
672	hsa:29882	hsa:996	5820	26.9712	78	0.345366	0.357534	0.0869252	469	0.524239	1.36247	1.30283	P
673	hsa:29945	hsa:51433	85	89.1752	78	0.791206	0.709677	0.265944	63	0.7203	1.32161	1.28313	P
674	hsa:29945	hsa:51434	8926	71.6383	154	0.433052	0.362981	0.0963282	265	0.656141	1.39821	1.33178	P
675	hsa:29945	hsa:8881	9254	46.5877	160	0.443463	0.345029	0.129148	336	0.380377	1.38475	1.36644	P
676	hsa:29945	hsa:8697	9421	34.017	137	0.40612	0.317857	0.11588	382	0.383287	1.41613	1.36669	P
677	hsa:29945	hsa:996	9729	28.1231	132	0.273363	0.24417	0.0592236	551	0.211728	1.41683	1.39843	P
678	hsa:51433	hsa:51434	8704	77.9127	142	0.419852	0.369412	0.0894778	268	0.601405	1.39507	1.39526	P
679	hsa:51433	hsa:8881	8803	55.2418	140	0.471796	0.376953	0.1494	319	0.281373	1.27073	1.38457	P
680	hsa:51433	hsa:8697	9017	33.7641	125	0.426938	0.344643	0.127332	367	0.263497	1.39207	1.33696	P
681	hsa:51433	hsa:996	9279	28.8665	110	0.287375	0.264746	0.064927	536	0.142063	1.41742	1.40247	P
682	hsa:51434	hsa:8881	12	97.9919	128	0.568174	0.606061	0.176351	221	0.272839	1.32466	1.19499	P
683	hsa:51434	hsa:8697	14	88.7049	121	0.560414	0.600337	0.17698	237	0.272577	1.40421	1.35724	P
684	hsa:51434	hsa:996	89	77.3528	142	0.437661	0.519022	0.121457	354	0.158736	1.38773	1.34324	P
685	hsa:8881	hsa:8697	8	93.4996	83	0.617208	0.704293	0.204899	186	0.904475	1.33411	1.29702	P
686	hsa:8881	hsa:996	26	82.4061	106	0.523454	0.661312	0.154226	253	0.51661	1.40848	1.31367	P
687	hsa:8697	hsa:996	20	95.4721	83	0.605797	0.734859	0.203826	197	0.57138	1.31396	1.17836	P
688	hsa:11177	hsa:8467	4398	53.9618	84	0.374435	0.386111	0.104482	442	0.204713	1.40962	1.39789	P
689	hsa:80155	hsa:7520	3744	25.3139	83	0.722939	0.640884	0.293636	130	0.705558	1.38952	1.40681	P
690	hsa:80155	hsa:2547	3029	15.4741	74	0.743847	0.668508	0.311943	120	0.784894	1.35109	1.33229	P
691	hsa:7520	hsa:2547	2	87.1834	17	0.950576	0.927711	0.472388	18	0.874768	1.2175	1.08635	P
692	hsa:64682	hsa:10393	339	26.9779	9	0.947834	0.926199	0.485655	20	0.742059	1.38097	1.39411	P
693	hsa:64682	hsa:29882	104	18.4554	21	0.955399	0.936567	0.495044	17	0.934255	1.30922	1.23852	P
694	hsa:64682	hsa:29945	1500	50.8678	73	0.741492	0.641509	0.261709	95	0.440975	1.36222	1.37662	P
695	hsa:64682	hsa:51433	888	85.3651	43	0.81853	0.737452	0.333619	68	0.324354	1.28393	1.25022	P
696	hsa:64682	hsa:51434	1216	61.6189	119	0.481605	0.461538	0.11797	238	0.313173	1.3929	1.33267	P
697	hsa:64682	hsa:8881	3416	50.6697	105	0.558929	0.496109	0.199259	259	0.910707	1.38268	1.34737	P
698	hsa:64682	hsa:8697	5916	31.8864	88	0.514243	0.458929	0.180214	303	0.917486	1.3636	1.2642	P
699	hsa:64682	hsa:996	6386	30.7958	73	0.346141	0.352538	0.0908598	472	0.538302	1.40136	1.36365	P
700	hsa:10393	hsa:29882	145	35.6813	20	0.966188	0.951852	0.515297	13	0.764854	1.33096	1.33794	P
701	hsa:10393	hsa:29945	2073	46.5264	74	0.731556	0.628676	0.258402	101	0.230139	1.34945	1.32947	P
702	hsa:10393	hsa:51433	1907	70.7788	48	0.795637	0.708955	0.31603	78	0.109157	1.4007	1.38718	P
703	hsa:10393	hsa:51434	3132	55.6686	122	0.452428	0.446903	0.103361	250	0.152582	1.39647	1.41665	P
704	hsa:10393	hsa:8881	3886	47.3248	104	0.538661	0.491363	0.175152	265	0.758375	1.40529	1.33576	P
705	hsa:10393	hsa:8697	4766	33.8802	89	0.525131	0.473214	0.187344	295	0.810329	1.36557	1.24372	P
706	hsa:10393	hsa:996	5627	21.6116	74	0.342799	0.359781	0.0835412	468	0.448027	1.36978	1.32737	P
707	hsa:29882	hsa:29945	1490	43.7339	70	0.743464	0.641791	0.26708	96	0.412557	1.37285	1.40607	P
708	hsa:29882	hsa:51433	898	75.2615	58	0.819386	0.736641	0.342994	69	0.278399	1.37496	1.39016	P
709	hsa:29882	hsa:51434	1558	55.0155	128	0.469195	0.456376	0.11158	243	0.326427	1.37589	1.34868	P
710	hsa:29882	hsa:8881	4226	57.4217	104	0.538641	0.488462	0.176203	266	0.901346	1.37932	1.36851	P
711	hsa:29882	hsa:8697	5093	36.058	85	0.521046	0.467857	0.184655	298	0.912999	1.30347	1.20957	P
712	hsa:29882	hsa:996	5820	26.9712	78	0.345366	0.357534	0.0869252	469	0.524239	1.36247	1.30283	P
713	hsa:29945	hsa:51433	85	89.1752	78	0.791206	0.709677	0.265944	63	0.7203	1.32161	1.28313	P
714	hsa:29945	hsa:51434	8926	71.6383	154	0.433052	0.362981	0.0963282	265	0.656141	1.39821	1.33178	P
715	hsa:29945	hsa:8881	9254	46.5877	160	0.443463	0.345029	0.129148	336	0.380377	1.38475	1.36644	P
716	hsa:29945	hsa:8697	9421	34.017	137	0.40612	0.317857	0.11588	382	0.383287	1.41613	1.36669	P
717	hsa:29945	hsa:996	9729	28.1231	132	0.273363	0.24417	0.0592236	551	0.211728	1.41683	1.39843	P
718	hsa:51433	hsa:51434	8704	77.9127	142	0.419852	0.369412	0.0894778	268	0.601405	1.39507	1.39526	P
719	hsa:51433	hsa:8881	8803	55.2418	140	0.471796	0.376953	0.1494	319	0.281373	1.27073	1.38457	P
720	hsa:51433	hsa:8697	9017	33.7641	125	0.426938	0.344643	0.127332	367	0.263497	1.39207	1.33696	P
721	hsa:51433	hsa:996	9279	28.8665	110	0.287375	0.264746	0.064927	536	0.142063	1.41742	1.40247	P
722	hsa:51434	hsa:8881	12	97.9919	128	0.568174	0.606061	0.176351	221	0.272839	1.32466	1.19499	P
723	hsa:51434	hsa:8697	14	88.7049	121	0.560414	0.600337	0.17698	237	0.272577	1.40421	1.35724	P
724	hsa:51434	hsa:996	89	77.3528	142	0.437661	0.519022	0.121457	354	0.158736	1.38773	1.34324	P
725	hsa:8881	hsa:8697	8	93.4996	83	0.617208	0.704293	0.204899	186	0.904475	1.33411	1.29702	P
726	hsa:8881	hsa:996	26	82.4061	106	0.523454	0.661312	0.154226	253	0.51661	1.40848	1.31367	P
727	hsa:8697	hsa:996	20	95.4721	83	0.605797	0.734859	0.203826	197	0.57138	1.31396	1.17836	P
728	hsa:2033	hsa:4193	8054	17.4964	40	0.603671	0.446809	0.186229	156	-0.304978	1.29703	1.29973	P
729	hsa:2033	hsa:7157	13027	3.97245	28	0.493532	0.312057	0.123684	194	-0.232449	1.38835	1.38189	P
730	hsa:4193	hsa:7157	3310	10.012	30	0.646767	0.507042	0.133629	70	0.662034	1.36343	1.35585	P
731	hsa:2186	hsa:5928	379	31.4157	75	0.744535	0.694377	0.316651	125	0.774465	1.42369	1.42896	P
732	hsa:2186	hsa:5931	378	21.8526	75	0.74619	0.696078	0.317911	124	0.763985	1.42645	1.43374	P
733	hsa:2186	hsa:6594	3882	54.956	114	0.38875	0.407821	0.107884	424	0.258136	1.42734	1.42407	P
734	hsa:5928	hsa:5931	1	181.054	4	0.980878	0.977723	0.624861	9	0.973037	0.493502	0.175055	P
735	hsa:5928	hsa:6594	2593	63.6843	115	0.416027	0.521146	0.10217	351	0.331981	1.43173	1.40733	P
736	hsa:5931	hsa:6594	2611	63.2594	115	0.414931	0.519782	0.101662	352	0.335315	1.41802	1.39259	P
737	hsa:2068	hsa:2071	640	35.7676	111	0.43548	0.572093	0.0983143	276	0.468765	1.36444	1.18754	P
738	hsa:2068	hsa:2959	30	54.0378	70	0.697827	0.681452	0.283314	158	0.54406	1.40022	1.39421	P
739	hsa:2068	hsa:2960	3637	26.9912	88	0.589738	0.521739	0.215001	231	0.513999	1.39378	1.32218	P
740	hsa:2068	hsa:2961	7501	20.725	100	0.537832	0.449064	0.183766	265	-0.22772	1.41932	1.43392	P
741	hsa:2068	hsa:2962	10480	28.4121	99	0.389324	0.26971	0.0954512	352	-0.153038	1.38559	1.38217	P
742	hsa:2068	hsa:2963	5380	24.9092	88	0.57655	0.49896	0.210364	241	0.00218465	1.34509	1.28456	P
743	hsa:2068	hsa:2965	6330	23.7255	87	0.568483	0.485417	0.208663	247	0.405671	1.43622	1.4575	P
744	hsa:2068	hsa:2966	1193	34.3819	80	0.625174	0.564315	0.243459	210	0.785791	1.42033	1.39771	P
745	hsa:2068	hsa:2967	5925	27.6957	90	0.5749	0.49375	0.213195	243	0.373091	1.40414	1.35322	P
746	hsa:2068	hsa:2968	2736	33.6066	84	0.607355	0.541494	0.230048	221	0.741987	1.37308	1.2988	P
747	hsa:2068	hsa:5430	2280	5.75946	65	0.0954874	0.498442	0.00634663	483	-0.209774	1.41401	1.30734	P
748	hsa:2068	hsa:5431	2297	5.22136	68	0.0310334	0.493789	0.000491438	489	-0.230672	1.363	1.35745	P
749	hsa:2068	hsa:5432	69	56.1157	93	0.663537	0.669903	0.245902	170	0.653918	1.37735	1.38425	P
750	hsa:2068	hsa:5433	3285	40.4628	98	0.596229	0.530021	0.219693	227	0.020503	1.42396	1.38803	P
751	hsa:2068	hsa:5434	52	53.4097	74	0.690864	0.673387	0.277498	162	0.697772	1.38373	1.40399	P
752	hsa:2068	hsa:5435	59	57.5997	71	0.688319	0.672032	0.274629	163	0.670157	1.38035	1.35264	P
753	hsa:2068	hsa:5436	107	58.3011	75	0.676153	0.657948	0.264694	170	0.664616	1.39341	1.38647	P
754	hsa:2068	hsa:5437	1919	31.6584	74	0.619834	0.552083	0.24625	215	0.105495	1.44584	1.45849	P
755	hsa:2068	hsa:5438	119	49.9503	80	0.671816	0.65121	0.26195	173	0.473926	1.41709	1.3958	P
756	hsa:2068	hsa:5439	205	29.6418	90	0.63068	0.602823	0.2301	197	0.501226	1.40403	1.32473	P
757	hsa:2068	hsa:5440	7313	32.9664	114	0.537766	0.452282	0.181214	264	-0.477016	1.44823	1.49187	P
758	hsa:2068	hsa:5441	220	84.2891	97	0.621886	0.596386	0.222232	201	0.308385	1.36569	1.33329	P
759	hsa:2068	hsa:6908	21	55.0846	80	0.698035	0.684739	0.281993	157	0.635768	1.36783	1.3455	P
760	hsa:2071	hsa:2959	544	25.512	95	0.556538	0.574468	0.175078	240	0.435032	1.41238	1.37305	P
761	hsa:2071	hsa:2960	6151	25.023	113	0.511901	0.461111	0.163328	291	0.276482	1.38791	1.35744	P
762	hsa:2071	hsa:2961	8020	21.3175	127	0.46071	0.393321	0.133806	327	-0.184117	1.41773	1.3916	P
763	hsa:2071	hsa:2962	10764	24.871	124	0.334873	0.237918	0.0712849	410	-0.144967	1.42511	1.41905	P
764	hsa:2071	hsa:2963	6853	28.5544	111	0.496073	0.437848	0.154849	303	-0.0460929	1.38522	1.35971	P
765	hsa:2071	hsa:2965	7221	19.6895	108	0.489163	0.425651	0.152106	309	0.216499	1.38426	1.31881	P
766	hsa:2071	hsa:2966	4263	28.8301	109	0.530666	0.490775	0.172834	276	0.446756	1.40242	1.41553	P
767	hsa:2071	hsa:2967	6926	29.473	109	0.49983	0.435754	0.160398	303	0.185308	1.40599	1.42048	P
768	hsa:2071	hsa:2968	5521	37.9029	105	0.519016	0.473198	0.166562	285	0.411699	1.3941	1.3528	P
769	hsa:2071	hsa:5430	1664	7.38932	94	0.0419778	0.549689	0.000883751	435	-0.123562	1.38291	1.31062	P
770	hsa:2071	hsa:5431	1664	0.68179	95	0.0419778	0.549689	0.000883751	435	-0.0780274	1.38046	1.33137	P
771	hsa:2071	hsa:5432	700	23.6536	116	0.522202	0.570447	0.149053	250	0.480998	1.42653	1.40074	P
772	hsa:2071	hsa:5433	5461	41.7387	119	0.52714	0.473978	0.176038	283	-0.077365	1.4231	1.3904	P
773	hsa:2071	hsa:5434	610	34.2456	95	0.558757	0.572954	0.177318	240	0.390161	1.41512	1.3507	P
774	hsa:2071	hsa:5435	649	32.2013	98	0.556045	0.571936	0.175166	241	0.366495	1.39085	1.43292	P
775	hsa:2071	hsa:5436	973	30.1873	98	0.549219	0.562278	0.17125	246	0.295348	1.41167	1.33118	P
776	hsa:2071	hsa:5437	4598	29.8743	95	0.535899	0.48513	0.181775	277	-0.00123533	1.40386	1.43263	P
777	hsa:2071	hsa:5438	990	29.3798	103	0.554306	0.561717	0.175815	245	0.240017	1.41557	1.35004	P
778	hsa:2071	hsa:5439	1703	47.2708	101	0.565252	0.54927	0.189802	247	0.239201	1.39476	1.35115	P
779	hsa:2071	hsa:5440	7908	35.0552	139	0.46515	0.398887	0.136373	324	-0.319623	1.42148	1.42419	P
780	hsa:2071	hsa:5441	3043	57.158	120	0.498983	0.507993	0.140665	277	0.211963	1.43758	1.4079	P
781	hsa:2071	hsa:6908	180	32.7358	95	0.564551	0.583333	0.180219	235	0.498694	1.37757	1.26816	P
782	hsa:2959	hsa:2960	2471	9.43436	26	0.778238	0.710674	0.343891	103	0.281447	1.40374	1.3842	P
783	hsa:2959	hsa:2961	4455	6.07501	46	0.703218	0.608451	0.279824	139	-0.040667	1.37899	1.32796	P
784	hsa:2959	hsa:2962	9621	22.0914	37	0.505047	0.361345	0.138866	228	-0.0633961	1.42111	1.42455	P
785	hsa:2959	hsa:2963	3281	7.23941	34	0.748749	0.671348	0.316594	117	0.0961932	1.3495	1.31504	P
786	hsa:2959	hsa:2965	3674	6.06581	25	0.736897	0.653521	0.308543	123	0.216574	1.38749	1.35833	P
787	hsa:2959	hsa:2966	775	2.31625	30	0.808821	0.75419	0.370333	88	0.345925	1.40483	1.36945	P
788	hsa:2959	hsa:2967	3334	9.50251	28	0.75028	0.669492	0.324354	117	0.258441	1.35145	1.31541	P
789	hsa:2959	hsa:2968	2098	5.25769	32	0.785475	0.723464	0.347162	99	0.336227	1.37133	1.33079	P
790	hsa:2959	hsa:5430	3178	6.05841	7	0.073167	0.367601	0.00421797	609	0.302641	1.28811	1.30365	P
791	hsa:2959	hsa:5431	3157	1.67903	8	0.0508449	0.366183	0.00154849	611	0.332362	1.32893	1.27479	P
792	hsa:2959	hsa:5432	13	36.4081	49	0.944662	0.931579	0.55824	26	0.928162	1.36087	1.228	P
793	hsa:2959	hsa:5433	2146	23.2534	40	0.786667	0.72191	0.351996	99	0.124513	1.3088	1.17903	P
794	hsa:2959	hsa:5434	8	33.7609	8	0.982224	0.977528	0.608324	8	0.528847	1.4487	1.28858	P
795	hsa:2959	hsa:5435	18	10.2447	19	0.975541	0.969274	0.593827	11	0.341842	1.51409	1.40816	P
796	hsa:2959	hsa:5436	28	35.7335	13	0.955539	0.94429	0.556046	20	0.439877	1.4301	1.28074	P
797	hsa:2959	hsa:5437	1347	3.97683	12	0.799318	0.738764	0.364431	93	0.132378	1.41543	1.43418	P
798	hsa:2959	hsa:5438	5	40.4157	20	0.953462	0.941176	0.553951	21	0.295664	1.34926	1.3604	P
799	hsa:2959	hsa:5439	83	19.0953	38	0.887474	0.858333	0.456437	51	0.259955	1.4431	1.53304	P
800	hsa:2959	hsa:5440	4397	24.5228	52	0.704434	0.61236	0.278379	138	-0.10242	1.40759	1.35126	P
801	hsa:2959	hsa:5441	19	145.044	33	0.89661	0.868715	0.470364	47	0.481595	1.37639	1.33519	P
802	hsa:2959	hsa:6908	8	17.1241	20	0.980127	0.975069	0.606474	9	0.95395	1.36687	1.14523	P
803	hsa:2960	hsa:2961	600	34.2922	56	0.876507	0.822394	0.388164	46	0.0269641	1.38623	1.37839	P
804	hsa:2960	hsa:2962	5700	59.0114	53	0.63741	0.494208	0.189971	131	-0.00343065	1.45781	1.45784	P
805	hsa:2960	hsa:2963	226	37.7718	38	0.930312	0.900383	0.452265	26	0.102064	1.41755	1.30911	P
806	hsa:2960	hsa:2965	588	27.7958	33	0.903207	0.862595	0.417312	36	0.579136	1.35458	1.33806	P
807	hsa:2960	hsa:2966	1391	4.75015	46	0.92065	0.889286	0.453899	31	0.633422	1.38404	1.29746	P
808	hsa:2960	hsa:2967	24	37.5152	38	0.914056	0.877863	0.430799	32	0.418672	1.47816	1.45601	P
809	hsa:2960	hsa:2968	2221	43.1899	48	0.900201	0.863309	0.420471	38	0.616476	1.44951	1.44115	P
810	hsa:2960	hsa:5430	7090	1.90142	27	0.0576526	0.264798	0.00283276	708	-0.374963	1.44546	1.45939	P
811	hsa:2960	hsa:5431	7026	0.303448	28	0.033235	0.263485	0.000656181	710	-0.3844	1.42073	1.42551	P
812	hsa:2960	hsa:5432	2787	6.19032	71	0.734769	0.662304	0.312653	129	0.283525	1.40813	1.39493	P
813	hsa:2960	hsa:5433	536	70.95	40	0.904839	0.869091	0.424263	36	0.0710008	1.38048	1.35999	P
814	hsa:2960	hsa:5434	2588	20.0382	26	0.765776	0.699438	0.324342	107	0.441337	1.37046	1.28134	P
815	hsa:2960	hsa:5435	2741	12.5729	37	0.754285	0.688022	0.312056	112	0.434953	1.39742	1.36889	P
816	hsa:2960	hsa:5436	2738	22.638	31	0.751972	0.687324	0.305178	111	0.456126	1.40663	1.36634	P
817	hsa:2960	hsa:5437	1310	7.81303	28	0.921568	0.890909	0.448522	30	0.00306471	1.43343	1.45949	P
818	hsa:2960	hsa:5438	2513	27.16	38	0.760936	0.697143	0.311536	106	0.351711	1.429	1.37006	P
819	hsa:2960	hsa:5439	2646	28.7643	56	0.831286	0.775701	0.374009	72	0.337261	1.40124	1.35464	P
820	hsa:2960	hsa:5440	160	91.1356	46	0.839903	0.779026	0.346707	59	-0.356467	1.42519	1.43086	P
821	hsa:2960	hsa:5441	2763	159.335	49	0.646402	0.592179	0.2073	146	0.0160319	1.42775	1.44503	P
822	hsa:2960	hsa:6908	2650	7.99105	40	0.764743	0.696133	0.330994	110	0.291797	1.40831	1.45479	P
823	hsa:2961	hsa:2962	4263	80.5392	59	0.652879	0.524017	0.1804	109	0.593078	1.31732	1.28619	P
824	hsa:2961	hsa:2963	80	54.6277	36	0.910813	0.869388	0.416382	32	0.283378	1.3827	1.25218	P
825	hsa:2961	hsa:2965	735	43.0186	55	0.867967	0.814516	0.361575	46	-0.000242407	1.33596	1.3511	P
826	hsa:2961	hsa:2966	2630	13.0605	46	0.839202	0.772563	0.362926	63	-0.249279	1.37142	1.41173	P
827	hsa:2961	hsa:2967	709	40.8452	54	0.869319	0.816	0.365367	46	-0.0665153	1.40388	1.37696	P
828	hsa:2961	hsa:2968	3192	38.2472	52	0.82463	0.758242	0.33683	66	-0.221133	1.34774	1.29435	P
829	hsa:2961	hsa:5430	8713	0.6747	45	0.051828	0.225337	0.00235165	746	-0.0828763	1.36651	1.30312	P
830	hsa:2961	hsa:5431	8700	0.402284	46	0.0260334	0.224066	0.000395186	748	-0.0814561	1.4059	1.41678	P
831	hsa:2961	hsa:5432	4679	3.58469	83	0.66409	0.566929	0.256085	165	-0.114476	1.41305	1.38973	P
832	hsa:2961	hsa:5433	1716	56.4677	64	0.850394	0.789474	0.361283	56	0.110547	1.34775	1.32829	P
833	hsa:2961	hsa:5434	4384	5.25623	48	0.699249	0.606232	0.270876	139	-0.228545	1.42801	1.42852	P
834	hsa:2961	hsa:5435	4507	4.87102	47	0.687379	0.595506	0.258629	144	-0.326964	1.42545	1.42132	P
835	hsa:2961	hsa:5436	4448	13.658	49	0.688198	0.598291	0.254845	141	-0.232749	1.40875	1.41917	P
836	hsa:2961	hsa:5437	2318	15.1395	46	0.842388	0.778598	0.357565	60	0.0149745	1.38966	1.4213	P
837	hsa:2961	hsa:5438	4562	28.9261	56	0.675562	0.588571	0.240316	144	-0.236223	1.38866	1.36639	P
838	hsa:2961	hsa:5439	4408	13.8356	70	0.75314	0.667712	0.301824	106	-0.207693	1.42144	1.35057	P
839	hsa:2961	hsa:5440	3060	90.3589	80	0.790449	0.720472	0.285977	71	0.193959	1.41398	1.39255	P
840	hsa:2961	hsa:5441	4618	124.352	71	0.573665	0.507082	0.160025	174	-0.230741	1.43506	1.50949	P
841	hsa:2961	hsa:6908	4493	5.18491	50	0.695431	0.6	0.275042	144	-0.126487	1.41304	1.42169	P
842	hsa:2962	hsa:2963	4884	65.0067	55	0.648667	0.510121	0.189874	121	0.283969	1.43581	1.43943	P
843	hsa:2962	hsa:2965	4671	54.7817	46	0.649702	0.514523	0.186176	117	0.102293	1.41748	1.4292	P
844	hsa:2962	hsa:2966	7777	42.5393	55	0.612678	0.465704	0.182458	148	-0.206792	1.38455	1.37727	P
845	hsa:2962	hsa:2967	5468	52.3207	43	0.635153	0.5	0.17847	123	-0.167865	1.43917	1.44511	P
846	hsa:2962	hsa:2968	7300	70.2849	51	0.617068	0.473881	0.179268	141	-0.00945768	1.28434	1.22727	P
847	hsa:2962	hsa:5430	11261	1.36079	36	0.0383226	0.137072	0.00135821	831	-0.0866568	1.34482	1.30805	P
848	hsa:2962	hsa:5431	20127	0.366478	37	-0.0243871	0.134715	0.000257315	835	-0.128888	1.42756	1.43096	P
849	hsa:2962	hsa:5432	10088	19.8835	80	0.482476	0.340314	0.132355	252	-0.114881	1.40279	1.38887	P
850	hsa:2962	hsa:5433	5827	63.0165	63	0.637344	0.492366	0.19261	133	0.0911751	1.42276	1.42093	P
851	hsa:2962	hsa:5434	9780	25.8926	41	0.490918	0.353933	0.127193	230	-0.201852	1.4312	1.467	P
852	hsa:2962	hsa:5435	9533	23.6457	44	0.502269	0.360563	0.135496	227	-0.314175	1.40504	1.38896	P
853	hsa:2962	hsa:5436	8769	44.2582	38	0.516768	0.371758	0.143564	218	-0.0317144	1.38696	1.30527	P
854	hsa:2962	hsa:5437	7377	45.4366	39	0.620516	0.475836	0.183053	141	0.0503497	1.42229	1.43517	P
855	hsa:2962	hsa:5438	8957	27.604	45	0.50388	0.365217	0.132238	219	-0.135862	1.41454	1.42187	P
856	hsa:2962	hsa:5439	8275	38.8536	67	0.553249	0.40566	0.158262	189	-0.200595	1.40505	1.41905	P
857	hsa:2962	hsa:5440	5523	78.8021	77	0.625251	0.497872	0.165154	118	0.138326	1.43146	1.42759	P
858	hsa:2962	hsa:5441	9537	79.3217	60	0.412085	0.314706	0.0802965	233	-0.197807	1.41995	1.41203	P
859	hsa:2962	hsa:6908	9860	21.768	51	0.499333	0.356354	0.13658	233	-0.130286	1.42588	1.43372	P
860	hsa:2963	hsa:2965	63	48.113	37	0.927698	0.896	0.437598	26	0.350892	1.39932	1.34214	P
861	hsa:2963	hsa:2966	2082	8.34742	38	0.895255	0.852518	0.42313	41	0.0502058	1.41394	1.39289	P
862	hsa:2963	hsa:2967	347	45.7887	38	0.900187	0.859922	0.405348	36	0.126544	1.36838	1.36953	P
863	hsa:2963	hsa:2968	3115	47.6142	42	0.862304	0.81295	0.375383	52	0.018993	1.36113	1.29104	P
864	hsa:2963	hsa:5430	7704	1.24772	33	0.0555083	0.25026	0.00265259	722	-0.112345	1.38563	1.33258	P
865	hsa:2963	hsa:5431	7640	-0.346158	34	0.0306332	0.248963	0.000554348	724	-0.108641	1.44464	1.3738	P
866	hsa:2963	hsa:5432	3557	5.66609	71	0.706904	0.625654	0.288466	143	0.0224873	1.40242	1.37215	P
867	hsa:2963	hsa:5433	2046	64.4209	54	0.882618	0.838235	0.395646	44	0.375185	1.35291	1.29399	P
868	hsa:2963	hsa:5434	3328	13.1804	34	0.740623	0.664789	0.302879	119	0.0234926	1.41429	1.25376	P
869	hsa:2963	hsa:5435	3483	6.07538	33	0.729012	0.653631	0.290748	124	-0.0334705	1.3386	1.27308	P
870	hsa:2963	hsa:5436	3374	17.6887	37	0.730959	0.657224	0.288244	121	0.0332778	1.39923	1.33751	P
871	hsa:2963	hsa:5437	2050	18.836	32	0.895056	0.85348	0.414549	40	0.366087	1.36396	1.36457	P
872	hsa:2963	hsa:5438	3457	27.9846	44	0.724616	0.652422	0.279085	122	0.0752417	1.42026	1.3742	P
873	hsa:2963	hsa:5439	3433	21.4975	58	0.798691	0.732087	0.341294	86	-0.0363538	1.40897	1.33285	P
874	hsa:2963	hsa:5440	1775	96.1327	68	0.816747	0.752852	0.316945	65	0.00171305	1.3714	1.36061	P
875	hsa:2963	hsa:5441	3586	123.216	57	0.615433	0.557423	0.18619	158	-0.039293	1.40893	1.44419	P
876	hsa:2963	hsa:6908	3347	10.1691	36	0.740423	0.66205	0.310901	122	0.0289063	1.41967	1.36699	P
877	hsa:2965	hsa:2966	1748	10.0629	43	0.885494	0.836957	0.414149	45	0.523191	1.41836	1.40212	P
878	hsa:2965	hsa:2967	1775	44.7156	29	0.882203	0.835938	0.382332	42	0.408442	1.38462	1.36982	P
879	hsa:2965	hsa:2968	3347	43.2909	47	0.851417	0.797101	0.363492	56	0.479006	1.38912	1.3633	P
880	hsa:2965	hsa:5430	8079	2.60678	24	0.054283	0.241952	0.00255119	730	-0.453415	1.42727	1.43836	P
881	hsa:2965	hsa:5431	8094	-0.635242	25	0.00396056	0.239378	7.97806e-06	734	-0.460012	1.4105	1.41556	P
882	hsa:2965	hsa:5432	3796	3.69004	68	0.70085	0.613158	0.289863	147	0.20127	1.37917	1.36945	P
883	hsa:2965	hsa:5433	2601	65.2295	51	0.866234	0.815498	0.376972	50	0.177459	1.41766	1.4256	P
884	hsa:2965	hsa:5434	3736	13.619	27	0.723441	0.642254	0.287998	127	0.329006	1.39682	1.36335	P
885	hsa:2965	hsa:5435	3567	10.4041	30	0.731823	0.649718	0.29861	124	0.329648	1.37274	1.29839	P
886	hsa:2965	hsa:5436	3709	16.0878	32	0.718358	0.639205	0.278427	127	0.342756	1.39376	1.3865	P
887	hsa:2965	hsa:5437	1665	20.9102	27	0.884684	0.837638	0.403087	44	0.313941	1.38828	1.37926	P
888	hsa:2965	hsa:5438	3777	20.384	39	0.711663	0.634286	0.268929	128	0.255594	1.43692	1.41235	P
889	hsa:2965	hsa:5439	3684	20.1222	55	0.790333	0.717868	0.335668	90	0.230786	1.41741	1.45849	P
890	hsa:2965	hsa:5440	2620	76.7006	63	0.802015	0.735632	0.300753	69	-0.344902	1.41361	1.38189	P
891	hsa:2965	hsa:5441	3900	162.81	44	0.604967	0.543662	0.179369	162	-0.0422795	1.43386	1.46068	P
892	hsa:2965	hsa:6908	3780	4.65086	37	0.723748	0.639889	0.296322	130	0.204387	1.44274	1.43716	P
893	hsa:2966	hsa:2967	947	24.6629	46	0.895672	0.851449	0.426004	41	0.455875	1.39918	1.39153	P
894	hsa:2966	hsa:2968	453	44.1302	40	0.946356	0.924731	0.490572	21	0.864705	1.30792	1.27328	P
895	hsa:2966	hsa:5430	5349	1.49593	29	0.0605697	0.284528	0.00308303	689	-0.39488	1.42641	1.40574	P
896	hsa:2966	hsa:5431	5232	0.4246	30	0.0366955	0.283195	0.000804408	691	-0.409469	1.43072	1.37914	P
897	hsa:2966	hsa:5432	959	5.49413	67	0.772646	0.712042	0.347619	110	0.442757	1.44745	1.44074	P
898	hsa:2966	hsa:5433	503	61.1833	46	0.905068	0.870175	0.433079	37	0.0411457	1.41898	1.33686	P
899	hsa:2966	hsa:5434	670	10.3685	32	0.80189	0.747899	0.358017	90	0.704998	1.41335	1.39357	P
900	hsa:2966	hsa:5435	316	24.8524	25	0.80481	0.7507	0.362432	89	0.801566	1.42874	1.32198	P
901	hsa:2966	hsa:5436	816	15.49	35	0.79394	0.740845	0.34458	92	0.661925	1.41525	1.38204	P
902	hsa:2966	hsa:5437	704	10.6482	32	0.961755	0.945848	0.51527	15	0.138786	1.43116	1.45272	P
903	hsa:2966	hsa:5438	1016	31.2292	40	0.788977	0.736544	0.33624	93	0.553244	1.36304	1.31078	P
904	hsa:2966	hsa:5439	986	31.7462	50	0.870647	0.829193	0.416541	55	0.577551	1.32291	1.30836	P
905	hsa:2966	hsa:5440	1909	76.7583	74	0.819571	0.751773	0.33911	70	-0.548436	1.38668	1.38661	P
906	hsa:2966	hsa:5441	477	147.897	53	0.694762	0.645251	0.243422	127	0.179232	1.39131	1.39719	P
907	hsa:2966	hsa:6908	673	7.46682	34	0.804497	0.748619	0.369542	91	0.453342	1.3923	1.42216	P
908	hsa:2967	hsa:2968	2599	47.4982	50	0.867625	0.818182	0.381099	50	0.454246	1.38697	1.36663	P
909	hsa:2967	hsa:5430	7888	1.2103	27	0.0548957	0.246106	0.00260175	726	-0.183364	1.3996	1.39278	P
910	hsa:2967	hsa:5431	7839	0.370038	28	0.02988	0.244813	0.000526443	728	-0.205236	1.47691	1.43356	P
911	hsa:2967	hsa:5432	3594	6.40409	71	0.708761	0.623684	0.296554	143	0.225027	1.33215	1.40627	P
912	hsa:2967	hsa:5433	1914	69.76	48	0.882548	0.837037	0.395374	44	0.244901	1.3882	1.30387	P
913	hsa:2967	hsa:5434	3370	25.8091	26	0.742019	0.66289	0.307189	119	0.350716	1.41669	1.37334	P
914	hsa:2967	hsa:5435	3422	14.3917	35	0.735353	0.656338	0.300029	122	0.371383	1.43651	1.44307	P
915	hsa:2967	hsa:5436	3587	23.4148	33	0.722144	0.645892	0.280743	125	0.387873	1.41156	1.39169	P
916	hsa:2967	hsa:5437	858	31.4075	26	0.895225	0.852399	0.415406	40	0.271885	1.45579	1.43616	P
917	hsa:2967	hsa:5438	3510	23.6777	42	0.725673	0.65043	0.281297	122	0.295455	1.38329	1.38853	P
918	hsa:2967	hsa:5439	3360	28.1617	56	0.804725	0.735849	0.351002	84	0.32371	1.43466	1.43549	P
919	hsa:2967	hsa:5440	875	97.8655	60	0.82655	0.764479	0.324076	61	-0.258028	1.37342	1.35401	P
920	hsa:2967	hsa:5441	3209	146.041	43	0.635788	0.57265	0.199778	150	0.0684983	1.40963	1.39433	P
921	hsa:2967	hsa:6908	3406	10.3955	38	0.742016	0.660167	0.318731	122	0.249261	1.45965	1.40533	P
922	hsa:2968	hsa:5430	6523	1.5341	31	0.0588793	0.273105	0.00293732	700	-0.308184	1.36897	1.2989	P
923	hsa:2968	hsa:5431	6344	0.231668	32	0.0347007	0.271784	0.000717209	702	-0.34585	1.38636	1.33228	P
924	hsa:2968	hsa:5432	2185	7.27691	61	0.750701	0.683246	0.327054	121	0.410158	1.43207	1.40927	P
925	hsa:2968	hsa:5433	2050	66.664	60	0.879579	0.838028	0.397406	46	0.0532212	1.3693	1.33804	P
926	hsa:2968	hsa:5434	2207	13.166	36	0.77333	0.712291	0.329292	103	0.643433	1.41838	1.33133	P
927	hsa:2968	hsa:5435	2249	15.6797	33	0.766724	0.705556	0.322568	106	0.716211	1.39612	1.33123	P
928	hsa:2968	hsa:5436	1221	19.0335	37	0.789015	0.729345	0.343042	95	0.752176	1.40664	1.3026	P
929	hsa:2968	hsa:5437	824	40.7894	36	0.937609	0.913043	0.472127	24	0.138419	1.391	1.4045	P
930	hsa:2968	hsa:5438	1218	43.4215	36	0.788523	0.729885	0.338851	94	0.588808	1.40518	1.23407	P
931	hsa:2968	hsa:5439	1782	34.9529	54	0.854854	0.80625	0.400379	62	0.581224	1.32087	1.36751	P
932	hsa:2968	hsa:5440	2567	84.6922	76	0.80506	0.73741	0.317291	73	-0.471053	1.41981	1.32429	P
933	hsa:2968	hsa:5441	1264	143.666	53	0.681675	0.628169	0.233043	132	0.194938	1.42559	1.38704	P
934	hsa:2968	hsa:6908	2156	5.82082	38	0.776669	0.713499	0.340526	104	0.416424	1.40683	1.41073	P
935	hsa:5430	hsa:5431	97	0.707026	7	0.102804	0.983522	0.00171432	16	0.876325	1.18416	1.05633	P
936	hsa:5430	hsa:5432	3104	1.94392	48	0.0554401	0.393154	0.00183159	585	0.256291	1.42572	1.40226	P
937	hsa:5430	hsa:5433	6641	1.83089	41	0.0582657	0.268951	0.00288489	704	0.0176955	1.44349	1.45376	P
938	hsa:5430	hsa:5434	3407	4.43382	11	0.0725182	0.363448	0.00415779	613	-0.0620734	1.40267	1.36575	P
939	hsa:5430	hsa:5435	3398	1.42494	18	0.0726802	0.364486	0.0041728	612	-0.0818672	1.41106	1.37599	P
940	hsa:5430	hsa:5436	3502	2.94952	14	0.0715496	0.357217	0.00406826	619	-0.0323508	1.42587	1.35097	P
941	hsa:5430	hsa:5437	6027	3.80354	11	0.0591863	0.275182	0.00296364	698	0.00285582	1.4012	1.37815	P
942	hsa:5430	hsa:5438	3574	3.3524	21	0.0707467	0.352025	0.0039943	624	0.0381773	1.38141	1.32599	P
943	hsa:5430	hsa:5439	3924	3.39618	37	0.0669392	0.327103	0.0036473	648	0.00186797	1.36194	1.33089	P
944	hsa:5430	hsa:5440	8374	1.5736	53	0.052289	0.228453	0.00238874	743	0.516461	1.42879	1.47483	P
945	hsa:5430	hsa:5441	3924	4.74478	34	0.0669392	0.327103	0.0036473	648	0.469852	1.43766	1.43535	P
946	hsa:5430	hsa:6908	3283	3.87523	21	0.0739818	0.372793	0.00429374	604	0.267141	1.37671	1.33655	P
947	hsa:5431	hsa:5432	2624	1.42765	49	0.0334271	0.39171	0.000603892	587	0.283194	1.4207	1.38495	P
948	hsa:5431	hsa:5433	6118	0.21238	42	0.00967346	0.266321	4.86022e-05	708	-0.000512123	1.37087	1.39748	P
949	hsa:5431	hsa:5434	2925	-0.294328	12	0.0501411	0.362033	0.00150675	615	-0.0587369	1.38945	1.35929	P
950	hsa:5431	hsa:5435	2915	1.52105	19	0.050317	0.363071	0.00151714	614	-0.0787228	1.37893	1.31478	P
951	hsa:5431	hsa:5436	3028	-1.15289	15	0.0266231	0.354404	0.000381656	623	-0.0758207	1.41575	1.41257	P
952	hsa:5431	hsa:5437	5331	0.663428	12	0.0350651	0.273859	0.000732783	700	0.0034607	1.41017	1.42411	P
953	hsa:5431	hsa:5438	3076	1.39455	22	0.0482079	0.350622	0.00139444	626	0.0262055	1.37241	1.39624	P
954	hsa:5431	hsa:5439	3429	1.1493	38	0.021038	0.324352	0.000236526	652	-0.0108917	1.44828	1.48586	P
955	hsa:5431	hsa:5440	7721	0.53433	54	0.0266199	0.227178	0.000413972	745	0.537009	1.43575	1.46409	P
956	hsa:5431	hsa:5441	3410	1.51215	35	0.0439886	0.325726	0.0011619	650	0.499184	1.38276	1.30157	P
957	hsa:5431	hsa:6908	2794	1.15925	22	0.0517255	0.371369	0.00160134	606	0.297158	1.28531	1.29698	P
958	hsa:5432	hsa:5433	2240	22.7989	85	0.752271	0.681579	0.335102	121	0.0620581	1.38511	1.34386	P
959	hsa:5432	hsa:5434	35	36.4093	53	0.936285	0.921053	0.54549	30	0.627116	1.40204	1.32578	P
960	hsa:5432	hsa:5435	47	20.5038	54	0.929597	0.913613	0.529807	33	0.457999	1.40591	1.43099	P
961	hsa:5432	hsa:5436	76	22.959	58	0.914961	0.895288	0.50898	40	0.472925	1.42342	1.34757	P
962	hsa:5432	hsa:5437	1447	4.31965	55	0.764156	0.697368	0.34618	115	0.0986868	1.40545	1.4012	P
963	hsa:5432	hsa:5438	82	28.8545	61	0.908989	0.887139	0.503185	43	0.32305	1.42573	1.42283	P
964	hsa:5432	hsa:5439	152	17.106	71	0.85074	0.814621	0.426848	71	0.343878	1.42214	1.41084	P
965	hsa:5432	hsa:5440	4542	24.1665	97	0.670067	0.574803	0.260806	162	-0.166747	1.41888	1.39659	P
966	hsa:5432	hsa:5441	94	116.078	78	0.855245	0.819372	0.434052	69	0.534149	1.38347	1.35681	P
967	hsa:5432	hsa:6908	36	32.5051	43	0.933339	0.919481	0.531369	31	0.968882	1.26692	1.27948	P
968	hsa:5433	hsa:5434	2039	35.6735	40	0.779225	0.715493	0.338232	101	0.0427359	1.40113	1.36115	P
969	hsa:5433	hsa:5435	1602	37.2221	45	0.782294	0.71831	0.342975	100	0.0411137	1.38484	1.31553	P
970	hsa:5433	hsa:5436	2304	40.7051	43	0.765675	0.70339	0.318353	105	0.0930395	1.36918	1.33058	P
971	hsa:5433	hsa:5437	1323	47.822	42	0.89561	0.858156	0.416789	40	0.431455	1.39356	1.46698	P
972	hsa:5433	hsa:5438	1719	44.4701	50	0.774754	0.713467	0.32499	100	0.128204	1.38908	1.36064	P
973	hsa:5433	hsa:5439	2078	46.2684	62	0.850539	0.799373	0.396815	64	0.0879258	1.39339	1.42678	P
974	hsa:5433	hsa:5440	2396	82.081	68	0.808448	0.741818	0.318261	71	0.0902521	1.38597	1.32824	P
975	hsa:5433	hsa:5441	1151	162.035	53	0.686462	0.630682	0.236587	130	0.0686645	1.43686	1.41643	P
976	hsa:5433	hsa:6908	2009	27.5446	52	0.782746	0.716667	0.352609	102	0.0603363	1.43213	1.48938	P
977	hsa:5434	hsa:5435	36	22.6326	21	0.970999	0.963585	0.58336	13	0.663292	1.49632	1.44815	P
978	hsa:5434	hsa:5436	43	46.1997	15	0.950788	0.938547	0.545351	22	0.604229	1.41153	1.28085	P
979	hsa:5434	hsa:5437	1112	23.5149	12	0.796907	0.737288	0.356826	93	0.149785	1.37323	1.31512	P
980	hsa:5434	hsa:5438	20	51.1039	22	0.948589	0.935393	0.541927	23	0.511367	1.35418	1.34314	P
981	hsa:5434	hsa:5439	146	26.5428	42	0.877275	0.847222	0.439054	55	0.484965	1.43848	1.46484	P
982	hsa:5434	hsa:5440	4309	33.3646	52	0.70056	0.610169	0.270328	138	-0.331772	1.38126	1.3425	P
983	hsa:5434	hsa:5441	25	164.435	33	0.895592	0.867978	0.465051	47	0.355109	1.39578	1.41007	P
984	hsa:5434	hsa:6908	8	45.1528	20	0.980216	0.97493	0.610193	9	0.627569	1.32803	1.35605	P
985	hsa:5435	hsa:5436	53	30.2774	24	0.948611	0.935933	0.542087	23	0.633734	1.38135	1.44687	P
986	hsa:5435	hsa:5437	1188	11.2759	21	0.79029	0.730337	0.349277	96	0.120292	1.41718	1.44718	P
987	hsa:5435	hsa:5438	41	36.2333	31	0.937443	0.922006	0.523754	28	0.592459	1.45385	1.39172	P
988	hsa:5435	hsa:5439	146	21.347	43	0.875247	0.844875	0.43697	56	0.693475	1.40904	1.37388	P
989	hsa:5435	hsa:5440	4383	26.2539	61	0.693847	0.603933	0.263808	141	-0.205394	1.38822	1.39666	P
990	hsa:5435	hsa:5441	15	144.921	40	0.898129	0.870787	0.469788	46	0.400648	1.358	1.31972	P
991	hsa:5435	hsa:6908	37	19.556	23	0.969091	0.961326	0.583971	14	0.457762	1.40223	1.43453	P
992	hsa:5436	hsa:5437	1205	24.5806	15	0.788555	0.730114	0.341635	95	0.19324	1.402	1.28543	P
993	hsa:5436	hsa:5438	79	43.7297	29	0.921061	0.902507	0.495298	35	0.576065	1.39674	1.36501	P
994	hsa:5436	hsa:5439	143	31.8728	45	0.866609	0.835655	0.421694	59	0.510578	1.41973	1.44158	P
995	hsa:5436	hsa:5440	4368	48.4879	53	0.689676	0.602273	0.255072	140	-0.231911	1.38608	1.31327	P
996	hsa:5436	hsa:5441	74	153.873	38	0.875803	0.845938	0.43348	55	0.339868	1.40487	1.47028	P
997	hsa:5436	hsa:6908	52	32.0466	27	0.949293	0.936639	0.548555	23	0.474189	1.38936	1.34947	P
998	hsa:5437	hsa:5438	1058	23.2486	24	0.792966	0.735632	0.343166	92	0.226574	1.42442	1.46163	P
999	hsa:5437	hsa:5439	1283	27.1971	42	0.864435	0.818182	0.412292	58	0.177645	1.46108	1.48647	P
1000	hsa:5437	hsa:5440	509	63.2927	52	0.833776	0.770073	0.347366	63	0.0508513	1.43223	1.41417	P
1001	hsa:5437	hsa:5441	1378	146.501	37	0.676858	0.62465	0.229498	134	0.134866	1.42667	1.44689	P
1002	hsa:5437	hsa:6908	1115	10.5862	22	0.800012	0.738162	0.3735	94	0.120082	1.41385	1.40517	P
1003	hsa:5438	hsa:5439	137	48.5071	48	0.867771	0.837079	0.42076	58	0.472148	1.40777	1.39853	P
1004	hsa:5438	hsa:5440	4193	49.7518	62	0.697832	0.610951	0.259994	135	-0.196398	1.37886	1.34744	P
1005	hsa:5438	hsa:5441	64	164.047	43	0.881608	0.852691	0.438391	52	0.371947	1.40684	1.3628	P
1006	hsa:5438	hsa:6908	30	47.7969	32	0.942852	0.928177	0.539273	26	0.337578	1.39621	1.38931	P
1007	hsa:5439	hsa:5440	3828	48.6722	80	0.76013	0.677116	0.307985	103	-0.0453501	1.41259	1.37719	P
1008	hsa:5439	hsa:5441	155	130.745	63	0.78865	0.75	0.3282	90	0.354545	1.42356	1.46008	P
1009	hsa:5439	hsa:6908	146	18.8105	46	0.877479	0.846575	0.446117	56	0.338436	1.45445	1.42246	P
1010	hsa:5440	hsa:5441	3849	145.372	61	0.618298	0.546243	0.188187	157	0.218976	1.41047	1.46161	P
1011	hsa:5440	hsa:6908	4418	23.6428	66	0.696594	0.603878	0.273532	143	-0.170639	1.41383	1.41838	P
1012	hsa:5441	hsa:6908	44	133.16	47	0.891142	0.861878	0.467052	50	0.523654	1.40542	1.372	P
1013	hsa:5430	hsa:5431	97	0.707026	7	0.102804	0.983522	0.00171432	16	0.876325	1.18416	1.05633	P
1014	hsa:5430	hsa:5432	3104	1.94392	48	0.0554401	0.393154	0.00183159	585	0.256291	1.42572	1.40226	P
1015	hsa:5430	hsa:5433	6641	1.83089	41	0.0582657	0.268951	0.00288489	704	0.0176955	1.44349	1.45376	P
1016	hsa:5430	hsa:5434	3407	4.43382	11	0.0725182	0.363448	0.00415779	613	-0.0620734	1.40267	1.36575	P
1017	hsa:5430	hsa:5435	3398	1.42494	18	0.0726802	0.364486	0.0041728	612	-0.0818672	1.41106	1.37599	P
1018	hsa:5430	hsa:5436	3502	2.94952	14	0.0715496	0.357217	0.00406826	619	-0.0323508	1.42587	1.35097	P
1019	hsa:5430	hsa:5437	6027	3.80354	11	0.0591863	0.275182	0.00296364	698	0.00285582	1.4012	1.37815	P
1020	hsa:5430	hsa:5438	3574	3.3524	21	0.0707467	0.352025	0.0039943	624	0.0381773	1.38141	1.32599	P
1021	hsa:5430	hsa:5439	3924	3.39618	37	0.0669392	0.327103	0.0036473	648	0.00186797	1.36194	1.33089	P
1022	hsa:5430	hsa:5440	8374	1.5736	53	0.052289	0.228453	0.00238874	743	0.516461	1.42879	1.47483	P
1023	hsa:5430	hsa:5441	3924	4.74478	34	0.0669392	0.327103	0.0036473	648	0.469852	1.43766	1.43535	P
1024	hsa:5431	hsa:5432	2624	1.42765	49	0.0334271	0.39171	0.000603892	587	0.283194	1.4207	1.38495	P
1025	hsa:5431	hsa:5433	6118	0.21238	42	0.00967346	0.266321	4.86022e-05	708	-0.000512123	1.37087	1.39748	P
1026	hsa:5431	hsa:5434	2925	-0.294328	12	0.0501411	0.362033	0.00150675	615	-0.0587369	1.38945	1.35929	P
1027	hsa:5431	hsa:5435	2915	1.52105	19	0.050317	0.363071	0.00151714	614	-0.0787228	1.37893	1.31478	P
1028	hsa:5431	hsa:5436	3028	-1.15289	15	0.0266231	0.354404	0.000381656	623	-0.0758207	1.41575	1.41257	P
1029	hsa:5431	hsa:5437	5331	0.663428	12	0.0350651	0.273859	0.000732783	700	0.0034607	1.41017	1.42411	P
1030	hsa:5431	hsa:5438	3076	1.39455	22	0.0482079	0.350622	0.00139444	626	0.0262055	1.37241	1.39624	P
1031	hsa:5431	hsa:5439	3429	1.1493	38	0.021038	0.324352	0.000236526	652	-0.0108917	1.44828	1.48586	P
1032	hsa:5431	hsa:5440	7721	0.53433	54	0.0266199	0.227178	0.000413972	745	0.537009	1.43575	1.46409	P
1033	hsa:5431	hsa:5441	3410	1.51215	35	0.0439886	0.325726	0.0011619	650	0.499184	1.38276	1.30157	P
1034	hsa:5432	hsa:5433	2240	22.7989	85	0.752271	0.681579	0.335102	121	0.0620581	1.38511	1.34386	P
1035	hsa:5432	hsa:5434	35	36.4093	53	0.936285	0.921053	0.54549	30	0.627116	1.40204	1.32578	P
1036	hsa:5432	hsa:5435	47	20.5038	54	0.929597	0.913613	0.529807	33	0.457999	1.40591	1.43099	P
1037	hsa:5432	hsa:5436	76	22.959	58	0.914961	0.895288	0.50898	40	0.472925	1.42342	1.34757	P
1038	hsa:5432	hsa:5437	1447	4.31965	55	0.764156	0.697368	0.34618	115	0.0986868	1.40545	1.4012	P
1039	hsa:5432	hsa:5438	82	28.8545	61	0.908989	0.887139	0.503185	43	0.32305	1.42573	1.42283	P
1040	hsa:5432	hsa:5439	152	17.106	71	0.85074	0.814621	0.426848	71	0.343878	1.42214	1.41084	P
1041	hsa:5432	hsa:5440	4542	24.1665	97	0.670067	0.574803	0.260806	162	-0.166747	1.41888	1.39659	P
1042	hsa:5432	hsa:5441	94	116.078	78	0.855245	0.819372	0.434052	69	0.534149	1.38347	1.35681	P
1043	hsa:5433	hsa:5434	2039	35.6735	40	0.779225	0.715493	0.338232	101	0.0427359	1.40113	1.36115	P
1044	hsa:5433	hsa:5435	1602	37.2221	45	0.782294	0.71831	0.342975	100	0.0411137	1.38484	1.31553	P
1045	hsa:5433	hsa:5436	2304	40.7051	43	0.765675	0.70339	0.318353	105	0.0930395	1.36918	1.33058	P
1046	hsa:5433	hsa:5437	1323	47.822	42	0.89561	0.858156	0.416789	40	0.431455	1.39356	1.46698	P
1047	hsa:5433	hsa:5438	1719	44.4701	50	0.774754	0.713467	0.32499	100	0.128204	1.38908	1.36064	P
1048	hsa:5433	hsa:5439	2078	46.2684	62	0.850539	0.799373	0.396815	64	0.0879258	1.39339	1.42678	P
1049	hsa:5433	hsa:5440	2396	82.081	68	0.808448	0.741818	0.318261	71	0.0902521	1.38597	1.32824	P
1050	hsa:5433	hsa:5441	1151	162.035	53	0.686462	0.630682	0.236587	130	0.0686645	1.43686	1.41643	P
1051	hsa:5434	hsa:5435	36	22.6326	21	0.970999	0.963585	0.58336	13	0.663292	1.49632	1.44815	P
1052	hsa:5434	hsa:5436	43	46.1997	15	0.950788	0.938547	0.545351	22	0.604229	1.41153	1.28085	P
1053	hsa:5434	hsa:5437	1112	23.5149	12	0.796907	0.737288	0.356826	93	0.149785	1.37323	1.31512	P
1054	hsa:5434	hsa:5438	20	51.1039	22	0.948589	0.935393	0.541927	23	0.511367	1.35418	1.34314	P
1055	hsa:5434	hsa:5439	146	26.5428	42	0.877275	0.847222	0.439054	55	0.484965	1.43848	1.46484	P
1056	hsa:5434	hsa:5440	4309	33.3646	52	0.70056	0.610169	0.270328	138	-0.331772	1.38126	1.3425	P
1057	hsa:5434	hsa:5441	25	164.435	33	0.895592	0.867978	0.465051	47	0.355109	1.39578	1.41007	P
1058	hsa:5435	hsa:5436	53	30.2774	24	0.948611	0.935933	0.542087	23	0.633734	1.38135	1.44687	P
1059	hsa:5435	hsa:5437	1188	11.2759	21	0.79029	0.730337	0.349277	96	0.120292	1.41718	1.44718	P
1060	hsa:5435	hsa:5438	41	36.2333	31	0.937443	0.922006	0.523754	28	0.592459	1.45385	1.39172	P
1061	hsa:5435	hsa:5439	146	21.347	43	0.875247	0.844875	0.43697	56	0.693475	1.40904	1.37388	P
1062	hsa:5435	hsa:5440	4383	26.2539	61	0.693847	0.603933	0.263808	141	-0.205394	1.38822	1.39666	P
1063	hsa:5435	hsa:5441	15	144.921	40	0.898129	0.870787	0.469788	46	0.400648	1.358	1.31972	P
1064	hsa:5436	hsa:5437	1205	24.5806	15	0.788555	0.730114	0.341635	95	0.19324	1.402	1.28543	P
1065	hsa:5436	hsa:5438	79	43.7297	29	0.921061	0.902507	0.495298	35	0.576065	1.39674	1.36501	P
1066	hsa:5436	hsa:5439	143	31.8728	45	0.866609	0.835655	0.421694	59	0.510578	1.41973	1.44158	P
1067	hsa:5436	hsa:5440	4368	48.4879	53	0.689676	0.602273	0.255072	140	-0.231911	1.38608	1.31327	P
1068	hsa:5436	hsa:5441	74	153.873	38	0.875803	0.845938	0.43348	55	0.339868	1.40487	1.47028	P
1069	hsa:5437	hsa:5438	1058	23.2486	24	0.792966	0.735632	0.343166	92	0.226574	1.42442	1.46163	P
1070	hsa:5437	hsa:5439	1283	27.1971	42	0.864435	0.818182	0.412292	58	0.177645	1.46108	1.48647	P
1071	hsa:5437	hsa:5440	509	63.2927	52	0.833776	0.770073	0.347366	63	0.0508513	1.43223	1.41417	P
1072	hsa:5437	hsa:5441	1378	146.501	37	0.676858	0.62465	0.229498	134	0.134866	1.42667	1.44689	P
1073	hsa:5438	hsa:5439	137	48.5071	48	0.867771	0.837079	0.42076	58	0.472148	1.40777	1.39853	P
1074	hsa:5438	hsa:5440	4193	49.7518	62	0.697832	0.610951	0.259994	135	-0.196398	1.37886	1.34744	P
1075	hsa:5438	hsa:5441	64	164.047	43	0.881608	0.852691	0.438391	52	0.371947	1.40684	1.3628	P
1076	hsa:5439	hsa:5440	3828	48.6722	80	0.76013	0.677116	0.307985	103	-0.0453501	1.41259	1.37719	P
1077	hsa:5439	hsa:5441	155	130.745	63	0.78865	0.75	0.3282	90	0.354545	1.42356	1.46008	P
1078	hsa:5440	hsa:5441	3849	145.372	61	0.618298	0.546243	0.188187	157	0.218976	1.41047	1.46161	P
1079	hsa:8726	hsa:2146	3550	25.1454	77	0.669235	0.648837	0.236377	151	0.42837	1.30743	1.24212	P
1080	hsa:8726	hsa:5928	12	157.018	15	0.936785	0.925743	0.54475	30	0.366616	1.37044	1.36913	P
1081	hsa:8726	hsa:5931	26	139.861	17	0.930228	0.918519	0.53234	33	0.358385	1.34966	1.37338	P
1082	hsa:8726	hsa:23512	10465	18.3114	101	0.488569	0.343008	0.137474	249	0.348	1.38456	1.35656	P
1083	hsa:2146	hsa:5928	3425	27.212	84	0.638737	0.624444	0.216393	169	0.651154	1.39443	1.33908	P
1084	hsa:2146	hsa:5931	3424	17.6678	84	0.640481	0.625835	0.21755	168	0.639689	1.3876	1.34519	P
1085	hsa:2146	hsa:23512	9013	26.6538	90	0.54287	0.391566	0.159539	202	0.132817	1.40526	1.44218	P
1086	hsa:5928	hsa:5931	1	181.054	4	0.980878	0.977723	0.624861	9	0.973037	0.493502	0.175055	P
1087	hsa:5928	hsa:23512	10615	17.4248	108	0.465838	0.32419	0.128303	271	-0.0027007	1.42728	1.42257	P
1088	hsa:5931	hsa:23512	10625	16.9368	108	0.46684	0.325	0.128706	270	-0.0057722	1.42864	1.42013	P
1089	hsa:902	hsa:1022	6611	35.5178	90	0.368004	0.364023	0.101355	449	-0.0154087	1.39003	1.36858	P
1090	hsa:902	hsa:2068	3006	32.4133	76	0.606982	0.535417	0.236557	223	0.54364	1.44774	1.45919	P
1091	hsa:902	hsa:2071	5838	33.3881	97	0.524221	0.47026	0.174144	285	0.278502	1.42608	1.45249	P
1092	hsa:902	hsa:2965	90	26.7754	27	0.925645	0.891892	0.449967	28	0.657392	1.41342	1.39445	P
1093	hsa:902	hsa:2966	1022	26.3373	32	0.941344	0.916968	0.484051	23	0.677069	1.38929	1.24515	P
1094	hsa:902	hsa:2967	199	52.3595	28	0.903683	0.864151	0.419252	36	0.657786	1.33108	1.28416	P
1095	hsa:902	hsa:2968	2124	48.7146	38	0.905605	0.870504	0.427514	36	0.670861	1.40459	1.36577	P
1096	hsa:902	hsa:4331	874	17.277	40	0.942155	0.918519	0.474801	22	0.702778	1.47299	1.49225	P
1097	hsa:1022	hsa:2068	2698	39.5713	116	0.246275	0.512755	0.0310608	382	0.082101	1.40271	1.31021	P
1098	hsa:1022	hsa:2071	409	33.8482	135	0.306727	0.577608	0.0476085	332	0.18843	1.3827	1.32994	P
1099	hsa:1022	hsa:2965	7887	28.3398	101	0.344663	0.330028	0.0901054	473	-0.0327141	1.40475	1.39664	P
1100	hsa:1022	hsa:2966	5027	40.4077	96	0.379451	0.386139	0.103318	434	0.101397	1.40567	1.33992	P
1101	hsa:1022	hsa:2967	7708	30.8356	104	0.348553	0.335694	0.0919479	469	-0.0229396	1.43529	1.38408	P
1102	hsa:1022	hsa:2968	6063	39.8116	104	0.373846	0.372521	0.104242	443	0.105043	1.41035	1.39511	P
1103	hsa:1022	hsa:4331	6335	34.3772	100	0.371898	0.369688	0.103276	445	0.022541	1.39547	1.35091	P
1104	hsa:2068	hsa:2071	640	35.7676	111	0.43548	0.572093	0.0983143	276	0.468765	1.36444	1.18754	P
1105	hsa:2068	hsa:2965	6330	23.7255	87	0.568483	0.485417	0.208663	247	0.405671	1.43622	1.4575	P
1106	hsa:2068	hsa:2966	1193	34.3819	80	0.625174	0.564315	0.243459	210	0.785791	1.42033	1.39771	P
1107	hsa:2068	hsa:2967	5925	27.6957	90	0.5749	0.49375	0.213195	243	0.373091	1.40414	1.35322	P
1108	hsa:2068	hsa:2968	2736	33.6066	84	0.607355	0.541494	0.230048	221	0.741987	1.37308	1.2988	P
1109	hsa:2068	hsa:4331	2756	28.8002	90	0.608762	0.540541	0.233797	221	0.592861	1.4079	1.38923	P
1110	hsa:2071	hsa:2965	7221	19.6895	108	0.489163	0.425651	0.152106	309	0.216499	1.38426	1.31881	P
1111	hsa:2071	hsa:2966	4263	28.8301	109	0.530666	0.490775	0.172834	276	0.446756	1.40242	1.41553	P
1112	hsa:2071	hsa:2967	6926	29.473	109	0.49983	0.435754	0.160398	303	0.185308	1.40599	1.42048	P
1113	hsa:2071	hsa:2968	5521	37.9029	105	0.519016	0.473198	0.166562	285	0.411699	1.3941	1.3528	P
1114	hsa:2071	hsa:4331	5603	34.2629	113	0.520728	0.472222	0.168917	285	0.305584	1.41579	1.39485	P
1115	hsa:2965	hsa:2966	1748	10.0629	43	0.885494	0.836957	0.414149	45	0.523191	1.41836	1.40212	P
1116	hsa:2965	hsa:2967	1775	44.7156	29	0.882203	0.835938	0.382332	42	0.408442	1.38462	1.36982	P
1117	hsa:2965	hsa:2968	3347	43.2909	47	0.851417	0.797101	0.363492	56	0.479006	1.38912	1.3633	P
1118	hsa:2965	hsa:4331	756	11.0542	51	0.899578	0.857143	0.418204	38	0.540129	1.42098	1.40892	P
1119	hsa:2966	hsa:2967	947	24.6629	46	0.895672	0.851449	0.426004	41	0.455875	1.39918	1.39153	P
1120	hsa:2966	hsa:2968	453	44.1302	40	0.946356	0.924731	0.490572	21	0.864705	1.30792	1.27328	P
1121	hsa:2966	hsa:4331	1355	6.45429	36	0.936068	0.910714	0.475254	25	0.71808	1.33912	1.36818	P
1122	hsa:2967	hsa:2968	2599	47.4982	50	0.867625	0.818182	0.381099	50	0.454246	1.38697	1.36663	P
1123	hsa:2967	hsa:4331	137	24.9478	54	0.90479	0.865169	0.424042	36	0.480986	1.3892	1.36476	P
1124	hsa:2968	hsa:4331	1871	37.3891	50	0.911184	0.878136	0.435566	34	0.714633	1.41494	1.34408	P
1125	hsa:5201	hsa:5202	3889	47.0987	96	0.76772	0.689046	0.287066	88	-0.263172	1.39991	1.41127	P
1126	hsa:5201	hsa:5203	1874	38.6506	76	0.807057	0.735075	0.315632	71	-0.0348581	1.38085	1.39355	P
1127	hsa:5201	hsa:5204	4900	25.2218	94	0.684387	0.59633	0.237447	132	-0.405203	1.4015	1.3302	P
1128	hsa:5201	hsa:10471	4180	25.6477	91	0.749424	0.671429	0.266594	92	-0.0201896	1.40225	1.42511	P
1129	hsa:5201	hsa:7411	1685	23.1763	89	0.81118	0.737226	0.327692	72	-0.514744	1.48028	1.47503	P
1130	hsa:5202	hsa:5203	1664	74.4832	60	0.893549	0.855124	0.415698	41	0.277509	1.43614	1.46129	P
1131	hsa:5202	hsa:5204	1214	48.6974	54	0.818827	0.768997	0.355034	76	0.491591	1.49793	1.46641	P
1132	hsa:5202	hsa:10471	917	45.4092	51	0.891109	0.852632	0.413252	42	0.384672	1.3438	1.31074	P
1133	hsa:5202	hsa:7411	1029	53.4675	63	0.912432	0.880702	0.441364	34	0.548897	1.24494	1.34192	P
1134	hsa:5203	hsa:5204	1937	49.6854	62	0.807642	0.750769	0.345015	81	0.318403	1.39982	1.3853	P
1135	hsa:5203	hsa:10471	1507	63.1122	59	0.870594	0.826241	0.385176	49	0.352997	1.3774	1.30192	P
1136	hsa:5203	hsa:7411	1816	57.1599	63	0.903606	0.867857	0.426866	37	0.31666	1.41771	1.43765	P
1137	hsa:5204	hsa:10471	1707	44.2463	49	0.809788	0.754601	0.346742	80	0.379196	1.37783	1.30973	P
1138	hsa:5204	hsa:7411	872	51.7775	53	0.828832	0.779141	0.366254	72	0.690511	1.45247	1.41251	P
1139	hsa:10471	hsa:7411	697	46.5845	52	0.895949	0.858657	0.418087	40	0.224784	1.40429	1.42436	P
1140	hsa:6617	hsa:6618	7161	27.7254	23	0.581338	0.37931	0.0978175	72	0.32101	1.34874	1.33941	P
1141	hsa:6617	hsa:6619	1303	38.3426	39	0.758278	0.630682	0.22503	65	0.0179985	1.38523	1.37169	P
1142	hsa:6617	hsa:6621	8769	10.8996	24	0.577379	0.411552	0.168428	163	-0.38816	1.36029	1.35758	P
1143	hsa:6617	hsa:10302	7065	25.7445	24	0.611455	0.403509	0.111465	68	0.334865	1.45778	1.4562	P
1144	hsa:6618	hsa:6619	9383	12.5811	36	0.440985	0.244318	0.0704422	133	-0.288662	1.36391	1.34354	P
1145	hsa:6618	hsa:6621	14374	5.81995	21	0.342308	0.161871	0.0563515	233	-0.550353	1.40935	1.41755	P
1146	hsa:6618	hsa:10302	291	38.716	11	0.817448	0.703704	0.121395	16	0.747488	1.52754	1.52303	P
1147	hsa:6619	hsa:6621	1671	12.0447	21	0.737059	0.624549	0.279725	104	0.365211	1.41216	1.43558	P
1148	hsa:6619	hsa:10302	9321	11.461	37	0.46632	0.258621	0.0806423	129	-0.334271	1.44014	1.43965	P
1149	hsa:6621	hsa:10302	14374	5.69378	22	0.353042	0.166065	0.0624382	231	-0.680254	1.50278	1.51596	P
1150	hsa:648	hsa:84733	1516	139.537	75	0.778701	0.69145	0.295639	83	0.761971	1.32226	1.24326	P
1151	hsa:648	hsa:8535	1315	130.158	60	0.822063	0.750929	0.335064	67	0.707929	1.39807	1.39188	P
1152	hsa:648	hsa:57332	1094	103.316	61	0.827222	0.759259	0.339519	65	0.765355	1.35362	1.25869	P
1153	hsa:648	hsa:3303	6509	3.13966	36	0.114175	0.279743	0.00940629	672	-0.0937655	1.4113	1.42839	P
1154	hsa:648	hsa:1911	8680	46.9416	69	0.579548	0.416667	0.15981	154	0.696447	1.4004	1.39595	P
1155	hsa:648	hsa:1912	9152	49.4105	60	0.565411	0.395437	0.153513	159	0.59493	1.40726	1.40159	P
1156	hsa:648	hsa:80012	9309	52.8327	70	0.563662	0.389313	0.155624	160	0.634515	1.29727	1.27434	P
1157	hsa:648	hsa:6015	1180	57.1871	37	0.929741	0.902527	0.460942	27	0.45892	1.24522	1.21767	P
1158	hsa:648	hsa:6045	410	17.8021	30	0.95385	0.934783	0.500693	18	0.502061	1.20935	1.15039	P
1159	hsa:648	hsa:22955	10827	19.5522	44	0.530791	0.353612	0.134675	170	0.814585	1.39603	1.39427	P
1160	hsa:648	hsa:8467	6367	53.9956	96	0.354091	0.361997	0.0910237	460	-0.218497	1.43756	1.43573	P
1161	hsa:84733	hsa:8535	3	277.505	37	0.881989	0.827273	0.35644	38	0.87039	1.13137	1.14446	P
1162	hsa:84733	hsa:57332	1	257.307	46	0.902188	0.853881	0.381069	32	0.919632	1.11101	1.22085	P
1163	hsa:84733	hsa:3303	9490	5.12145	65	0.0901342	0.205788	0.00589899	741	-0.0684136	1.42358	1.4369	P
1164	hsa:84733	hsa:1911	7625	87.5712	84	0.611939	0.47343	0.147538	109	0.67529	1.36207	1.35101	P
1165	hsa:84733	hsa:1912	7587	96.9128	71	0.632691	0.482587	0.158865	104	0.572034	1.4464	1.44136	P
1166	hsa:84733	hsa:80012	7594	87.8807	75	0.637418	0.482412	0.161984	103	0.704025	1.22397	1.11879	P
1167	hsa:84733	hsa:6015	99	186.968	52	0.801429	0.715356	0.322806	76	0.287174	1.40858	1.45042	P
1168	hsa:84733	hsa:6045	624	145.424	57	0.792754	0.703297	0.321108	81	0.322419	1.39386	1.4467	P
1169	hsa:84733	hsa:22955	8063	60.8545	65	0.639914	0.471795	0.166045	103	0.768107	1.44517	1.45712	P
1170	hsa:84733	hsa:8467	9224	45.1458	131	0.294472	0.268056	0.0677953	527	-0.19946	1.42112	1.43184	P
1171	hsa:8535	hsa:57332	1	243.749	41	0.939536	0.909502	0.427374	20	0.884595	1.25777	1.27101	P
1172	hsa:8535	hsa:3303	8928	4.30511	52	0.0958194	0.222937	0.00667133	725	-0.117905	1.41926	1.42577	P
1173	hsa:8535	hsa:1911	8626	77.6545	87	0.579724	0.439462	0.136822	125	0.70115	1.37169	1.36836	P
1174	hsa:8535	hsa:1912	8552	76.7772	56	0.592322	0.440367	0.143721	122	0.552046	1.40302	1.38478	P
1175	hsa:8535	hsa:80012	9180	70.8303	66	0.588861	0.43318	0.142146	123	0.691158	1.41252	1.40891	P
1176	hsa:8535	hsa:6015	2760	172.247	53	0.793008	0.717391	0.308038	78	0.332206	1.4261	1.4144	P
1177	hsa:8535	hsa:6045	1451	131.187	46	0.822871	0.749091	0.345564	69	0.366253	1.43164	1.43405	P
1178	hsa:8535	hsa:22955	8460	49.8064	50	0.616708	0.442857	0.162196	117	0.746392	1.46235	1.47034	P
1179	hsa:8535	hsa:8467	8686	49.7136	118	0.309631	0.290278	0.0743107	511	-0.177381	1.42989	1.42494	P
1180	hsa:57332	hsa:3303	8785	3.6372	65	0.0972262	0.227224	0.00686828	721	0.051717	1.42375	1.4352	P
1181	hsa:57332	hsa:1911	8276	79.068	88	0.587754	0.444444	0.142373	125	0.649381	1.33795	1.27197	P
1182	hsa:57332	hsa:1912	8243	80.1839	73	0.60084	0.445455	0.150255	122	0.655793	1.34605	1.25287	P
1183	hsa:57332	hsa:80012	8470	63.4903	77	0.597665	0.438356	0.148947	123	0.659967	1.35083	1.279	P
1184	hsa:57332	hsa:6015	2016	128.607	62	0.809428	0.738182	0.323468	72	0.23623	1.42891	1.36408	P
1185	hsa:57332	hsa:6045	1200	91.6425	59	0.827672	0.757246	0.349001	67	0.284696	1.41503	1.34626	P
1186	hsa:57332	hsa:22955	8623	50.1382	65	0.609243	0.434579	0.159809	121	0.718003	1.39702	1.38685	P
1187	hsa:57332	hsa:8467	8592	48.6216	129	0.313403	0.295833	0.0759657	507	-0.257911	1.43425	1.45385	P
1188	hsa:3303	hsa:1911	11512	4.60938	69	0.0585414	0.118971	0.00239401	822	-0.398332	1.41513	1.4183	P
1189	hsa:3303	hsa:1912	11859	5.3631	46	0.0554104	0.111468	0.00212788	829	0.0873022	1.4074	1.40173	P
1190	hsa:3303	hsa:80012	12095	5.14316	54	0.054036	0.108253	0.00201604	832	-0.373731	1.41453	1.41628	P
1191	hsa:3303	hsa:6015	5824	4.83391	21	0.115203	0.282958	0.0095693	669	-0.28649	1.41404	1.44009	P
1192	hsa:3303	hsa:6045	5116	4.6024	14	0.117602	0.290461	0.00995317	662	-0.261034	1.41712	1.44483	P
1193	hsa:3303	hsa:22955	12741	4.2048	26	0.0502624	0.0996785	0.0017248	840	-0.347641	1.42207	1.42319	P
1194	hsa:3303	hsa:8467	473	11.0989	78	0.125626	0.737119	0.00688612	250	-0.0795789	1.40465	1.41576	P
1195	hsa:1911	hsa:1912	1	139.005	49	0.912428	0.854701	0.271523	17	0.548101	1.30634	1.31581	P
1196	hsa:1911	hsa:80012	3	139.974	61	0.896245	0.82906	0.258817	20	0.92299	1.28237	1.28544	P
1197	hsa:1911	hsa:6015	8980	30.8186	64	0.560507	0.401487	0.147618	161	0.412417	1.3705	1.3614	P
1198	hsa:1911	hsa:6045	9157	34.1936	63	0.557395	0.396364	0.148981	166	0.428144	1.42768	1.43997	P
1199	hsa:1911	hsa:22955	1226	74.9439	59	0.841275	0.745763	0.221119	30	0.877004	1.45951	1.46364	P
1200	hsa:1911	hsa:8467	12036	26.6492	135	0.206145	0.153953	0.0321677	610	-0.0712196	1.41326	1.4173	P
1201	hsa:1912	hsa:80012	2	112.228	38	0.919024	0.864865	0.267351	15	0.555005	1.37595	1.4062	P
1202	hsa:1912	hsa:6015	9103	50.241	47	0.568423	0.396226	0.159305	160	0.177736	1.40675	1.39689	P
1203	hsa:1912	hsa:6045	9494	47.6247	40	0.558277	0.386029	0.155732	167	0.248536	1.40009	1.38243	P
1204	hsa:1912	hsa:22955	21	65.842	30	0.89537	0.825688	0.247245	19	0.533181	1.28929	1.26004	P
1205	hsa:1912	hsa:8467	12353	26.1685	112	0.205882	0.145833	0.0346521	615	-0.201949	1.41749	1.42239	P
1206	hsa:80012	hsa:6015	9425	46.8651	57	0.559277	0.384906	0.154113	163	0.360053	1.40348	1.39373	P
1207	hsa:80012	hsa:6045	9958	44.2164	50	0.549294	0.375	0.150671	170	0.380934	1.44636	1.45319	P
1208	hsa:80012	hsa:22955	794	59.7168	38	0.898811	0.831776	0.246086	18	0.798914	1.35778	1.35332	P
1209	hsa:80012	hsa:8467	12514	25.2076	120	0.20257	0.141667	0.0335944	618	-0.0739805	1.41346	1.41253	P
1210	hsa:6015	hsa:6045	2	83.2284	11	0.971857	0.959854	0.531088	11	0.982301	0.509985	0.676129	P
1211	hsa:6015	hsa:22955	11002	13.9842	29	0.518812	0.344569	0.127627	175	0.457061	1.35263	1.32603	P
1212	hsa:6015	hsa:8467	5744	55.0339	87	0.362199	0.368056	0.0985181	455	-0.0474734	1.41717	1.42031	P
1213	hsa:6045	hsa:22955	11031	13.5988	22	0.517152	0.340659	0.130284	180	0.484427	1.37239	1.34799	P
1214	hsa:6045	hsa:8467	5049	52.8302	80	0.368782	0.377778	0.101712	448	-0.067743	1.42077	1.42828	P
1215	hsa:22955	hsa:8467	13234	17.6727	92	0.193576	0.130556	0.0307948	626	-0.110313	1.41984	1.43074	P
1216	hsa:648	hsa:84733	1516	139.537	75	0.778701	0.69145	0.295639	83	0.761971	1.32226	1.24326	P
1217	hsa:648	hsa:8535	1315	130.158	60	0.822063	0.750929	0.335064	67	0.707929	1.39807	1.39188	P
1218	hsa:648	hsa:57332	1094	103.316	61	0.827222	0.759259	0.339519	65	0.765355	1.35362	1.25869	P
1219	hsa:648	hsa:3303	6509	3.13966	36	0.114175	0.279743	0.00940629	672	-0.0937655	1.4113	1.42839	P
1220	hsa:648	hsa:1911	8680	46.9416	69	0.579548	0.416667	0.15981	154	0.696447	1.4004	1.39595	P
1221	hsa:648	hsa:1912	9152	49.4105	60	0.565411	0.395437	0.153513	159	0.59493	1.40726	1.40159	P
1222	hsa:648	hsa:80012	9309	52.8327	70	0.563662	0.389313	0.155624	160	0.634515	1.29727	1.27434	P
1223	hsa:648	hsa:6015	1180	57.1871	37	0.929741	0.902527	0.460942	27	0.45892	1.24522	1.21767	P
1224	hsa:648	hsa:6045	410	17.8021	30	0.95385	0.934783	0.500693	18	0.502061	1.20935	1.15039	P
1225	hsa:648	hsa:22955	10827	19.5522	44	0.530791	0.353612	0.134675	170	0.814585	1.39603	1.39427	P
1226	hsa:648	hsa:8467	6367	53.9956	96	0.354091	0.361997	0.0910237	460	-0.218497	1.43756	1.43573	P
1227	hsa:648	hsa:7528	1408	23.7531	33	0.929547	0.902174	0.459814	27	-0.256057	1.3389	1.31588	P
1228	hsa:84733	hsa:8535	3	277.505	37	0.881989	0.827273	0.35644	38	0.87039	1.13137	1.14446	P
1229	hsa:84733	hsa:57332	1	257.307	46	0.902188	0.853881	0.381069	32	0.919632	1.11101	1.22085	P
1230	hsa:84733	hsa:3303	9490	5.12145	65	0.0901342	0.205788	0.00589899	741	-0.0684136	1.42358	1.4369	P
1231	hsa:84733	hsa:1911	7625	87.5712	84	0.611939	0.47343	0.147538	109	0.67529	1.36207	1.35101	P
1232	hsa:84733	hsa:1912	7587	96.9128	71	0.632691	0.482587	0.158865	104	0.572034	1.4464	1.44136	P
1233	hsa:84733	hsa:80012	7594	87.8807	75	0.637418	0.482412	0.161984	103	0.704025	1.22397	1.11879	P
1234	hsa:84733	hsa:6015	99	186.968	52	0.801429	0.715356	0.322806	76	0.287174	1.40858	1.45042	P
1235	hsa:84733	hsa:6045	624	145.424	57	0.792754	0.703297	0.321108	81	0.322419	1.39386	1.4467	P
1236	hsa:84733	hsa:22955	8063	60.8545	65	0.639914	0.471795	0.166045	103	0.768107	1.44517	1.45712	P
1237	hsa:84733	hsa:8467	9224	45.1458	131	0.294472	0.268056	0.0677953	527	-0.19946	1.42112	1.43184	P
1238	hsa:84733	hsa:7528	29	144.532	58	0.80564	0.720755	0.325446	74	-0.294096	1.36366	1.29615	P
1239	hsa:8535	hsa:57332	1	243.749	41	0.939536	0.909502	0.427374	20	0.884595	1.25777	1.27101	P
1240	hsa:8535	hsa:3303	8928	4.30511	52	0.0958194	0.222937	0.00667133	725	-0.117905	1.41926	1.42577	P
1241	hsa:8535	hsa:1911	8626	77.6545	87	0.579724	0.439462	0.136822	125	0.70115	1.37169	1.36836	P
1242	hsa:8535	hsa:1912	8552	76.7772	56	0.592322	0.440367	0.143721	122	0.552046	1.40302	1.38478	P
1243	hsa:8535	hsa:80012	9180	70.8303	66	0.588861	0.43318	0.142146	123	0.691158	1.41252	1.40891	P
1244	hsa:8535	hsa:6015	2760	172.247	53	0.793008	0.717391	0.308038	78	0.332206	1.4261	1.4144	P
1245	hsa:8535	hsa:6045	1451	131.187	46	0.822871	0.749091	0.345564	69	0.366253	1.43164	1.43405	P
1246	hsa:8535	hsa:22955	8460	49.8064	50	0.616708	0.442857	0.162196	117	0.746392	1.46235	1.47034	P
1247	hsa:8535	hsa:8467	8686	49.7136	118	0.309631	0.290278	0.0743107	511	-0.177381	1.42989	1.42494	P
1248	hsa:8535	hsa:7528	35	134.195	45	0.848049	0.781132	0.366292	58	-0.225513	1.33484	1.3175	P
1249	hsa:57332	hsa:3303	8785	3.6372	65	0.0972262	0.227224	0.00686828	721	0.051717	1.42375	1.4352	P
1250	hsa:57332	hsa:1911	8276	79.068	88	0.587754	0.444444	0.142373	125	0.649381	1.33795	1.27197	P
1251	hsa:57332	hsa:1912	8243	80.1839	73	0.60084	0.445455	0.150255	122	0.655793	1.34605	1.25287	P
1252	hsa:57332	hsa:80012	8470	63.4903	77	0.597665	0.438356	0.148947	123	0.659967	1.35083	1.279	P
1253	hsa:57332	hsa:6015	2016	128.607	62	0.809428	0.738182	0.323468	72	0.23623	1.42891	1.36408	P
1254	hsa:57332	hsa:6045	1200	91.6425	59	0.827672	0.757246	0.349001	67	0.284696	1.41503	1.34626	P
1255	hsa:57332	hsa:22955	8623	50.1382	65	0.609243	0.434579	0.159809	121	0.718003	1.39702	1.38685	P
1256	hsa:57332	hsa:8467	8592	48.6216	129	0.313403	0.295833	0.0759657	507	-0.257911	1.43425	1.45385	P
1257	hsa:57332	hsa:7528	18	107.927	60	0.852995	0.789474	0.369899	56	-0.424987	1.38224	1.35151	P
1258	hsa:3303	hsa:1911	11512	4.60938	69	0.0585414	0.118971	0.00239401	822	-0.398332	1.41513	1.4183	P
1259	hsa:3303	hsa:1912	11859	5.3631	46	0.0554104	0.111468	0.00212788	829	0.0873022	1.4074	1.40173	P
1260	hsa:3303	hsa:80012	12095	5.14316	54	0.054036	0.108253	0.00201604	832	-0.373731	1.41453	1.41628	P
1261	hsa:3303	hsa:6015	5824	4.83391	21	0.115203	0.282958	0.0095693	669	-0.28649	1.41404	1.44009	P
1262	hsa:3303	hsa:6045	5116	4.6024	14	0.117602	0.290461	0.00995317	662	-0.261034	1.41712	1.44483	P
1263	hsa:3303	hsa:22955	12741	4.2048	26	0.0502624	0.0996785	0.0017248	840	-0.347641	1.42207	1.42319	P
1264	hsa:3303	hsa:8467	473	11.0989	78	0.125626	0.737119	0.00688612	250	-0.0795789	1.40465	1.41576	P
1265	hsa:3303	hsa:7528	6118	3.86352	15	0.114518	0.280815	0.00946053	671	-0.525816	1.40272	1.36691	P
1266	hsa:1911	hsa:1912	1	139.005	49	0.912428	0.854701	0.271523	17	0.548101	1.30634	1.31581	P
1267	hsa:1911	hsa:80012	3	139.974	61	0.896245	0.82906	0.258817	20	0.92299	1.28237	1.28544	P
1268	hsa:1911	hsa:6015	8980	30.8186	64	0.560507	0.401487	0.147618	161	0.412417	1.3705	1.3614	P
1269	hsa:1911	hsa:6045	9157	34.1936	63	0.557395	0.396364	0.148981	166	0.428144	1.42768	1.43997	P
1270	hsa:1911	hsa:22955	1226	74.9439	59	0.841275	0.745763	0.221119	30	0.877004	1.45951	1.46364	P
1271	hsa:1911	hsa:8467	12036	26.6492	135	0.206145	0.153953	0.0321677	610	-0.0712196	1.41326	1.4173	P
1272	hsa:1911	hsa:7528	8715	37.9941	66	0.570764	0.409774	0.153788	157	0.0267338	1.52199	1.5388	P
1273	hsa:1912	hsa:80012	2	112.228	38	0.919024	0.864865	0.267351	15	0.555005	1.37595	1.4062	P
1274	hsa:1912	hsa:6015	9103	50.241	47	0.568423	0.396226	0.159305	160	0.177736	1.40675	1.39689	P
1275	hsa:1912	hsa:6045	9494	47.6247	40	0.558277	0.386029	0.155732	167	0.248536	1.40009	1.38243	P
1276	hsa:1912	hsa:22955	21	65.842	30	0.89537	0.825688	0.247245	19	0.533181	1.28929	1.26004	P
1277	hsa:1912	hsa:8467	12353	26.1685	112	0.205882	0.145833	0.0346521	615	-0.201949	1.41749	1.42239	P
1278	hsa:1912	hsa:7528	8937	51.8538	41	0.571387	0.39924	0.160348	158	-0.340184	1.43941	1.43016	P
1279	hsa:80012	hsa:6015	9425	46.8651	57	0.559277	0.384906	0.154113	163	0.360053	1.40348	1.39373	P
1280	hsa:80012	hsa:6045	9958	44.2164	50	0.549294	0.375	0.150671	170	0.380934	1.44636	1.45319	P
1281	hsa:80012	hsa:22955	794	59.7168	38	0.898811	0.831776	0.246086	18	0.798914	1.35778	1.35332	P
1282	hsa:80012	hsa:8467	12514	25.2076	120	0.20257	0.141667	0.0335944	618	-0.0739805	1.41346	1.41253	P
1283	hsa:80012	hsa:7528	9203	49.1993	49	0.562193	0.387833	0.155118	161	0.00602856	1.43603	1.43465	P
1284	hsa:6015	hsa:6045	2	83.2284	11	0.971857	0.959854	0.531088	11	0.982301	0.509985	0.676129	P
1285	hsa:6015	hsa:22955	11002	13.9842	29	0.518812	0.344569	0.127627	175	0.457061	1.35263	1.32603	P
1286	hsa:6015	hsa:8467	5744	55.0339	87	0.362199	0.368056	0.0985181	455	-0.0474734	1.41717	1.42031	P
1287	hsa:6015	hsa:7528	1461	63.6136	18	0.922008	0.892473	0.45092	30	0.161173	1.36559	1.3157	P
1288	hsa:6045	hsa:22955	11031	13.5988	22	0.517152	0.340659	0.130284	180	0.484427	1.37239	1.34799	P
1289	hsa:6045	hsa:8467	5049	52.8302	80	0.368782	0.377778	0.101712	448	-0.067743	1.42077	1.42828	P
1290	hsa:6045	hsa:7528	1213	22.0352	11	0.946104	0.92446	0.488589	21	0.136509	1.3686	1.32125	P
1291	hsa:22955	hsa:8467	13234	17.6727	92	0.193576	0.130556	0.0307948	626	-0.110313	1.41984	1.43074	P
1292	hsa:22955	hsa:7528	10703	16.6949	23	0.529397	0.352273	0.134227	171	-0.0062353	1.3931	1.39068	P
1293	hsa:8467	hsa:7528	6389	49.4171	81	0.355036	0.363384	0.0914689	459	0.148506	1.41391	1.42274	P
1294	hsa:975	hsa:9289	459	23.0702	48	0.948371	0.910891	0.276264	9	0.602999	1.46432	1.46123	P
1295	hsa:975	hsa:2767	10665	12.5401	53	0.52196	0.350365	0.131097	178	-0.46296	1.41952	1.40565	P
1296	hsa:975	hsa:2776	10642	13.5116	58	0.523317	0.351648	0.131543	177	-0.462169	1.4242	1.41492	P
1297	hsa:975	hsa:2783	12746	16.5362	123	0.349358	0.212254	0.0766385	360	-0.427569	1.4241	1.40719	P
1298	hsa:975	hsa:2784	12761	16.232	123	0.353053	0.214602	0.0778666	355	-0.432582	1.41164	1.40143	P
1299	hsa:9289	hsa:2767	10684	11.4365	17	0.527991	0.349265	0.13903	177	-0.0524268	1.44731	1.44701	P
1300	hsa:9289	hsa:2776	10694	12.2816	34	0.529342	0.350554	0.139473	176	-0.050106	1.46529	1.46873	P
1301	hsa:9289	hsa:2783	12970	10.0569	95	0.35011	0.208333	0.0800056	361	-0.150204	1.41101	1.4159	P
1302	hsa:9289	hsa:2784	12956	9.73189	95	0.353747	0.210643	0.0812148	356	-0.152473	1.4116	1.41572	P
1303	hsa:2767	hsa:2776	6	25.3443	19	0.987226	0.981752	0.560734	5	0.999946	0.252805	0.209635	P
1304	hsa:2767	hsa:2783	1628	22.0381	84	0.663098	0.596491	0.276409	184	0.394649	1.31952	1.24032	P
1305	hsa:2767	hsa:2784	1558	22.1308	84	0.669986	0.603104	0.281119	179	0.394257	1.32335	1.23665	P
1306	hsa:2776	hsa:2783	1869	26.3911	89	0.656808	0.59081	0.267194	187	0.394736	1.32825	1.23697	P
1307	hsa:2776	hsa:2784	1812	25.5105	89	0.663676	0.597345	0.271838	182	0.394352	1.32866	1.23362	P
1308	hsa:2783	hsa:2784	1	251.706	0	0.973184	0.971739	0.620941	13	0.974606	0.676578	0.16128	P
1309	hsa:5277	hsa:5279	7385	13.852	68	0.172322	0.277027	0.0224266	642	0.147297	1.40151	1.32535	P
1310	hsa:5277	hsa:5283	10248	10.2333	92	0.130809	0.185811	0.0131402	723	-0.229767	1.39093	1.31656	P
1311	hsa:5277	hsa:9091	7477	14.1178	49	0.163444	0.274466	0.0191433	645	0.215121	1.40238	1.28817	P
1312	hsa:5279	hsa:5283	1554	120.215	82	0.727276	0.619608	0.245756	97	-0.474162	1.3582	1.35659	P
1313	hsa:5279	hsa:9091	43	73.8958	39	0.915759	0.881679	0.429616	31	0.63612	1.36938	1.26659	P
1314	hsa:5283	hsa:9091	394	125.016	59	0.748188	0.641434	0.263242	90	-0.577866	1.4052	1.3688	P
1315	hsa:4049	hsa:4050	324	24.8108	22	0.946861	0.904762	0.199048	6	0.797697	1.20083	1.20098	P
1316	hsa:4049	hsa:4055	433	28.2643	35	0.879653	0.794521	0.180801	15	0.7764	1.03864	1.03295	P
1317	hsa:4050	hsa:4055	122	40.3697	21	0.895858	0.816901	0.187865	13	0.605389	1.36086	1.35825	P
1318	hsa:10940	hsa:10775	1762	35.5494	59	0.869808	0.823741	0.382685	49	0.423391	1.31963	1.36151	P
1319	hsa:10940	hsa:51367	2506	95.4715	69	0.828044	0.766917	0.330624	62	-0.381629	1.40458	1.44561	P
1320	hsa:10940	hsa:10248	10606	39.4508	61	0.517126	0.337349	0.12191	165	-0.478416	1.34975	1.31792	P
1321	hsa:10940	hsa:11102	11220	33.2395	52	0.49228	0.309237	0.110019	172	-0.57357	1.42252	1.40692	P
1322	hsa:10940	hsa:79897	529	50.6629	87	0.610722	0.503704	0.165789	134	-0.556185	1.51775	1.43241	P
1323	hsa:10940	hsa:54913	7323	22.2058	35	0.591232	0.477612	0.154601	140	-0.288621	1.38585	1.43808	P
1324	hsa:10940	hsa:10556	1970	55.4175	48	0.900014	0.861423	0.412263	37	0.447125	1.47198	1.46457	P
1325	hsa:10940	hsa:10557	10881	59.5805	91	0.305673	0.278997	0.0414686	230	-0.484744	1.37968	1.34251	P
1326	hsa:10940	hsa:10799	8394	61.6389	59	0.578919	0.418327	0.152186	146	-0.312308	1.42815	1.46561	P
1327	hsa:10775	hsa:51367	3135	94.1039	70	0.814509	0.75	0.324561	69	-0.125769	1.27761	1.25917	P
1328	hsa:10775	hsa:10248	11365	47.0501	78	0.507384	0.32567	0.122168	176	-0.210314	1.369	1.31952	P
1329	hsa:10775	hsa:11102	13654	33.8908	71	0.458177	0.284091	0.0957469	189	-0.311817	1.41594	1.40178	P
1330	hsa:10775	hsa:79897	816	61.1073	92	0.606156	0.496429	0.167002	141	-0.277382	1.41012	1.40842	P
1331	hsa:10775	hsa:54913	7457	10.979	64	0.562191	0.450355	0.14206	155	-0.0837668	1.4089	1.52541	P
1332	hsa:10775	hsa:10556	2103	36.8359	61	0.856783	0.808511	0.369354	54	0.532319	1.39527	1.37913	P
1333	hsa:10775	hsa:10557	9014	79.3618	108	0.32469	0.291411	0.047157	231	-0.36315	1.40305	1.39826	P
1334	hsa:10775	hsa:10799	8740	49.8775	86	0.543919	0.387218	0.135738	163	-0.289083	1.43873	1.40096	P
1335	hsa:51367	hsa:10248	10239	46.6531	86	0.510668	0.343478	0.109045	151	0.431488	1.40953	1.42064	P
1336	hsa:51367	hsa:11102	10170	59.6556	77	0.509283	0.330396	0.109735	152	0.474302	1.40874	1.39613	P
1337	hsa:51367	hsa:79897	1119	46.8606	92	0.592184	0.492188	0.149287	130	0.414727	1.4784	1.45133	P
1338	hsa:51367	hsa:54913	7352	23.9854	66	0.582837	0.47619	0.143762	132	0.282981	1.41299	1.38812	P
1339	hsa:51367	hsa:10556	232	121.807	51	0.871298	0.819231	0.37651	47	-0.313186	1.36441	1.31794	P
1340	hsa:51367	hsa:10557	7483	88.0459	106	0.355834	0.31058	0.0545391	202	0.48567	1.42993	1.50827	P
1341	hsa:51367	hsa:10799	8202	100.147	74	0.573778	0.424893	0.138762	134	0.392807	1.36464	1.38909	P
1342	hsa:10248	hsa:11102	2768	55.0499	55	0.729298	0.601942	0.143023	41	0.489867	1.40221	1.3987	P
1343	hsa:10248	hsa:79897	6124	58.4797	94	0.528206	0.384181	0.0984589	109	0.585567	1.38314	1.34885	P
1344	hsa:10248	hsa:54913	5445	19.7412	58	0.611549	0.459627	0.128297	87	0.287566	1.41181	1.37796	P
1345	hsa:10248	hsa:10556	11195	38.4845	75	0.504593	0.328063	0.115523	170	-0.462228	1.42161	1.41694	P
1346	hsa:10248	hsa:10557	8828	16.2334	80	0.406899	0.293194	0.0599361	135	0.367165	1.38865	1.34386	P
1347	hsa:10248	hsa:10799	7473	34.3423	64	0.543696	0.413043	0.0908259	81	0.28529	1.40771	1.39039	P
1348	hsa:11102	hsa:79897	10188	36.7335	91	0.468996	0.329609	0.0774338	120	0.640086	1.40234	1.39445	P
1349	hsa:11102	hsa:54913	7150	36.1781	39	0.636325	0.470968	0.139123	82	0.355737	1.43662	1.46064	P
1350	hsa:11102	hsa:10556	11706	45.8684	62	0.479619	0.300395	0.103893	177	-0.501502	1.40087	1.4333	P
1351	hsa:11102	hsa:10557	6883	13.6978	91	0.454874	0.318681	0.073358	124	0.71546	1.40687	1.42133	P
1352	hsa:11102	hsa:10799	6441	51.5005	61	0.598275	0.457364	0.106729	70	0.541049	1.33772	1.30775	P
1353	hsa:79897	hsa:54913	11166	20.7618	84	0.375407	0.310638	0.055816	162	0.266437	1.43648	1.37581	P
1354	hsa:79897	hsa:10556	711	56.4011	73	0.605183	0.498168	0.163443	137	-0.408716	1.39561	1.37984	P
1355	hsa:79897	hsa:10557	9147	52.8919	116	0.34164	0.290323	0.0473393	176	0.531279	1.42933	1.42115	P
1356	hsa:79897	hsa:10799	8998	59.3241	98	0.459857	0.353535	0.0777446	128	0.36732	1.23802	1.27879	P
1357	hsa:54913	hsa:10556	7459	11.6633	47	0.585889	0.472325	0.152458	143	-0.18402	1.37584	1.38436	P
1358	hsa:54913	hsa:10557	4291	23.2699	92	0.417262	0.341991	0.0683558	152	0.353756	1.42891	1.4475	P
1359	hsa:54913	hsa:10799	12347	34.8436	56	0.491342	0.379679	0.0864729	116	0.278162	1.40422	1.38495	P
1360	hsa:10556	hsa:10557	9431	63.8381	97	0.320312	0.288401	0.0455378	227	-0.476712	1.36323	1.282	P
1361	hsa:10556	hsa:10799	8584	70.029	75	0.56666	0.407843	0.145629	151	-0.434653	1.36962	1.40964	P
1362	hsa:10557	hsa:10799	7874	29.671	102	0.394194	0.304348	0.0583378	144	0.763562	1.41299	1.38312	P
1363	hsa:6950	hsa:10576	2371	34.2702	59	0.245757	0.463606	0.0399989	479	0.984342	1.1282	0.975151	P
1364	hsa:6950	hsa:7203	1607	67.4951	86	0.458126	0.556497	0.121578	314	0.990335	0.93104	0.944523	P
1365	hsa:6950	hsa:10575	1799	60.7118	83	0.400356	0.527297	0.0931601	355	0.99317	0.898972	1.0694	P
1366	hsa:6950	hsa:22948	2616	5.89835	42	0.104566	0.434238	0.00812415	542	0.865825	1.16581	1.10188	P
1367	hsa:6950	hsa:908	12	35.9325	42	0.861091	0.851351	0.434569	66	0.987701	0.90318	1.09247	P
1368	hsa:6950	hsa:10574	2064	30.1212	56	0.361935	0.505535	0.083647	402	0.992543	1.03084	1.1537	P
1369	hsa:6950	hsa:10694	1550	57.16	93	0.467613	0.555256	0.140802	330	0.989682	0.964327	1.03233	P
1370	hsa:10576	hsa:7203	1	35.4799	73	0.230078	0.71413	0.0237435	263	0.992499	1.15334	1.1589	P
1371	hsa:10576	hsa:10575	2	53.4047	58	0.32685	0.774617	0.0448773	206	0.984591	1.09814	1.07291	P
1372	hsa:10576	hsa:22948	3	16.1905	23	0.275971	0.922037	0.0178739	75	0.869649	1.23266	1.14286	P
1373	hsa:10576	hsa:908	2506	26.1307	51	0.247816	0.454036	0.042402	487	0.983473	1.13262	1.05582	P
1374	hsa:10576	hsa:10574	305	22.044	47	0.162342	0.803609	0.0108209	185	0.976327	1.23737	1.10176	P
1375	hsa:10576	hsa:10694	1	36.6633	58	0.282965	0.770652	0.0335061	211	0.992333	1.15432	1.1287	P
1376	hsa:7203	hsa:10575	427	75.7937	83	0.282787	0.672963	0.0377164	277	0.990776	0.91301	1.02829	P
1377	hsa:7203	hsa:22948	73	9.37606	70	0.0735326	0.705394	0.00242286	284	0.873017	1.13849	1.07527	P
1378	hsa:7203	hsa:908	1503	68.613	78	0.491927	0.56447	0.146939	304	0.988994	1.04968	1.18705	P
1379	hsa:7203	hsa:10574	3	39.6445	70	0.311933	0.713303	0.0445649	250	0.981969	1.04781	1.12299	P
1380	hsa:7203	hsa:10694	436	52.5004	91	0.270094	0.671362	0.0343679	280	0.999105	0.933975	1.02937	P
1381	hsa:10575	hsa:22948	4	14.7874	55	0.170546	0.759375	0.0121072	231	0.870374	1.14306	1.04649	P
1382	hsa:10575	hsa:908	1672	61.0024	75	0.442822	0.536486	0.121522	343	0.988302	0.914908	0.969299	P
1383	hsa:10575	hsa:10574	318	43.9165	61	0.275699	0.733108	0.0338358	237	0.985917	1.03908	1.09881	P
1384	hsa:10575	hsa:10694	373	73.5552	68	0.339829	0.722157	0.0527978	237	0.99065	0.9102	1.01076	P
1385	hsa:22948	hsa:908	2965	6.14285	32	0.0848765	0.422315	0.00447615	554	0.863664	1.14752	1.04413	P
1386	hsa:22948	hsa:10574	90	2.75924	32	0.0608196	0.826267	0.00150412	168	0.859579	1.23059	1.02056	P
1387	hsa:22948	hsa:10694	4	14.3976	59	0.133898	0.762994	0.00729687	228	0.872182	1.17994	1.09384	P
1388	hsa:908	hsa:10574	2024	21.5091	54	0.359287	0.495074	0.0840042	410	0.98049	1.07232	1.08465	P
1389	hsa:908	hsa:10694	1635	46.4019	85	0.428115	0.529412	0.112793	352	0.988552	1.0399	1.13018	P
1390	hsa:10574	hsa:10694	311	29.8399	71	0.253924	0.731243	0.0287103	240	0.981542	1.03212	0.859972	P
1391	hsa:10403	hsa:83540	872	97.2579	96	0.733903	0.635688	0.255803	98	-0.158696	1.35593	1.20272	P
1392	hsa:10403	hsa:147841	12907	18.6839	76	0.412347	0.232824	0.0773363	201	-0.452044	1.37555	1.36123	P
1393	hsa:10403	hsa:57405	367	54.0142	82	0.651357	0.524345	0.197656	127	-0.406964	1.242	1.1904	P
1394	hsa:83540	hsa:147841	8659	54.4964	102	0.501722	0.317204	0.0940219	127	0.412126	1.39633	1.38008	P
1395	hsa:83540	hsa:57405	29	96.004	100	0.665283	0.559242	0.175014	93	0.809184	1.32571	1.23884	P
1396	hsa:147841	hsa:57405	7226	47.0794	86	0.56871	0.385621	0.108974	94	0.694288	1.39003	1.3795	P
1397	hsa:835	hsa:8738	3466	28.5308	52	0.820778	0.698925	0.182887	28	0.368319	1.34127	1.34287	P
1398	hsa:835	hsa:55367	13286	16.992	110	0.3933	0.234694	0.0934184	300	-0.215767	1.40219	1.39195	P
1399	hsa:8738	hsa:55367	16116	15.2387	112	0.328306	0.168367	0.0653685	326	-0.351687	1.50594	1.53673	P
1400	hsa:65057	hsa:25913	1817	22.1748	56	0.798499	0.671429	0.138543	23	0.376184	1.40015	1.39677	P
1401	hsa:65057	hsa:7013	9096	19.4618	46	0.476814	0.271739	0.0874213	134	0.493899	1.34721	1.29151	P
1402	hsa:65057	hsa:7014	8728	21.9301	48	0.497682	0.295181	0.0884259	117	0.57375	0.992795	0.953735	P
1403	hsa:65057	hsa:54386	6831	40.5455	74	0.598594	0.414414	0.0994423	65	0.549269	1.39966	1.39011	P
1404	hsa:65057	hsa:26277	1011	25.6434	40	0.816766	0.701754	0.125981	17	0.624323	1.29557	1.29697	P
1405	hsa:25913	hsa:7013	9944	13.7668	76	0.487203	0.310526	0.0886192	131	0.884304	1.25235	1.14398	P
1406	hsa:25913	hsa:7014	9049	17.7553	76	0.533572	0.352941	0.100959	110	0.839242	1.20344	1.18904	P
1407	hsa:25913	hsa:54386	772	60.4083	82	0.653385	0.495652	0.121402	58	0.731235	1.30851	1.23245	P
1408	hsa:25913	hsa:26277	1864	23.4765	44	0.787263	0.647059	0.132703	24	0.306148	1.37262	1.37232	P
1409	hsa:7013	hsa:7014	2	115.798	28	0.90736	0.855615	0.356821	27	0.907919	1.36953	1.34013	P
1410	hsa:7013	hsa:54386	3786	24.1065	84	0.591366	0.452261	0.133597	109	0.722452	1.37176	1.3526	P
1411	hsa:7013	hsa:26277	9467	10.7975	70	0.438004	0.237838	0.0723604	141	0.456205	1.29981	1.2247	P
1412	hsa:7014	hsa:54386	6056	30.5995	78	0.556238	0.428571	0.11288	108	0.67715	1.38131	1.36171	P
1413	hsa:7014	hsa:26277	8968	14.5595	70	0.468842	0.26506	0.0780367	122	0.435932	1.27183	1.26199	P
1414	hsa:54386	hsa:26277	6681	42.6502	78	0.60597	0.407407	0.102006	64	0.569033	1.26155	1.17124	P
1415	hsa:84707	hsa:8861	8650	19.5964	51	0.400597	0.197279	0.052162	118	-0.341456	1.40831	1.40907	P
1416	hsa:84707	hsa:4005	10869	14.2787	67	0.30948	0.131818	0.0390604	191	0.122143	1.39263	1.37025	P
1417	hsa:84707	hsa:4808	6894	10.2329	66	0.486477	0.273585	0.0633843	77	0.442549	1.39913	1.40007	P
1418	hsa:8861	hsa:4005	5718	87.5508	64	0.66796	0.551282	0.189911	105	0.363185	1.36036	1.29735	P
1419	hsa:8861	hsa:4808	4207	59.3769	61	0.705208	0.575949	0.172886	67	0.428301	1.29184	1.2973	P
1420	hsa:4005	hsa:4808	7123	45.7016	67	0.635766	0.47032	0.177225	116	0.461257	1.34292	1.25159	P
1421	hsa:51107	hsa:682	1589	22.6396	31	0.801193	0.684615	0.210868	41	0.327182	1.4195	1.43171	P
1422	hsa:51107	hsa:23385	59	42.0945	34	0.893409	0.828767	0.295023	25	0.39826	1.42263	1.41747	P
1423	hsa:51107	hsa:5663	71	35.0889	15	0.898497	0.833333	0.310077	25	0.337166	1.29097	1.26977	P
1424	hsa:51107	hsa:55851	1	62.2598	15	0.911269	0.853846	0.290093	19	0.37717	1.45412	1.46257	P
1425	hsa:682	hsa:23385	2322	17.3437	35	0.739998	0.60274	0.18802	58	-0.0980023	1.31296	1.29631	P
1426	hsa:682	hsa:5663	2679	7.2779	30	0.725626	0.581699	0.186126	64	-0.11752	1.43459	1.42624	P
1427	hsa:682	hsa:55851	2012	13.6136	36	0.725514	0.6	0.163438	52	0.31118	1.41737	1.41532	P
1428	hsa:23385	hsa:5663	4	51.6958	27	0.927546	0.883117	0.337272	18	0.749811	1.40131	1.38816	P
1429	hsa:23385	hsa:55851	182	44.0165	39	0.844077	0.753425	0.255711	36	-0.210025	1.3511	1.34212	P
1430	hsa:5663	hsa:55851	199	31.2243	22	0.843242	0.748344	0.264348	38	-0.22157	1.41975	1.43629	P
1431	hsa:322	hsa:351	730	38.3716	52	0.911748	0.851852	0.257852	16	0.719659	1.2983	1.29275	P
1432	hsa:322	hsa:4035	6534	52.7632	138	0.645512	0.481865	0.166662	100	0.554927	1.41672	1.42001	P
1433	hsa:351	hsa:4035	7724	49.4444	144	0.618308	0.47	0.149637	106	0.760849	1.40185	1.4065	P
1434	hsa:162	hsa:164	510	18.6796	41	0.953275	0.934932	0.515058	19	0.989831	1.29285	1.20678	P
1435	hsa:162	hsa:8906	841	8.58554	43	0.943593	0.920962	0.501994	23	0.889215	1.33282	1.32122	P
1436	hsa:162	hsa:8907	425	17.7435	42	0.955819	0.938144	0.520412	18	0.97586	1.43131	1.40822	P
1437	hsa:162	hsa:10053	319	17.5662	42	0.958376	0.941379	0.527188	17	0.974568	1.40571	1.3799	P
1438	hsa:162	hsa:1174	169	18.5419	41	0.960817	0.944828	0.531042	16	0.887946	1.3714	1.32468	P
1439	hsa:162	hsa:8905	169	17.9595	42	0.960715	0.945017	0.528172	16	0.691725	1.36599	1.32231	P
1440	hsa:162	hsa:130340	385	18.4438	42	0.955728	0.938356	0.518901	18	0.90652	1.38344	1.33371	P
1441	hsa:162	hsa:55435	14731	2.90251	55	0.382754	0.196552	0.0753547	233	-0.691658	1.40792	1.40548	P
1442	hsa:164	hsa:8906	126	6.37974	4	0.979696	0.971014	0.548548	8	0.909908	1.07858	0.943957	P
1443	hsa:164	hsa:8907	308	9.54107	1	0.982235	0.97482	0.553343	7	0.984454	1.43519	1.41367	P
1444	hsa:164	hsa:10053	175	9.51589	1	0.984766	0.978339	0.558174	6	0.983128	1.42171	1.38426	P
1445	hsa:164	hsa:1174	59	10.3838	0	0.987311	0.981949	0.563619	5	0.900656	1.27542	1.18343	P
1446	hsa:164	hsa:8905	19	10.116	13	0.987339	0.982014	0.56457	5	0.702105	1.28378	1.19806	P
1447	hsa:164	hsa:130340	255	9.80644	13	0.982274	0.97491	0.554291	7	0.9195	1.25246	1.17782	P
1448	hsa:164	hsa:55435	14024	2.95345	16	0.397353	0.207273	0.0788335	218	-0.688858	1.39315	1.37759	P
1449	hsa:8906	hsa:8907	261	4.73423	5	0.977082	0.967391	0.542236	9	0.891743	1.36275	1.32697	P
1450	hsa:8906	hsa:10053	126	4.89068	5	0.979585	0.970909	0.546081	8	0.890956	1.36576	1.32277	P
1451	hsa:8906	hsa:1174	79	6.47926	4	0.982193	0.974545	0.552398	7	0.860159	1.37772	1.24348	P
1452	hsa:8906	hsa:8905	229	6.29396	15	0.97721	0.967509	0.544841	9	0.708458	1.36805	1.24289	P
1453	hsa:8906	hsa:130340	229	6.28361	15	0.97721	0.967509	0.544841	9	0.865824	1.3697	1.22536	P
1454	hsa:8906	hsa:55435	13405	3.79531	18	0.403486	0.211896	0.0802852	212	-0.6481	1.41229	1.41079	P
1455	hsa:8907	hsa:10053	5	19.7915	0	0.992371	0.989091	0.573829	3	0.999813	0.224832	0.262507	P
1456	hsa:8907	hsa:1174	305	9.17402	1	0.984753	0.978339	0.55783	6	0.929738	1.28078	1.19482	P
1457	hsa:8907	hsa:8905	258	9.27832	14	0.984799	0.978417	0.559127	6	0.730615	1.26687	1.18943	P
1458	hsa:8907	hsa:130340	488	9.27275	14	0.979728	0.971326	0.549112	8	0.948678	1.27748	1.19034	P
1459	hsa:8907	hsa:55435	13897	3.44393	17	0.398363	0.208029	0.079073	217	-0.693936	1.42734	1.43264	P
1460	hsa:10053	hsa:1174	82	9.13025	1	0.992371	0.989091	0.573829	3	0.932325	1.26423	1.16992	P
1461	hsa:10053	hsa:8905	12	9.03846	14	0.992414	0.98913	0.576742	3	0.732878	1.25004	1.16514	P
1462	hsa:10053	hsa:130340	189	9.41159	14	0.987337	0.981949	0.564496	5	0.951361	1.25449	1.15863	P
1463	hsa:10053	hsa:55435	13685	3.86894	17	0.399378	0.208791	0.0793134	216	-0.694055	1.44156	1.45107	P
1464	hsa:1174	hsa:8905	23	9.89355	13	0.994942	0.992754	0.582544	2	0.887959	0.232725	0.207499	P
1465	hsa:1174	hsa:130340	2	9.95374	13	0.994942	0.992754	0.582544	2	0.981482	0.375914	0.317156	P
1466	hsa:1174	hsa:55435	13897	3.26478	16	0.398363	0.208029	0.079073	217	-0.635308	1.41106	1.40491	P
1467	hsa:8905	hsa:130340	1	21.3659	0	0.99494	0.99278	0.582075	2	0.784337	0.403284	0.326199	P
1468	hsa:8905	hsa:55435	14039	2.89306	27	0.396348	0.206522	0.0785951	219	-0.507312	1.41848	1.41466	P
1469	hsa:130340	hsa:55435	14039	2.93206	27	0.396348	0.206522	0.0785951	219	-0.641116	1.40857	1.40131	P
1470	hsa:196528	hsa:55193	3230	8.05238	68	0.838935	0.777049	0.383943	68	0.498712	1.26695	1.25351	P
1471	hsa:196528	hsa:6597	7511	63.5112	102	0.3869	0.357895	0.110408	427	0.103061	1.41234	1.41996	P
1472	hsa:196528	hsa:6598	1194	44.0202	26	0.898924	0.857143	0.400415	36	0.450817	1.43098	1.42318	P
1473	hsa:196528	hsa:6599	729	20.4619	34	0.903852	0.863469	0.428484	37	0.53561	1.40687	1.39719	P
1474	hsa:196528	hsa:6601	1654	16.0258	38	0.893799	0.850365	0.417117	41	0.52184	1.43584	1.44978	P
1475	hsa:196528	hsa:6602	2494	20.2687	63	0.844979	0.787162	0.376683	63	0.529071	1.39941	1.40871	P
1476	hsa:196528	hsa:6605	2986	19.4354	29	0.867247	0.818519	0.375022	49	0.454356	1.42974	1.43349	P
1477	hsa:196528	hsa:60	2759	17.1821	40	0.87665	0.825784	0.414108	50	0.35961	1.4336	1.43092	P
1478	hsa:196528	hsa:71	2853	16.5935	45	0.874476	0.822917	0.412304	51	0.360388	1.43363	1.43127	P
1479	hsa:55193	hsa:6597	3543	78.8694	124	0.429718	0.444113	0.120355	373	0.200039	1.40092	1.36555	P
1480	hsa:55193	hsa:6598	3613	13.8079	64	0.825303	0.756579	0.373581	74	0.756923	1.38652	1.39738	P
1481	hsa:55193	hsa:6599	969	18.912	54	0.907276	0.872131	0.462312	39	0.838716	1.43255	1.42301	P
1482	hsa:55193	hsa:6601	1213	17.9977	54	0.897119	0.86039	0.444868	43	0.828961	1.44366	1.42999	P
1483	hsa:55193	hsa:6602	2757	13.2693	75	0.818797	0.776119	0.351962	75	0.759701	1.35853	1.34044	P
1484	hsa:55193	hsa:6605	2411	10.9289	67	0.874263	0.82623	0.422536	53	0.152403	1.39086	1.38611	P
1485	hsa:55193	hsa:60	854	29.7	62	0.908437	0.878981	0.456329	38	0.659241	1.40108	1.40108	P
1486	hsa:55193	hsa:71	900	29.956	67	0.905993	0.87619	0.45297	39	0.660055	1.39938	1.39875	P
1487	hsa:6597	hsa:6598	7933	57.4536	98	0.378286	0.345865	0.105981	435	0.147966	1.42598	1.44605	P
1488	hsa:6597	hsa:6599	5591	71.6489	98	0.413179	0.399399	0.120505	400	0.244419	1.37504	1.3562	P
1489	hsa:6597	hsa:6601	5394	70.9835	104	0.415351	0.402402	0.121671	398	0.246168	1.46209	1.3773	P
1490	hsa:6597	hsa:6602	4279	75.3824	113	0.40066	0.418398	0.102237	392	0.192066	1.45077	1.46395	P
1491	hsa:6597	hsa:6605	6824	67.981	101	0.403046	0.380451	0.118884	412	-0.173339	1.40267	1.38154	P
1492	hsa:6597	hsa:60	4078	84.6525	102	0.424142	0.423653	0.121936	385	0.268885	1.43533	1.45415	P
1493	hsa:6597	hsa:71	4099	85.3827	103	0.420392	0.423019	0.118239	386	0.268804	1.43501	1.45445	P
1494	hsa:6598	hsa:6599	1915	29.557	30	0.888423	0.840741	0.411203	43	0.806858	1.36793	1.35451	P
1495	hsa:6598	hsa:6601	2160	24.7921	34	0.883812	0.834559	0.407349	45	0.80059	1.33516	1.32238	P
1496	hsa:6598	hsa:6602	2696	42.075	61	0.841134	0.778157	0.376699	65	0.823224	1.30891	1.23602	P
1497	hsa:6598	hsa:6605	2058	26.8798	23	0.883402	0.836502	0.392172	43	-0.0628029	1.39453	1.39244	P
1498	hsa:6598	hsa:60	3332	19.4337	36	0.862265	0.804196	0.401649	56	0.647666	1.45129	1.48776	P
1499	hsa:6598	hsa:71	3382	18.9962	41	0.860134	0.801394	0.399979	57	0.647881	1.45082	1.48655	P
1500	hsa:6599	hsa:6601	1	51.8032	18	0.969102	0.956204	0.523917	12	0.984885	1.0584	1.00477	P
1501	hsa:6599	hsa:6602	12	25.1129	55	0.891104	0.853821	0.426281	44	0.889284	1.25338	1.3385	P
1502	hsa:6599	hsa:6605	1641	24.8523	33	0.906125	0.870504	0.429657	36	-0.09998	1.38069	1.38495	P
1503	hsa:6599	hsa:60	1227	21.2737	28	0.93793	0.913495	0.488229	25	0.840069	1.44321	1.46395	P
1504	hsa:6599	hsa:71	1211	20.9797	33	0.93559	0.910345	0.485616	26	0.840671	1.44505	1.4651	P
1505	hsa:6601	hsa:6602	187	23.7975	51	0.881019	0.842105	0.413651	48	0.880916	1.32931	1.25353	P
1506	hsa:6601	hsa:6605	2059	22.1104	37	0.896065	0.857651	0.418438	40	-0.122511	1.3945	1.41256	P
1507	hsa:6601	hsa:60	1722	20.9023	32	0.927749	0.900685	0.472131	29	0.841982	1.432	1.44511	P
1508	hsa:6601	hsa:71	1753	20.6882	37	0.925412	0.897611	0.469567	30	0.842592	1.43344	1.44596	P
1509	hsa:6602	hsa:6605	2578	11.0123	66	0.835778	0.783607	0.362622	66	-0.12676	1.42025	1.4434	P
1510	hsa:6602	hsa:60	1743	25.6512	63	0.854656	0.814465	0.385306	59	0.760418	1.45337	1.46919	P
1511	hsa:6602	hsa:71	1833	25.4907	68	0.852314	0.811912	0.382944	60	0.760763	1.45195	1.46686	P
1512	hsa:6605	hsa:60	1458	19.3817	39	0.913557	0.878049	0.458305	35	-0.308194	1.41553	1.40993	P
1513	hsa:6605	hsa:71	1541	19.335	44	0.911292	0.875	0.456129	36	-0.308029	1.41464	1.40848	P
1514	hsa:60	hsa:71	1	82.2623	7	0.997528	0.996516	0.599054	1	0.999859	0.0350878	0.0289498	P
1515	hsa:2960	hsa:2961	600	34.2922	56	0.876507	0.822394	0.388164	46	0.0269641	1.38623	1.37839	P
1516	hsa:2962	hsa:2963	4884	65.0067	55	0.648667	0.510121	0.189874	121	0.283969	1.43581	1.43943	P
1517	hsa:6872	hsa:6881	850	37.1549	30	0.904481	0.862816	0.443829	38	0.472793	1.34847	1.32752	P
1518	hsa:6872	hsa:6882	6982	76.3244	58	0.66326	0.523466	0.22406	132	-0.819897	1.35499	1.34934	P
1519	hsa:6872	hsa:6873	1334	15.3892	94	0.620631	0.577367	0.207742	183	0.656932	1.37174	1.2942	P
1520	hsa:6872	hsa:6874	7615	31.4883	75	0.625739	0.480287	0.193339	145	0.285648	1.55367	1.55647	P
1521	hsa:6872	hsa:6877	1254	21.1507	81	0.650587	0.588486	0.264226	193	0.492286	1.37687	1.36606	P
1522	hsa:6872	hsa:6878	856	24.3434	48	0.914083	0.878136	0.450721	34	0.873399	1.346	1.33688	P
1523	hsa:6872	hsa:6880	1520	12.7329	34	0.896672	0.852518	0.431191	41	0.64845	1.43417	1.43826	P
1524	hsa:6872	hsa:6908	332	5.99854	28	0.810788	0.756906	0.375947	88	0.361562	1.39335	1.38601	P
1525	hsa:6881	hsa:6882	5847	99.4846	66	0.666242	0.542169	0.198518	114	-0.338675	1.37912	1.36363	P
1526	hsa:6881	hsa:6873	3818	32.9433	108	0.620916	0.546763	0.215617	189	0.330311	1.38974	1.36165	P
1527	hsa:6881	hsa:6874	6792	40.216	75	0.623703	0.494024	0.171542	127	-0.144833	1.42675	1.42038	P
1528	hsa:6881	hsa:6877	5754	22.6058	103	0.59257	0.510684	0.224141	229	0.208366	1.33369	1.29388	P
1529	hsa:6881	hsa:6878	19	48.9293	50	0.9289	0.898438	0.44425	26	0.583066	1.3912	1.40188	P
1530	hsa:6881	hsa:6880	177	39.9658	42	0.913883	0.877953	0.420918	31	0.493078	1.33327	1.25755	P
1531	hsa:6881	hsa:6908	3485	12.0025	38	0.736256	0.65651	0.307214	124	0.26603	1.45415	1.45461	P
1532	hsa:6882	hsa:6873	9821	72.0746	132	0.476831	0.347188	0.131656	267	-0.586018	1.40602	1.39733	P
1533	hsa:6882	hsa:6874	1	127.631	89	0.888321	0.824675	0.297793	27	-0.323989	1.41616	1.41668	P
1534	hsa:6882	hsa:6877	10313	55.0925	131	0.434534	0.309829	0.123259	323	-0.503083	1.34637	1.31382	P
1535	hsa:6882	hsa:6878	4792	112.537	80	0.684219	0.555556	0.216688	112	-0.72877	1.43165	1.43106	P
1536	hsa:6882	hsa:6880	2946	109.421	62	0.715197	0.589212	0.236105	99	-0.507537	1.43943	1.44086	P
1537	hsa:6882	hsa:6908	8067	45.3629	66	0.54716	0.4039	0.172135	214	-0.259313	1.41882	1.42052	P
1538	hsa:6873	hsa:6874	10555	36.288	111	0.43413	0.312349	0.1049	284	0.192901	1.46104	1.49112	P
1539	hsa:6873	hsa:6877	321	27.1867	105	0.57414	0.615527	0.17579	208	0.538364	1.37196	1.22335	P
1540	hsa:6873	hsa:6878	3082	29.0187	92	0.626877	0.558473	0.218486	185	0.617257	1.34477	1.25939	P
1541	hsa:6873	hsa:6880	3525	26.0925	106	0.628673	0.551807	0.222993	186	0.456642	1.41636	1.39533	P
1542	hsa:6873	hsa:6908	4559	7.21582	94	0.497272	0.53	0.127065	235	0.24138	1.42507	1.3911	P
1543	hsa:6874	hsa:6877	10771	24.5146	134	0.40669	0.285106	0.103058	336	0.0475532	1.4254	1.40414	P
1544	hsa:6874	hsa:6878	6321	63.1163	51	0.636518	0.501961	0.183566	127	0.0857613	1.43642	1.43488	P
1545	hsa:6874	hsa:6880	5622	44.4366	75	0.653138	0.520325	0.190414	118	0.0822698	1.40567	1.40275	P
1546	hsa:6874	hsa:6908	9052	21.5419	79	0.520902	0.375	0.152644	225	-0.0544795	1.42373	1.4323	P
1547	hsa:6877	hsa:6878	5306	15.3257	111	0.596261	0.521277	0.220175	225	0.446549	1.31403	1.26213	P
1548	hsa:6877	hsa:6880	6022	13.787	97	0.586137	0.50533	0.215485	232	0.279717	1.41263	1.37402	P
1549	hsa:6877	hsa:6908	5716	16.8077	89	0.457125	0.511883	0.109072	267	0.114323	1.3642	1.36219	P
1550	hsa:6878	hsa:6880	57	64.0828	54	0.937107	0.909449	0.455063	23	0.728912	1.28263	1.2366	P
1551	hsa:6878	hsa:6908	3107	8.71454	48	0.748026	0.674033	0.315691	118	0.37752	1.36397	1.35869	P
1552	hsa:6880	hsa:6908	3449	13.5106	44	0.739129	0.658333	0.312262	123	0.306408	1.41098	1.36842	P
1553	hsa:79139	hsa:50628	12788	8.46796	31	0.41146	0.218868	0.0827995	207	-0.146569	1.43201	1.44748	P
1554	hsa:79139	hsa:84447	615	15.6428	34	0.957664	0.939716	0.519786	17	0.535701	1.40746	1.35166	P
1555	hsa:50628	hsa:84447	14535	5.63496	47	0.394041	0.205674	0.0786292	224	-0.119752	1.44064	1.44968	P
1556	hsa:9918	hsa:64151	361	13.8314	41	0.909386	0.872263	0.436119	35	0.842914	1.42958	1.34803	P
1557	hsa:9918	hsa:23397	1083	23.2768	36	0.924963	0.894161	0.456316	29	0.770624	1.40635	1.39177	P
1558	hsa:9918	hsa:10592	5525	21.5834	60	0.273559	0.330873	0.0589012	544	0.0267012	1.39173	1.27879	P
1559	hsa:9918	hsa:10051	5482	23.5433	67	0.302914	0.343112	0.0711597	515	0.0353033	1.4083	1.39489	P
1560	hsa:64151	hsa:23397	1446	10.2882	29	0.891566	0.850187	0.401618	40	0.816305	1.30581	1.33519	P
1561	hsa:64151	hsa:10592	7432	18.4511	61	0.256025	0.300123	0.0524365	569	-0.00649475	1.38026	1.39809	P
1562	hsa:64151	hsa:10051	7381	19.3539	68	0.283498	0.311224	0.0633183	540	0.00401954	1.41421	1.41798	P
1563	hsa:23397	hsa:10592	7155	19.6483	56	0.260228	0.307503	0.0539647	563	0.011706	1.41777	1.41504	P
1564	hsa:23397	hsa:10051	7100	22.015	63	0.288152	0.318878	0.0651712	534	0.0218268	1.39223	1.36844	P
1565	hsa:10592	hsa:10051	1	146.657	35	0.804507	0.931076	0.269302	57	0.908668	1.11781	1.21164	P
1566	hsa:9918	hsa:64151	361	13.8314	41	0.909386	0.872263	0.436119	35	0.842914	1.42958	1.34803	P
1567	hsa:9918	hsa:23397	1083	23.2768	36	0.924963	0.894161	0.456316	29	0.770624	1.40635	1.39177	P
1568	hsa:9918	hsa:142	2094	24.0906	70	0.778561	0.70318	0.296488	84	0.640873	1.37591	1.3965	P
1569	hsa:9918	hsa:10592	5525	21.5834	60	0.273559	0.330873	0.0589012	544	0.0267012	1.39173	1.27879	P
1570	hsa:9918	hsa:10051	5482	23.5433	67	0.302914	0.343112	0.0711597	515	0.0353033	1.4083	1.39489	P
1571	hsa:9918	hsa:7515	1766	31.3191	49	0.821881	0.745387	0.344334	69	0.21308	1.38251	1.33337	P
1572	hsa:64151	hsa:23397	1446	10.2882	29	0.891566	0.850187	0.401618	40	0.816305	1.30581	1.33519	P
1573	hsa:64151	hsa:142	2503	26.8102	55	0.771644	0.698885	0.2786	81	0.64622	1.43696	1.4152	P
1574	hsa:64151	hsa:10592	7432	18.4511	61	0.256025	0.300123	0.0524365	569	-0.00649475	1.38026	1.39809	P
1575	hsa:64151	hsa:10051	7381	19.3539	68	0.283498	0.311224	0.0633183	540	0.00401954	1.41421	1.41798	P
1576	hsa:64151	hsa:7515	1961	37.7676	42	0.814491	0.743191	0.315324	66	0.173448	1.45434	1.43409	P
1577	hsa:23397	hsa:142	3642	13.2692	66	0.752317	0.677536	0.265443	89	0.554584	1.35474	1.37066	P
1578	hsa:23397	hsa:10592	7155	19.6483	56	0.260228	0.307503	0.0539647	563	0.011706	1.41777	1.41504	P
1579	hsa:23397	hsa:10051	7100	22.015	63	0.288152	0.318878	0.0651712	534	0.0218268	1.39223	1.36844	P
1580	hsa:23397	hsa:7515	1754	33.7688	43	0.818056	0.746154	0.322738	66	0.155799	1.34406	1.22571	P
1581	hsa:142	hsa:10592	8865	19.7099	88	0.214102	0.257353	0.0326761	606	-0.0398383	1.38745	1.28319	P
1582	hsa:142	hsa:10051	8764	21.1932	91	0.253115	0.270064	0.0486241	573	-0.0303152	1.43882	1.47052	P
1583	hsa:142	hsa:7515	676	37.7484	73	0.801885	0.73029	0.289289	65	0.367648	1.31866	1.31967	P
1584	hsa:10592	hsa:10051	1	146.657	35	0.804507	0.931076	0.269302	57	0.908668	1.11781	1.21164	P
1585	hsa:10592	hsa:7515	9093	16.2374	71	0.227923	0.250923	0.042599	609	-0.0752724	1.39283	1.35412	P
1586	hsa:10051	hsa:7515	9012	17.9295	78	0.25238	0.260204	0.0514022	580	-0.0746495	1.40149	1.3996	P
1587	hsa:23310	hsa:54892	1106	93.1858	57	0.662769	0.522124	0.18949	108	0.738798	1.12825	1.07633	P
1588	hsa:23310	hsa:29781	4064	63.2703	46	0.659913	0.515556	0.188304	109	0.689932	1.09696	1.11627	P
1589	hsa:23310	hsa:10592	8490	19.6153	70	0.239197	0.270603	0.046463	593	-0.0449804	1.3635	1.31295	P
1590	hsa:23310	hsa:10051	8454	21.5642	77	0.264864	0.280612	0.0560803	564	-0.0375712	1.43357	1.44121	P
1591	hsa:54892	hsa:29781	1	105.394	47	0.864652	0.788321	0.257562	29	0.658228	1.21156	1.1945	P
1592	hsa:54892	hsa:10592	11507	14.2871	89	0.169109	0.152522	0.0245452	689	-0.0406728	1.42136	1.43499	P
1593	hsa:54892	hsa:10051	11488	15.8193	96	0.187255	0.158163	0.0295809	660	-0.0308873	1.42058	1.43035	P
1594	hsa:29781	hsa:10592	11631	12.2503	68	0.166756	0.148831	0.0239056	692	-0.0620358	1.37495	1.35177	P
1595	hsa:29781	hsa:10051	11592	13.3889	75	0.18465	0.154337	0.0288089	663	-0.0623902	1.40937	1.42049	P
1596	hsa:10592	hsa:10051	1	146.657	35	0.804507	0.931076	0.269302	57	0.908668	1.11781	1.21164	P
1597	hsa:9382	hsa:22796	37	80.0127	71	0.833989	0.762115	0.314042	54	0.811688	1.16245	1.12277	P
1598	hsa:9382	hsa:83548	144	106.655	46	0.820857	0.737903	0.328527	65	0.593964	1.30506	1.29965	P
1599	hsa:9382	hsa:25839	3512	93.3975	54	0.750731	0.654412	0.273729	94	0.542825	1.3983	1.40301	P
1600	hsa:9382	hsa:10466	5	99.567	49	0.854144	0.787129	0.311376	43	0.833633	1.25991	1.32959	P
1601	hsa:9382	hsa:57511	313	102.638	43	0.806573	0.721116	0.313694	70	0.56223	1.3837	1.3414	P
1602	hsa:9382	hsa:91949	12	61.7019	67	0.852456	0.781726	0.307196	43	0.837132	1.41471	1.39885	P
1603	hsa:9382	hsa:84342	831	125.638	51	0.785961	0.7	0.288095	75	0.66184	1.30211	1.25339	P
1604	hsa:22796	hsa:83548	208	58.0567	43	0.852816	0.793774	0.354098	53	0.643948	1.29598	1.2313	P
1605	hsa:22796	hsa:25839	1303	48.7969	47	0.831514	0.764706	0.346071	64	0.609957	1.36014	1.3473	P
1606	hsa:22796	hsa:10466	56	81.2362	50	0.843703	0.769231	0.323523	51	0.909823	1.2216	1.18888	P
1607	hsa:22796	hsa:57511	250	52.3884	42	0.850415	0.790698	0.352305	54	0.63379	1.30185	1.26809	P
1608	hsa:22796	hsa:91949	175	50.7732	46	0.825213	0.739726	0.307913	57	0.845615	1.24703	1.19103	P
1609	hsa:22796	hsa:84342	939	50.6376	52	0.833004	0.770428	0.330823	59	0.803159	1.26774	1.23053	P
1610	hsa:83548	hsa:25839	946	29.6357	12	0.924225	0.892593	0.452265	29	0.815956	1.24067	1.28503	P
1611	hsa:83548	hsa:10466	870	51.4079	27	0.758634	0.661417	0.269635	86	0.635744	1.34696	1.27632	P
1612	hsa:83548	hsa:57511	206	27.2083	11	0.942934	0.918288	0.465141	21	0.87689	1.38002	1.36452	P
1613	hsa:83548	hsa:91949	1127	12.0774	33	0.7419	0.634921	0.257577	92	0.593155	1.40888	1.39335	P
1614	hsa:83548	hsa:84342	119	64.6959	19	0.917824	0.883721	0.429777	30	0.698961	1.26522	1.19662	P
1615	hsa:25839	hsa:10466	2577	47.8686	31	0.732047	0.627306	0.25952	101	0.608987	1.28861	1.24928	P
1616	hsa:25839	hsa:57511	1497	20.4602	15	0.910928	0.875458	0.434249	34	0.798757	1.28764	1.28787	P
1617	hsa:25839	hsa:91949	4192	11.8098	39	0.686012	0.572993	0.22323	117	0.551297	1.28477	1.25168	P
1618	hsa:25839	hsa:84342	724	22.8541	21	0.892409	0.849817	0.41138	41	0.684083	1.32634	1.28947	P
1619	hsa:10466	hsa:57511	392	61.2712	20	0.787191	0.692	0.297852	77	0.620538	1.32735	1.31862	P
1620	hsa:10466	hsa:91949	2	65.1242	42	0.922535	0.879121	0.365642	22	0.834431	1.29081	1.23362	P
1621	hsa:10466	hsa:84342	556	79.8249	32	0.771636	0.677419	0.276825	80	0.762886	1.33565	1.34264	P
1622	hsa:57511	hsa:91949	954	31.6167	24	0.752394	0.645418	0.268038	89	0.611499	1.04381	1.0087	P
1623	hsa:57511	hsa:84342	2	76.0487	14	0.937163	0.909804	0.455457	23	0.680884	1.35367	1.35822	P
1624	hsa:91949	hsa:84342	1222	30.2842	38	0.735509	0.630522	0.247977	92	0.699564	1.24678	1.23812	P
1625	hsa:5885	hsa:8243	7142	21.2469	51	0.29305	0.320051	0.0672311	529	0.0196231	1.40135	1.36051	P
1626	hsa:5885	hsa:9126	7205	18.6632	50	0.245732	0.301088	0.0484961	578	0.00997916	1.41214	1.42501	P
1627	hsa:5885	hsa:10735	69	30.3158	13	0.943992	0.920152	0.472662	21	0.858372	1.35582	1.31447	P
1628	hsa:8243	hsa:9126	4	116.334	41	0.759058	0.915274	0.238396	71	0.847541	1.14672	1.05183	P
1629	hsa:8243	hsa:10735	6808	21.8022	50	0.29859	0.329049	0.0694939	522	0.0319409	1.39943	1.36099	P
1630	hsa:9126	hsa:10735	6954	20.0905	49	0.250377	0.309553	0.0501169	571	0.0199918	1.38694	1.35839	P
1631	hsa:5885	hsa:8243	7142	21.2469	51	0.29305	0.320051	0.0672311	529	0.0196231	1.40135	1.36051	P
1632	hsa:5885	hsa:9126	7205	18.6632	50	0.245732	0.301088	0.0484961	578	0.00997916	1.41214	1.42501	P
1633	hsa:5885	hsa:10274	82	32.722	14	0.946553	0.923664	0.475677	20	0.857957	1.37587	1.34276	P
1634	hsa:8243	hsa:9126	4	116.334	41	0.759058	0.915274	0.238396	71	0.847541	1.14672	1.05183	P
1635	hsa:8243	hsa:10274	6867	22.4767	51	0.297798	0.327763	0.0691691	523	0.0323495	1.40895	1.38677	P
1636	hsa:9126	hsa:10274	6978	19.9995	50	0.249713	0.308343	0.0498842	572	0.0205374	1.38219	1.3447	P
1637	hsa:5885	hsa:8243	7142	21.2469	51	0.29305	0.320051	0.0672311	529	0.0196231	1.40135	1.36051	P
1638	hsa:5885	hsa:9126	7205	18.6632	50	0.245732	0.301088	0.0484961	578	0.00997916	1.41214	1.42501	P
1639	hsa:5885	hsa:10274	82	32.722	14	0.946553	0.923664	0.475677	20	0.857957	1.37587	1.34276	P
1640	hsa:8243	hsa:9126	4	116.334	41	0.759058	0.915274	0.238396	71	0.847541	1.14672	1.05183	P
1641	hsa:8243	hsa:10274	6867	22.4767	51	0.297798	0.327763	0.0691691	523	0.0323495	1.40895	1.38677	P
1642	hsa:9126	hsa:10274	6978	19.9995	50	0.249713	0.308343	0.0498842	572	0.0205374	1.38219	1.3447	P
1643	hsa:5885	hsa:8243	7142	21.2469	51	0.29305	0.320051	0.0672311	529	0.0196231	1.40135	1.36051	P
1644	hsa:5885	hsa:9126	7205	18.6632	50	0.245732	0.301088	0.0484961	578	0.00997916	1.41214	1.42501	P
1645	hsa:5885	hsa:10735	69	30.3158	13	0.943992	0.920152	0.472662	21	0.858372	1.35582	1.31447	P
1646	hsa:8243	hsa:9126	4	116.334	41	0.759058	0.915274	0.238396	71	0.847541	1.14672	1.05183	P
1647	hsa:8243	hsa:10735	6808	21.8022	50	0.29859	0.329049	0.0694939	522	0.0319409	1.39943	1.36099	P
1648	hsa:9126	hsa:10735	6954	20.0905	49	0.250377	0.309553	0.0501169	571	0.0199918	1.38694	1.35839	P
1649	hsa:9918	hsa:64151	361	13.8314	41	0.909386	0.872263	0.436119	35	0.842914	1.42958	1.34803	P
1650	hsa:9918	hsa:23397	1083	23.2768	36	0.924963	0.894161	0.456316	29	0.770624	1.40635	1.39177	P
1651	hsa:9918	hsa:10592	5525	21.5834	60	0.273559	0.330873	0.0589012	544	0.0267012	1.39173	1.27879	P
1652	hsa:9918	hsa:10051	5482	23.5433	67	0.302914	0.343112	0.0711597	515	0.0353033	1.4083	1.39489	P
1653	hsa:64151	hsa:23397	1446	10.2882	29	0.891566	0.850187	0.401618	40	0.816305	1.30581	1.33519	P
1654	hsa:64151	hsa:10592	7432	18.4511	61	0.256025	0.300123	0.0524365	569	-0.00649475	1.38026	1.39809	P
1655	hsa:64151	hsa:10051	7381	19.3539	68	0.283498	0.311224	0.0633183	540	0.00401954	1.41421	1.41798	P
1656	hsa:23397	hsa:10592	7155	19.6483	56	0.260228	0.307503	0.0539647	563	0.011706	1.41777	1.41504	P
1657	hsa:23397	hsa:10051	7100	22.015	63	0.288152	0.318878	0.0651712	534	0.0218268	1.39223	1.36844	P
1658	hsa:10592	hsa:10051	1	146.657	35	0.804507	0.931076	0.269302	57	0.908668	1.11781	1.21164	P
1659	hsa:4361	hsa:4683	5868	34.8487	143	0.605396	0.515759	0.184906	169	0.171886	1.36773	1.32721	P
1660	hsa:4361	hsa:10111	3589	27.2268	138	0.224272	0.379731	0.0292709	508	0.900757	1.36656	1.38568	P
1661	hsa:4683	hsa:10111	9316	25.6915	115	0.175135	0.234858	0.0193857	619	0.274825	1.34094	1.34237	P
1662	hsa:8473	hsa:22906	12109	10.8385	98	0.150346	0.13422	0.0196965	716	0.00329611	1.40371	1.37612	P
1663	hsa:8473	hsa:66008	14347	7.10401	60	0.124662	0.108696	0.0119612	738	-0.00485694	1.3659	1.3087	P
1664	hsa:22906	hsa:66008	9	80.146	58	0.872894	0.787611	0.239444	24	0.982977	1.23162	1.23994	P
1665	hsa:4535	hsa:4536	4	278.686	54	0.799988	0.872464	0.346166	88	0.83971	1.24721	0.744043	P
1666	hsa:4535	hsa:4537	2	360.216	47	0.796361	0.837539	0.378464	103	0.499693	1.39201	1.2497	P
1667	hsa:4535	hsa:4539	2902	121.018	125	0.223009	0.135135	0.0358334	544	0.510096	1.37595	1.33447	P
1668	hsa:4535	hsa:4540	2	323.845	42	0.82299	0.886657	0.374821	79	0.87379	1.21642	0.519245	P
1669	hsa:4535	hsa:4541	7816	19.9033	118	0.172353	0.0796178	0.023228	578	0.484749	1.38371	1.35237	P
1670	hsa:4535	hsa:4694	7502	31.5416	133	0.0705404	0.0822981	0.00264938	591	0.471279	1.40669	1.403	P
1671	hsa:4535	hsa:4705	1576	29.7012	166	0.0122756	0.245492	7.55371e-05	544	0.056617	1.42668	1.4095	P
1672	hsa:4535	hsa:126328	7378	18.007	131	0.0502105	0.0833333	0.00131101	594	0.449089	1.41435	1.41134	P
1673	hsa:4535	hsa:55967	20127	69.9255	116	-0.0561806	0.123367	0.00154787	604	0.45484	1.41334	1.40952	P
1674	hsa:4535	hsa:51079	20127	55.7431	126	-0.130207	0.157534	0.00825835	615	0.0184988	1.43972	1.42002	P
1675	hsa:4535	hsa:4695	20127	54.8504	131	-0.111552	0.162534	0.00607726	608	0.391649	1.4272	1.41529	P
1676	hsa:4535	hsa:4696	9402	12.6648	138	0.0721933	0.0611285	0.00283516	599	0.448201	1.41756	1.40692	P
1677	hsa:4535	hsa:4697	20127	16.0766	118	-0.00830658	0.0990991	3.43552e-05	600	0.441314	1.42006	1.45191	P
1678	hsa:4535	hsa:4698	20127	43.1849	130	-0.132253	0.156164	0.00851647	616	0.327613	1.42435	1.43214	P
1679	hsa:4535	hsa:4700	20127	49.035	120	-0.142632	0.156676	0.00989913	619	0.0955482	1.42911	1.48047	P
1680	hsa:4535	hsa:4701	5924	9.62306	121	0.086641	0.103555	0.00402074	580	0.442301	1.41231	1.39295	P
1681	hsa:4535	hsa:4702	20127	62.4952	120	-0.12301	0.160494	0.00737905	612	-0.107853	1.42673	1.47575	P
1682	hsa:4535	hsa:4704	927	21.795	193	0.156733	0.5	0.0122436	394	0.193446	1.45755	1.4833	P
1683	hsa:4535	hsa:4706	20127	23.6124	132	-0.0200308	0.574675	0.000202322	393	-0.132829	1.42141	1.3853	P
1684	hsa:4535	hsa:4707	7349	11.4595	129	0.0672011	0.0837209	0.00239238	591	0.441605	1.41632	1.42775	P
1685	hsa:4535	hsa:4716	5210	15.5961	117	0.0932332	0.108192	0.00467859	577	0.322093	1.42188	1.43519	P
1686	hsa:4535	hsa:54539	7839	11.9219	130	0.0537845	0.0789474	0.00151276	595	0.400752	1.42162	1.43073	P
1687	hsa:4535	hsa:4708	6706	29.939	131	0.0873289	0.0931677	0.00411838	584	0.43602	1.42334	1.43449	P
1688	hsa:4535	hsa:4709	20127	39.7765	129	-0.0563093	0.105727	0.00155129	609	0.442067	1.41874	1.41316	P
1689	hsa:4535	hsa:4710	6957	12.9538	126	0.129228	0.0896226	0.00977526	579	0.445967	1.40759	1.39773	P
1690	hsa:4535	hsa:4711	5850	16.0581	130	0.0920207	0.103715	0.00456492	579	0.383403	1.40523	1.41459	P
1691	hsa:4535	hsa:4712	8792	9.5541	123	0.104363	0.072327	0.00621783	590	0.446317	1.41476	1.41518	P
1692	hsa:4535	hsa:4713	20127	47.9695	126	-0.0942316	0.148668	0.00433675	607	0.348411	1.42965	1.45191	P
1693	hsa:4535	hsa:4714	5194	26.1048	116	0.059789	0.108563	0.00185903	583	0.329672	1.4137	1.42371	P
1694	hsa:4535	hsa:4715	4349	55.5582	117	0.0741455	0.111963	0.00289288	579	0.397534	1.41386	1.41951	P
1695	hsa:4535	hsa:4717	9500	5.72899	134	0.0887135	0.0582677	0.00445128	598	0.448623	1.41253	1.40837	P
1696	hsa:4535	hsa:4718	9043	6.62256	124	0.0994678	0.0691824	0.00561815	592	0.447895	1.42128	1.42256	P
1697	hsa:4535	hsa:4719	18	54.0586	145	0.350339	0.670702	0.0592959	272	0.498711	1.42723	1.35836	P
1698	hsa:4535	hsa:4720	5	227.583	73	0.766644	0.855172	0.320899	105	0.856196	1.20975	0.88248	P
1699	hsa:4535	hsa:4722	5	144.571	83	0.681196	0.80854	0.239454	139	0.680942	1.33975	1.10313	P
1700	hsa:4535	hsa:4724	20127	28.8877	136	-0.0131342	0.248634	8.60509e-05	550	0.00280704	1.45134	1.47946	P
1701	hsa:4535	hsa:4725	6165	18.9496	131	0.0821478	0.100464	0.00360236	582	0.432934	1.42641	1.44738	P
1702	hsa:4535	hsa:4726	20127	39.9136	141	-0.0334211	0.206944	0.000554375	571	0.146524	1.44005	1.47145	P
1703	hsa:4535	hsa:374291	4	166.137	84	0.720558	0.831099	0.280273	126	0.854152	1.22852	0.912576	P
1704	hsa:4535	hsa:4728	9	86.4848	109	0.529746	0.747279	0.145051	209	0.759493	1.31525	1.15439	P
1705	hsa:4535	hsa:4723	462	38.3274	159	0.27903	0.629405	0.0378005	305	0.517829	1.40201	1.22912	P
1706	hsa:4535	hsa:4729	462	39.3794	147	0.331464	0.629442	0.0539808	292	0.525198	1.41533	1.23087	P
1707	hsa:4535	hsa:4731	7407	20.1269	133	0.113948	0.0832025	0.00742589	584	0.471381	1.41101	1.40796	P
1708	hsa:4536	hsa:4537	2	273.595	65	0.712247	0.781899	0.294505	147	0.521865	1.38234	1.16341	P
1709	hsa:4536	hsa:4539	2639	118.268	125	0.18883	0.124438	0.0242526	584	0.505824	1.37393	1.18094	P
1710	hsa:4536	hsa:4540	2	369.195	30	0.921411	0.952312	0.478197	33	0.779766	1.22661	0.7121	P
1711	hsa:4536	hsa:4541	6756	17.9821	110	0.158603	0.0753012	0.0202435	614	0.489299	1.34743	1.12515	P
1712	hsa:4536	hsa:4694	6467	27.0734	125	0.0504948	0.0779412	0.00134382	627	0.452862	1.40871	1.3675	P
1713	hsa:4536	hsa:4705	1604	16.8966	160	0.052112	0.26387	0.00137836	544	0.040137	1.37769	1.41935	P
1714	hsa:4536	hsa:126328	6485	19.5964	125	0.0204157	0.0773723	0.000212247	632	0.436483	1.40411	1.37516	P
1715	hsa:4536	hsa:55967	20127	74.9152	110	-0.115966	0.111111	0.00642235	648	0.430863	1.41461	1.4208	P
1716	hsa:4536	hsa:51079	20127	50.116	120	-0.203052	0.142672	0.0196638	661	-0.0288349	1.42476	1.43104	P
1717	hsa:4536	hsa:4695	20127	48.1594	125	-0.183796	0.147327	0.0161514	654	0.330188	1.39772	1.39537	P
1718	hsa:4536	hsa:4696	8477	10.6464	132	0.055857	0.0578635	0.00168331	635	0.425947	1.42291	1.4124	P
1719	hsa:4536	hsa:4697	20127	19.3795	112	-0.0503997	0.0909091	0.00123323	640	0.429772	1.40408	1.38734	P
1720	hsa:4536	hsa:4698	20127	45.4024	124	-0.194434	0.144343	0.0180471	658	0.304854	1.43851	1.409	P
1721	hsa:4536	hsa:4700	20127	47.5033	114	-0.210881	0.143411	0.0212085	663	0.0994647	1.41619	1.4032	P
1722	hsa:4536	hsa:4701	5202	9.79162	115	0.0331005	0.0917031	0.000563274	624	0.436459	1.38482	1.31554	P
1723	hsa:4536	hsa:4702	20127	64.4364	116	-0.190437	0.146944	0.0173306	656	-0.119276	1.43598	1.44654	P
1724	hsa:4536	hsa:4704	1095	18.0883	185	0.127506	0.50185	0.00808899	404	0.196889	1.43023	1.47365	P
1725	hsa:4536	hsa:4706	772	6.56095	120	0.0127457	0.613636	8.07087e-05	357	-0.177556	1.40181	1.34504	P
1726	hsa:4536	hsa:4707	6793	14.4235	123	0.0212274	0.0745614	0.000229763	633	0.42342	1.41902	1.40813	P
1727	hsa:4536	hsa:4716	4832	13.973	113	0.0322145	0.0944767	0.000532734	623	0.297714	1.42277	1.42841	P
1728	hsa:4536	hsa:54539	7164	16.0016	122	0.016052	0.0716374	0.000130761	635	0.384239	1.41732	1.42459	P
1729	hsa:4536	hsa:4708	6116	25.0041	125	0.0336242	0.0818713	0.000583029	628	0.419925	1.41568	1.41473	P
1730	hsa:4536	hsa:4709	20127	39.073	125	-0.121483	0.0927978	0.0069999	655	0.426045	1.39537	1.35208	P
1731	hsa:4536	hsa:4710	6430	12.5287	120	0.076099	0.0784024	0.00317323	623	0.429772	1.39871	1.36217	P
1732	hsa:4536	hsa:4711	5579	13.9499	126	0.0229678	0.0886628	0.000268782	627	0.374774	1.39483	1.37258	P
1733	hsa:4536	hsa:4712	7932	6.34151	119	0.0783013	0.0668648	0.00342186	628	0.4253	1.41999	1.4371	P
1734	hsa:4536	hsa:4713	20127	49.8821	118	-0.152911	0.136968	0.0111775	649	0.319722	1.4242	1.4521	P
1735	hsa:4536	hsa:4714	20127	27.5863	112	-0.00194308	0.094964	1.88523e-06	629	0.328034	1.40523	1.39409	P
1736	hsa:4536	hsa:4715	20127	40.5004	117	-0.00932071	0.0933908	4.31622e-05	631	0.384113	1.41009	1.38921	P
1737	hsa:4536	hsa:4717	8624	4.75856	130	0.0632073	0.0535714	0.00219974	636	0.424175	1.41992	1.40516	P
1738	hsa:4536	hsa:4718	8178	4.74286	120	0.0734784	0.063893	0.00299503	630	0.425393	1.42574	1.45046	P
1739	hsa:4536	hsa:4719	440	33.1107	151	0.297442	0.673759	0.0418633	276	0.49241	1.44108	1.41735	P
1740	hsa:4536	hsa:4720	6	117.517	93	0.579056	0.779639	0.162935	171	0.701943	1.37002	1.12417	P
1741	hsa:4536	hsa:4722	9	94.8419	109	0.543203	0.754226	0.144107	189	0.669794	1.37024	1.21886	P
1742	hsa:4536	hsa:4724	20127	26.2521	134	-0.0891614	0.228978	0.0039051	596	-0.0250999	1.45552	1.48481	P
1743	hsa:4536	hsa:4725	5700	23.5952	129	0.0205974	0.0872093	0.000215748	628	0.415246	1.44953	1.49697	P
1744	hsa:4536	hsa:4726	20127	32.0486	137	-0.105662	0.189225	0.00543682	617	0.120581	1.41884	1.42035	P
1745	hsa:4536	hsa:374291	6	91.3504	104	0.537137	0.765743	0.138571	186	0.704356	1.38	1.06803	P
1746	hsa:4536	hsa:4728	10	59.1596	109	0.403978	0.73014	0.0762294	231	0.745583	1.37462	1.2197	P
1747	hsa:4536	hsa:4723	749	15.6583	165	0.194714	0.618096	0.0182741	325	0.508528	1.41708	1.30392	P
1748	hsa:4536	hsa:4729	787	14.3052	155	0.244858	0.609756	0.0291741	320	0.526214	1.354	1.29211	P
1749	hsa:4536	hsa:4731	6920	15.064	129	0.0691878	0.0739645	0.00260304	626	0.449627	1.42279	1.38955	P
1750	hsa:4537	hsa:4539	4426	114.473	142	0.258551	0.153704	0.0427035	457	0.524234	1.3927	1.31474	P
1751	hsa:4537	hsa:4540	4	256.435	61	0.679267	0.761151	0.268967	166	0.494607	1.42981	1.25279	P
1752	hsa:4537	hsa:4541	9465	19.3402	131	0.209593	0.0931099	0.031649	487	0.500586	1.38542	1.27803	P
1753	hsa:4537	hsa:4694	9250	19.5514	146	0.119883	0.0958409	0.00765476	500	0.44715	1.40928	1.38183	P
1754	hsa:4537	hsa:4705	2633	12.1719	177	0.0869984	0.262911	0.00381764	471	0.0652394	1.40915	1.39999	P
1755	hsa:4537	hsa:126328	9315	9.62727	138	0.0945335	0.0949821	0.00465211	505	0.40316	1.41122	1.40063	P
1756	hsa:4537	hsa:55967	20127	52.517	135	-0.0154074	0.128926	0.000118466	527	0.413424	1.41213	1.40984	P
1757	hsa:4537	hsa:51079	20127	43.0294	135	-0.0491183	0.170807	0.00120214	534	0.0273311	1.42175	1.45053	P
1758	hsa:4537	hsa:4695	20127	44.2391	146	-0.0265427	0.178404	0.000351498	525	0.360708	1.40538	1.39203	P
1759	hsa:4537	hsa:4696	11364	5.16327	153	0.103351	0.0693431	0.00571905	510	0.406072	1.41405	1.40756	P
1760	hsa:4537	hsa:4697	8181	15.547	131	0.0437974	0.110919	0.000969106	513	0.423397	1.41544	1.3913	P
1761	hsa:4537	hsa:4698	20127	43.9972	141	-0.0464498	0.171073	0.00107519	533	0.324949	1.42141	1.44715	P
1762	hsa:4537	hsa:4700	20127	37.7952	135	-0.0547737	0.171561	0.00149463	536	0.135538	1.40738	1.39565	P
1763	hsa:4537	hsa:4701	7600	6.81423	134	0.127409	0.116487	0.00858538	493	0.423643	1.40112	1.3507	P
1764	hsa:4537	hsa:4702	20127	50.1564	137	-0.0368971	0.176012	0.0006788	529	-0.0643883	1.40621	1.4325	P
1765	hsa:4537	hsa:4704	1008	36.279	184	0.275542	0.517385	0.0382954	347	0.302513	1.41666	1.38881	P
1766	hsa:4537	hsa:4706	209	34.1153	135	0.221317	0.56962	0.0247393	374	-0.0782976	1.40438	1.39963	P
1767	hsa:4537	hsa:4707	9607	9.809	142	0.0936251	0.0915619	0.00456745	506	0.403504	1.41408	1.41956	P
1768	hsa:4537	hsa:4716	7109	12.2981	132	0.127914	0.119857	0.00864004	492	0.290561	1.41023	1.42069	P
1769	hsa:4537	hsa:54539	9946	15.087	143	0.0876557	0.0879713	0.00399164	508	0.359876	1.412	1.41366	P
1770	hsa:4537	hsa:4708	8650	22.8426	144	0.123404	0.104505	0.00808737	497	0.404274	1.41041	1.41072	P
1771	hsa:4537	hsa:4709	20127	38.0674	144	-0.0189046	0.110738	0.000178229	530	0.409724	1.40037	1.3529	P
1772	hsa:4537	hsa:4710	8922	9.47382	139	0.158113	0.100548	0.0139703	492	0.411866	1.40414	1.36933	P
1773	hsa:4537	hsa:4711	8027	8.17307	145	0.117482	0.112701	0.00725312	496	0.367828	1.40244	1.40112	P
1774	hsa:4537	hsa:4712	10739	3.74612	138	0.136996	0.0824176	0.0104038	501	0.408134	1.41544	1.41643	P
1775	hsa:4537	hsa:4713	20127	39.7379	137	-0.0131301	0.1648	8.60872e-05	522	0.31704	1.41864	1.46541	P
1776	hsa:4537	hsa:4714	7381	15.9663	131	0.0925741	0.118166	0.00441711	500	0.313788	1.40578	1.40084	P
1777	hsa:4537	hsa:4715	7076	36.7027	130	0.0994772	0.120141	0.00511796	498	0.36405	1.41335	1.4028	P
1778	hsa:4537	hsa:4717	11487	2.72342	149	0.116359	0.066055	0.00743641	509	0.404664	1.41381	1.41328	P
1779	hsa:4537	hsa:4718	10980	1.90435	139	0.131224	0.0787546	0.00950538	503	0.408667	1.41153	1.42895	P
1780	hsa:4537	hsa:4719	21	33.9209	160	0.353739	0.607232	0.0642814	315	0.365926	1.36603	1.30113	P
1781	hsa:4537	hsa:4720	7	160.907	92	0.624976	0.729655	0.22663	196	0.399413	1.38477	1.24386	P
1782	hsa:4537	hsa:4722	6	152.006	94	0.678359	0.760807	0.2671	166	0.426477	1.4096	1.25508	P
1783	hsa:4537	hsa:4724	2577	27.2856	149	0.090779	0.275969	0.00415534	467	0.130911	1.42413	1.42853	P
1784	hsa:4537	hsa:4725	8181	20.9043	146	0.114817	0.110912	0.00691921	497	0.395853	1.42257	1.44768	P
1785	hsa:4537	hsa:4726	2932	40.9014	156	0.0520109	0.227129	0.00135989	490	0.165722	1.41741	1.35324	P
1786	hsa:4537	hsa:374291	7	108.825	103	0.5966	0.71371	0.208369	213	0.413259	1.42405	1.3067	P
1787	hsa:4537	hsa:4728	12	59.3778	122	0.438735	0.641212	0.109726	296	0.421311	1.37122	1.2489	P
1788	hsa:4537	hsa:4723	14	42.3912	164	0.384174	0.614987	0.0757489	298	0.349533	1.42181	1.35749	P
1789	hsa:4537	hsa:4729	12	34.7635	148	0.439858	0.632011	0.0996754	269	0.376356	1.41376	1.35242	P
1790	hsa:4537	hsa:4731	9920	14.6072	146	0.124859	0.0890909	0.00840547	501	0.428803	1.41274	1.41821	P
1791	hsa:4539	hsa:4540	11311	106.019	123	0.184751	0.121916	0.0242265	605	0.565876	1.38354	1.27848	P
1792	hsa:4539	hsa:4541	1	52.6048	81	0.731058	0.563218	0.13426	38	0.90679	0.949471	0.854242	P
1793	hsa:4539	hsa:4694	519	41.2714	98	0.647437	0.504854	0.110344	51	0.833584	1.32031	1.30957	P
1794	hsa:4539	hsa:4705	14681	24.2713	131	0.316337	0.215017	0.0439321	230	0.00703003	1.42542	1.48677	P
1795	hsa:4539	hsa:126328	3729	32.7651	102	0.607217	0.46789	0.0996808	58	0.776954	1.42384	1.422	P
1796	hsa:4539	hsa:55967	6370	43.0191	111	0.528109	0.389222	0.095127	102	0.775412	1.39789	1.39406	P
1797	hsa:4539	hsa:51079	10333	33.4542	113	0.389743	0.267782	0.061271	175	-0.017636	1.40599	1.40576	P
1798	hsa:4539	hsa:4695	9949	17.9145	100	0.399871	0.274262	0.0643555	172	0.54616	1.38648	1.37742	P
1799	hsa:4539	hsa:4696	6282	12.9972	97	0.55741	0.391753	0.0780828	59	0.746025	1.38087	1.38172	P
1800	hsa:4539	hsa:4697	4876	26.2104	97	0.571911	0.439394	0.0982924	74	0.724109	1.42088	1.41631	P
1801	hsa:4539	hsa:4698	9949	17.8321	109	0.399871	0.274262	0.0643555	172	0.512759	1.42592	1.42374	P
1802	hsa:4539	hsa:4700	9967	18.5958	101	0.401455	0.273859	0.0654713	175	0.211259	1.38808	1.36967	P
1803	hsa:4539	hsa:4701	2832	21.0825	94	0.617303	0.482759	0.106953	60	0.73095	1.288	1.2823	P
1804	hsa:4539	hsa:4702	9792	17.4842	93	0.405709	0.277311	0.0664921	172	-0.096588	1.38831	1.38059	P
1805	hsa:4539	hsa:4704	15535	13.6181	196	0.204767	0.136767	0.0245383	486	-0.117032	1.4119	1.4033	P
1806	hsa:4539	hsa:4706	14772	22.7716	115	0.0897813	0.0986763	0.00516505	749	-0.178461	1.42406	1.42758	P
1807	hsa:4539	hsa:4707	3770	24.4598	98	0.608653	0.46729	0.0990988	57	0.756292	1.3907	1.39196	P
1808	hsa:4539	hsa:4716	1327	14.5902	92	0.629627	0.495726	0.112054	59	0.444929	1.43758	1.44628	P
1809	hsa:4539	hsa:54539	5451	17.3621	103	0.562796	0.422018	0.0853239	63	0.685523	1.48503	1.48889	P
1810	hsa:4539	hsa:4708	5076	20.7718	98	0.570467	0.433628	0.0895418	64	0.750482	1.4151	1.42024	P
1811	hsa:4539	hsa:4709	6613	34.7626	112	0.507983	0.379085	0.0836541	95	0.782208	1.42045	1.41288	P
1812	hsa:4539	hsa:4710	3811	17.2323	99	0.612711	0.466019	0.0982779	55	0.774643	1.30576	1.30042	P
1813	hsa:4539	hsa:4711	1156	13.8249	75	0.634532	0.5	0.112184	57	0.588757	1.41831	1.42127	P
1814	hsa:4539	hsa:4712	4726	14.1569	96	0.604502	0.443299	0.0923173	54	0.775843	1.4125	1.4197	P
1815	hsa:4539	hsa:4713	10823	16.6389	115	0.365604	0.259091	0.0516966	163	0.464132	1.41947	1.41762	P
1816	hsa:4539	hsa:4714	3893	16.4682	103	0.5973	0.464	0.104262	67	0.489509	1.43458	1.44209	P
1817	hsa:4539	hsa:4715	5202	14.4842	114	0.56104	0.429688	0.0928762	73	0.650153	1.45323	1.45603	P
1818	hsa:4539	hsa:4717	6533	8.38502	91	0.559499	0.382979	0.0772511	58	0.749727	1.40288	1.39778	P
1819	hsa:4539	hsa:4718	4394	9.70873	95	0.618196	0.452632	0.0956535	52	0.752111	1.47602	1.48541	P
1820	hsa:4539	hsa:4719	15038	9.70829	152	0.133885	0.108466	0.0118985	674	0.124838	1.41948	1.43126	P
1821	hsa:4539	hsa:4720	14862	21.6972	132	0.152858	0.113731	0.0155493	639	0.324994	1.46366	1.49613	P
1822	hsa:4539	hsa:4722	14584	19.1591	140	0.177839	0.12064	0.0216345	605	0.197959	1.41265	1.42145	P
1823	hsa:4539	hsa:4724	13931	28.3194	103	0.355319	0.231788	0.0571248	232	-0.159011	1.4369	1.42125	P
1824	hsa:4539	hsa:4725	3821	27.5923	96	0.6004	0.465517	0.100948	62	0.731941	1.56011	1.57764	P
1825	hsa:4539	hsa:4726	9792	28.0471	90	0.416762	0.277344	0.0734447	185	0.26657	1.42097	1.37468	P
1826	hsa:4539	hsa:374291	14962	11.247	125	0.141539	0.110512	0.013322	660	0.391295	1.42467	1.43509	P
1827	hsa:4539	hsa:4728	14890	18.386	124	0.0763313	0.0972053	0.00349659	743	0.224173	1.419	1.38091	P
1828	hsa:4539	hsa:4723	15008	11.8552	168	0.163192	0.115922	0.0183113	633	0.157374	1.42125	1.43	P
1829	hsa:4539	hsa:4729	15180	12.0821	160	0.177564	0.122542	0.020297	580	0.203749	1.42231	1.42612	P
1830	hsa:4539	hsa:4731	3837	22.1178	104	0.615435	0.465347	0.0980726	54	0.81204	1.34372	1.32026	P
1831	hsa:4540	hsa:4541	7178	14.708	102	0.14999	0.0727802	0.0184236	637	0.546353	1.36677	1.23818	P
1832	hsa:4540	hsa:4694	6902	22.5219	121	0.0372383	0.0753912	0.000723499	650	0.517089	1.40764	1.38894	P
1833	hsa:4540	hsa:4705	1614	32.3964	152	0.0512972	0.265873	0.00133822	555	0.0761211	1.40716	1.42769	P
1834	hsa:4540	hsa:126328	6915	17.2976	119	0.00594395	0.0748588	1.77691e-05	655	0.495922	1.4198	1.40746	P
1835	hsa:4540	hsa:55967	20127	79.9855	100	-0.0897683	0.119624	0.0038555	655	0.498716	1.41219	1.42028	P
1836	hsa:4540	hsa:51079	20127	53.3166	112	-0.181119	0.153061	0.0155678	664	0.0106913	1.40756	1.38034	P
1837	hsa:4540	hsa:4695	20127	58.1419	117	-0.155831	0.159178	0.0115807	655	0.42074	1.42162	1.39699	P
1838	hsa:4540	hsa:4696	8791	12.0139	124	0.0451105	0.0559541	0.00108824	658	0.491895	1.4132	1.40578	P
1839	hsa:4540	hsa:4697	20127	16.3075	106	-0.0548792	0.0910345	0.00145135	659	0.483359	1.43173	1.45013	P
1840	hsa:4540	hsa:4698	20127	48.0473	118	-0.177575	0.153257	0.0149709	663	0.357002	1.41408	1.42866	P
1841	hsa:4540	hsa:4700	20127	50.2925	106	-0.189802	0.153748	0.0170874	666	0.100134	1.43141	1.44006	P
1842	hsa:4540	hsa:4701	5480	8.80365	109	0.0494668	0.0949008	0.00128654	639	0.48803	1.39619	1.36151	P
1843	hsa:4540	hsa:4702	20127	68.281	108	-0.168398	0.157289	0.013495	659	-0.121527	1.41853	1.4377	P
1844	hsa:4540	hsa:4704	1102	27.861	181	0.120686	0.507898	0.00724069	405	0.111977	1.41832	1.49362	P
1845	hsa:4540	hsa:4706	766	12.7429	114	0.00307385	0.629709	4.7157e-06	344	-0.162217	1.4054	1.37994	P
1846	hsa:4540	hsa:4707	6904	12.2487	117	0.0244737	0.0751773	0.000307459	652	0.485219	1.41334	1.41612	P
1847	hsa:4540	hsa:4716	4833	15.4377	105	0.0556012	0.0991501	0.00163497	636	0.343112	1.41953	1.44418	P
1848	hsa:4540	hsa:54539	7372	12.8273	118	0.0108374	0.0708215	5.93949e-05	656	0.439318	1.42963	1.44316	P
1849	hsa:4540	hsa:4708	6207	29.8306	119	0.0528978	0.0853485	0.00148494	643	0.478976	1.41528	1.429	P
1850	hsa:4540	hsa:4709	20127	40.0797	119	-0.10362	0.0987821	0.00508037	666	0.484869	1.42105	1.41556	P
1851	hsa:4540	hsa:4710	6529	10.4018	114	0.0910007	0.0804598	0.00473431	640	0.489556	1.39634	1.38049	P
1852	hsa:4540	hsa:4711	5572	16.5546	118	0.0473832	0.0934844	0.00117807	640	0.414717	1.40897	1.41252	P
1853	hsa:4540	hsa:4712	8272	5.58002	111	0.0674186	0.0646552	0.00252015	651	0.489279	1.41431	1.43729	P
1854	hsa:4540	hsa:4713	20127	48.0785	114	-0.136483	0.14472	0.00887077	656	0.377735	1.40793	1.43933	P
1855	hsa:4540	hsa:4714	4825	28.2983	104	0.018408	0.0995792	0.000172099	642	0.355985	1.41913	1.42735	P
1856	hsa:4540	hsa:4715	4084	57.9653	105	0.0334882	0.102672	0.000577618	638	0.433592	1.41235	1.42521	P
1857	hsa:4540	hsa:4717	8970	5.77125	122	0.0532808	0.0517986	0.00155125	659	0.492207	1.42398	1.41613	P
1858	hsa:4540	hsa:4718	8518	8.27252	112	0.0627387	0.0617816	0.00216827	653	0.491264	1.42773	1.4488	P
1859	hsa:4540	hsa:4719	439	38.7386	139	0.321305	0.696934	0.0481653	257	0.458439	1.43885	1.36452	P
1860	hsa:4540	hsa:4720	4	124.597	89	0.597117	0.797695	0.170632	158	0.785642	1.29934	1.00482	P
1861	hsa:4540	hsa:4722	8	91.7877	101	0.524403	0.754476	0.132417	192	0.555816	1.38782	1.18518	P
1862	hsa:4540	hsa:4724	20127	33.7164	124	-0.0701343	0.23949	0.00241843	597	-0.0414611	1.43578	1.48515	P
1863	hsa:4540	hsa:4725	5837	19.6305	121	0.0372362	0.0905233	0.00071944	643	0.474817	1.43875	1.47286	P
1864	hsa:4540	hsa:4726	20127	41.8676	129	-0.0802643	0.200517	0.00314323	618	0.146431	1.43107	1.47123	P
1865	hsa:4540	hsa:374291	6	96.3453	98	0.54123	0.779026	0.137995	177	0.791317	1.3028	1.03398	P
1866	hsa:4540	hsa:4728	11	64.1262	103	0.423167	0.752914	0.081653	212	0.625669	1.39956	1.22481	P
1867	hsa:4540	hsa:4723	737	23.3518	153	0.20477	0.635514	0.0200479	312	0.469647	1.38722	1.25893	P
1868	hsa:4540	hsa:4729	784	23.6303	143	0.257377	0.625908	0.0320443	309	0.478624	1.39606	1.25497	P
1869	hsa:4540	hsa:4731	6984	16.1079	121	0.0756397	0.0746055	0.00318755	645	0.518535	1.39476	1.38136	P
1870	hsa:4541	hsa:4694	1960	40.7634	69	0.769895	0.630137	0.131142	27	0.753581	1.29069	1.29143	P
1871	hsa:4541	hsa:4705	13517	15.2145	100	0.365098	0.180812	0.0633992	222	-0.0617276	1.44177	1.51212	P
1872	hsa:4541	hsa:126328	3336	39.8546	59	0.705857	0.55	0.114267	36	0.733677	1.39233	1.39139	P
1873	hsa:4541	hsa:55967	8452	18.4061	64	0.514794	0.315436	0.087939	102	0.737199	1.45561	1.45918	P
1874	hsa:4541	hsa:51079	11442	29.2974	58	0.378451	0.202703	0.0578388	177	-0.00328064	1.41209	1.4234	P
1875	hsa:4541	hsa:4695	11120	17.3045	53	0.390855	0.209091	0.0619802	174	0.492984	1.3918	1.38303	P
1876	hsa:4541	hsa:4696	2754	11.7738	52	0.712681	0.571429	0.0989471	27	0.693982	1.46597	1.46721	P
1877	hsa:4541	hsa:4697	5861	15.2993	42	0.657697	0.466667	0.12076	56	0.639835	1.41584	1.39801	P
1878	hsa:4541	hsa:4698	10607	5.95063	56	0.41326	0.220183	0.0707555	170	0.430204	1.41254	1.41951	P
1879	hsa:4541	hsa:4700	10813	4.06943	48	0.407058	0.215247	0.0694931	175	0.178101	1.38623	1.34945	P
1880	hsa:4541	hsa:4701	4874	8.61038	41	0.681858	0.511111	0.115292	44	0.653554	1.29444	1.30116	P
1881	hsa:4541	hsa:4702	10687	15.8843	48	0.410757	0.218182	0.0702465	172	-0.0841777	1.38878	1.38112	P
1882	hsa:4541	hsa:4704	17595	9.00507	141	0.192872	0.0882883	0.025119	506	-0.097767	1.41291	1.42227	P
1883	hsa:4541	hsa:4706	18146	23.8314	56	0.058291	0.0566265	0.00209526	783	-0.127447	1.41462	1.39303	P
1884	hsa:4541	hsa:4707	2777	19.0739	43	0.722177	0.571429	0.117129	33	0.684419	1.36385	1.36167	P
1885	hsa:4541	hsa:4716	4260	4.20888	37	0.70121	0.527473	0.124964	43	0.351913	1.44536	1.44662	P
1886	hsa:4541	hsa:54539	5528	23.3666	44	0.642941	0.4875	0.0930048	41	0.612801	1.48264	1.47493	P
1887	hsa:4541	hsa:4708	5291	25.9934	49	0.660803	0.5	0.101943	42	0.684318	1.39565	1.38469	P
1888	hsa:4541	hsa:4709	7665	25.7721	65	0.564448	0.367188	0.0970937	81	0.669698	1.44792	1.44701	P
1889	hsa:4541	hsa:4710	1506	19.7455	42	0.795316	0.666667	0.135903	23	0.689541	1.31285	1.32342	P
1890	hsa:4541	hsa:4711	3219	6.67702	38	0.719293	0.551724	0.128258	39	0.501362	1.38954	1.39014	P
1891	hsa:4541	hsa:4712	1376	41.347	37	0.797498	0.677419	0.126077	20	0.681069	1.51866	1.51997	P
1892	hsa:4541	hsa:4713	11334	8.14435	62	0.365408	0.205	0.0500076	159	0.432131	1.42698	1.41969	P
1893	hsa:4541	hsa:4714	5587	5.97687	52	0.668341	0.484848	0.119	51	0.397582	1.38693	1.38698	P
1894	hsa:4541	hsa:4715	6125	12.063	69	0.637263	0.455446	0.107417	55	0.564773	1.42975	1.43138	P
1895	hsa:4541	hsa:4717	2081	17.9228	40	0.755818	0.62069	0.10657	22	0.767521	1.27776	1.27645	P
1896	hsa:4541	hsa:4718	1064	19.1957	36	0.813936	0.7	0.129297	18	0.739119	1.49419	1.49137	P
1897	hsa:4541	hsa:4719	18144	7.02866	99	0.114827	0.065073	0.00975722	704	0.131154	1.41931	1.43039	P
1898	hsa:4541	hsa:4720	18205	16.0215	77	0.107115	0.0652778	0.00746027	673	0.325531	1.45761	1.48986	P
1899	hsa:4541	hsa:4722	18239	7.58946	93	0.120105	0.068314	0.00937858	641	0.18999	1.44207	1.48297	P
1900	hsa:4541	hsa:4724	15105	17.1235	58	0.319779	0.158621	0.0476837	244	-0.125737	1.43144	1.45224	P
1901	hsa:4541	hsa:4725	5031	40.5119	57	0.67428	0.505618	0.11128	44	0.656568	1.58416	1.57549	P
1902	hsa:4541	hsa:4726	11760	6.35373	73	0.384002	0.197531	0.0647521	195	0.228419	1.39716	1.39643	P
1903	hsa:4541	hsa:374291	18187	8.69707	74	0.0984477	0.0634278	0.00628415	694	0.377873	1.42196	1.434	P
1904	hsa:4541	hsa:4728	18222	9.28802	67	0.0505458	0.0560292	0.00150168	775	0.22712	1.41614	1.40683	P
1905	hsa:4541	hsa:4723	18163	5.23995	109	0.119285	0.0671329	0.00974707	667	0.164987	1.41433	1.42697	P
1906	hsa:4541	hsa:4729	18218	4.94803	103	0.14174	0.0729483	0.0136025	610	0.204345	1.41896	1.4298	P
1907	hsa:4541	hsa:4731	1124	29.0891	43	0.815928	0.69697	0.139871	20	0.744858	1.35167	1.35187	P
1908	hsa:4694	hsa:4705	14887	30.6363	121	0.383115	0.223827	0.0661607	215	0.0422163	1.38659	1.33403	P
1909	hsa:4694	hsa:126328	1976	65.5289	54	0.781679	0.662791	0.149617	29	0.804993	1.42599	1.42492	P
1910	hsa:4694	hsa:55967	7488	57.6295	69	0.612645	0.433333	0.126935	85	0.862626	1.19615	1.19649	P
1911	hsa:4694	hsa:51079	10426	69.6767	71	0.486752	0.3	0.0988924	154	0.0198636	1.38947	1.37193	P
1912	hsa:4694	hsa:4695	10604	46.3081	72	0.478603	0.295455	0.0945894	155	0.597508	1.40665	1.39205	P
1913	hsa:4694	hsa:4696	2736	31.3667	79	0.723658	0.573333	0.115594	32	0.800434	1.44935	1.44928	P
1914	hsa:4694	hsa:4697	4216	45.6649	51	0.707867	0.558559	0.142127	49	0.752215	1.45837	1.47652	P
1915	hsa:4694	hsa:4698	9812	45.4368	73	0.517148	0.319444	0.116975	147	0.547886	1.40814	1.41411	P
1916	hsa:4694	hsa:4700	10422	43.2837	59	0.490454	0.300448	0.102439	156	0.186018	1.39118	1.36916	P
1917	hsa:4694	hsa:4701	3647	36.7811	48	0.760293	0.631579	0.150258	35	0.776125	1.43055	1.43516	P
1918	hsa:4694	hsa:4702	10064	60.9435	69	0.504484	0.310502	0.109146	151	-0.087638	1.43921	1.44364	P
1919	hsa:4694	hsa:4704	15951	23.2276	162	0.23202	0.122523	0.0367216	487	-0.120674	1.40612	1.40753	P
1920	hsa:4694	hsa:4706	16009	27.0796	81	0.0820125	0.0795181	0.00438131	764	-0.188866	1.41806	1.38602	P
1921	hsa:4694	hsa:4707	1081	54.1489	48	0.799971	0.686747	0.154342	26	0.798595	1.30524	1.30702	P
1922	hsa:4694	hsa:4716	3801	31.9383	48	0.75957	0.628866	0.152258	36	0.489282	1.34271	1.34241	P
1923	hsa:4694	hsa:54539	3486	43.6236	55	0.734797	0.604651	0.12975	34	0.756525	1.31427	1.30588	P
1924	hsa:4694	hsa:4708	3931	48.2427	50	0.710377	0.576087	0.125676	39	0.832143	1.32033	1.31307	P
1925	hsa:4694	hsa:4709	7107	52.2493	72	0.623821	0.458647	0.12052	72	0.811122	1.39772	1.39619	P
1926	hsa:4694	hsa:4710	3582	40.9468	55	0.759951	0.634146	0.135843	30	0.827271	1.30883	1.31434	P
1927	hsa:4694	hsa:4711	2369	43.1631	65	0.779509	0.655914	0.157195	32	0.630434	1.40612	1.40527	P
1928	hsa:4694	hsa:4712	2661	38.1957	50	0.772457	0.64	0.133834	27	0.843416	1.15366	1.15726	P
1929	hsa:4694	hsa:4713	10668	44.9018	69	0.458149	0.293532	0.0796479	142	0.543758	1.40146	1.40826	P
1930	hsa:4694	hsa:4714	4572	39.0826	57	0.736667	0.596154	0.148987	42	0.531629	1.3604	1.35927	P
1931	hsa:4694	hsa:4715	4892	27.3582	74	0.683203	0.537037	0.128169	50	0.698867	1.39768	1.39606	P
1932	hsa:4694	hsa:4717	2968	31.5833	67	0.729908	0.569444	0.115704	31	0.801853	1.26296	1.26332	P
1933	hsa:4694	hsa:4718	2203	32.5952	49	0.788843	0.657534	0.138658	25	0.793731	1.4083	1.40959	P
1934	hsa:4694	hsa:4719	15951	15.8291	112	0.139941	0.0903054	0.0147878	685	0.133126	1.39577	1.3801	P
1935	hsa:4694	hsa:4720	15925	27.4379	98	0.13753	0.0916667	0.0127576	654	0.342273	1.43388	1.44871	P
1936	hsa:4694	hsa:4722	15987	16.2285	116	0.15258	0.0959302	0.0156467	622	0.201937	1.4184	1.4215	P
1937	hsa:4694	hsa:4724	14876	47.8837	79	0.392949	0.224138	0.0732118	225	-0.174482	1.43427	1.4665	P
1938	hsa:4694	hsa:4725	3997	62.1042	74	0.741932	0.610526	0.141777	37	0.809345	1.37037	1.36808	P
1939	hsa:4694	hsa:4726	11421	41.4093	94	0.462872	0.27572	0.0954395	176	0.237229	1.42162	1.42195	P
1940	hsa:4694	hsa:374291	15988	12.0313	91	0.127543	0.0890688	0.0109696	675	0.407877	1.40663	1.40953	P
1941	hsa:4694	hsa:4728	15980	23.5062	86	0.0766321	0.0791717	0.00366493	756	0.239038	1.41392	1.40793	P
1942	hsa:4694	hsa:4723	16002	12.7869	130	0.148481	0.0937063	0.0155391	648	0.163885	1.42223	1.42436	P
1943	hsa:4694	hsa:4729	15924	17.6183	120	0.183302	0.103501	0.0244644	589	0.212221	1.40347	1.39252	P
1944	hsa:4694	hsa:4731	2136	43.5219	58	0.780328	0.658228	0.141067	27	0.82089	1.33342	1.32795	P
1945	hsa:4705	hsa:126328	14475	32.5949	111	0.428232	0.255474	0.0848821	204	0.0042456	1.40333	1.39232	P
1946	hsa:4705	hsa:55967	12705	64.474	106	0.33717	0.287926	0.0509016	230	0.110889	1.36676	1.27376	P
1947	hsa:4705	hsa:51079	4417	24.5716	104	0.329419	0.326975	0.0500962	247	0.00798945	1.41362	1.39809	P
1948	hsa:4705	hsa:4695	2153	23.4475	89	0.353597	0.342541	0.0575877	238	0.224393	1.40794	1.393	P
1949	hsa:4705	hsa:4696	13029	18.4875	92	0.361023	0.177122	0.0619524	223	0.0252799	1.41028	1.40853	P
1950	hsa:4705	hsa:4697	13998	23.8755	92	0.387231	0.276451	0.0663439	212	0.306882	1.41116	1.44235	P
1951	hsa:4705	hsa:4698	2153	30.1261	98	0.353597	0.342541	0.0575877	238	0.331662	1.42207	1.43583	P
1952	hsa:4705	hsa:4700	7584	11.7272	92	0.304762	0.312834	0.0430497	257	0.296929	1.40339	1.30826	P
1953	hsa:4705	hsa:4701	9141	25.0343	89	0.486188	0.308824	0.112668	188	0.192834	1.41321	1.39312	P
1954	hsa:4705	hsa:4702	3113	16.9921	84	0.338364	0.333333	0.052837	244	0.0785759	1.40992	1.37914	P
1955	hsa:4705	hsa:4704	9489	15.1905	155	0.162899	0.297638	0.0136103	446	-0.0307512	1.40884	1.35185	P
1956	hsa:4705	hsa:4706	4717	27.6242	106	0.182316	0.307509	0.0201797	581	-0.218239	1.42341	1.41769	P
1957	hsa:4705	hsa:4707	12663	29.9338	99	0.452641	0.262963	0.101409	199	0.17082	1.3738	1.26247	P
1958	hsa:4705	hsa:4716	3856	39.4224	83	0.511919	0.32963	0.130053	181	0.645984	1.31717	1.05872	P
1959	hsa:4705	hsa:54539	13167	33.4001	98	0.445725	0.255556	0.0983094	201	0.182761	1.37487	1.23701	P
1960	hsa:4705	hsa:4708	13174	35.7088	97	0.461057	0.276753	0.102431	196	0.194056	1.40089	1.35548	P
1961	hsa:4705	hsa:4709	15013	56.2077	119	0.317535	0.257962	0.0448361	233	0.246333	1.37564	1.28918	P
1962	hsa:4705	hsa:4710	13344	30.0323	98	0.422463	0.236162	0.0855796	207	0.219916	1.35737	1.22388	P
1963	hsa:4705	hsa:4711	10156	32.8617	88	0.482892	0.305147	0.111089	189	0.518721	1.35188	1.15694	P
1964	hsa:4705	hsa:4712	13555	16.6554	93	0.371022	0.191176	0.0643451	220	0.13674	1.38037	1.30402	P
1965	hsa:4705	hsa:4713	6332	25.3209	110	0.334954	0.317143	0.0512034	239	0.452657	1.38743	1.27971	P
1966	hsa:4705	hsa:4714	6754	40.1415	96	0.467898	0.315412	0.0997422	191	0.600105	1.32685	1.10556	P
1967	hsa:4705	hsa:4715	10878	61.6274	111	0.444907	0.301418	0.0891287	197	0.286761	1.38513	1.2908	P
1968	hsa:4705	hsa:4717	13643	11.6839	92	0.340058	0.158672	0.0547779	228	-0.0526861	1.42901	1.43557	P
1969	hsa:4705	hsa:4718	13438	14.3129	92	0.383349	0.192593	0.0725885	218	0.0873648	1.36249	1.22047	P
1970	hsa:4705	hsa:4719	6880	4.42051	125	0.0609892	0.274314	0.00191581	582	0.0313767	1.45059	1.36235	P
1971	hsa:4705	hsa:4720	20127	5.01879	113	-0.0165344	0.247788	0.000135912	595	0.0678706	1.40623	1.37353	P
1972	hsa:4705	hsa:4722	8914	1.89825	129	0.00363664	0.25	6.61977e-06	573	0.0219154	1.4129	1.38426	P
1973	hsa:4705	hsa:4724	12804	7.09771	90	0.224581	0.287037	0.0241382	308	-0.0365756	1.43104	1.41731	P
1974	hsa:4705	hsa:4725	13309	38.5929	101	0.446881	0.282609	0.0916455	198	0.221119	1.37925	1.29086	P
1975	hsa:4705	hsa:4726	7351	27.6665	99	0.292853	0.313625	0.0401164	267	0.309448	1.42871	1.35462	P
1976	hsa:4705	hsa:374291	20127	1.81931	106	-0.0107451	0.252174	5.74849e-05	602	0.0513942	1.41938	1.39839	P
1977	hsa:4705	hsa:4728	20127	5.88891	107	-0.0874863	0.243707	0.00365783	661	-0.00123035	1.42263	1.38099	P
1978	hsa:4705	hsa:4723	8422	10.5915	137	0.0776428	0.276623	0.00311031	557	0.0146543	1.41378	1.41478	P
1979	hsa:4705	hsa:4729	8757	11.3087	127	0.111694	0.284327	0.00645609	516	0.0194478	1.38084	1.37614	P
1980	hsa:4705	hsa:4731	13429	28.4391	99	0.411484	0.225092	0.0810709	210	0.0374769	1.39409	1.41243	P
1981	hsa:126328	hsa:55967	7003	68.7492	61	0.661081	0.486486	0.150669	76	0.85122	1.35243	1.35252	P
1982	hsa:126328	hsa:51079	10235	63.2981	57	0.516822	0.328767	0.113091	147	0.00263778	1.39864	1.37339	P
1983	hsa:126328	hsa:4695	10390	39.4506	62	0.509054	0.324201	0.108348	148	0.543363	1.42214	1.41916	P
1984	hsa:126328	hsa:4696	3513	16.541	71	0.678526	0.518519	0.10552	39	0.832758	1.38659	1.38621	P
[truncated: 55,130 more rows]
