# Supplementary material for: PrePhyloPro: phylogenetic profile-based prediction of whole proteome linkages
Source: PeerJ. 2017 Aug 28;5:e3712. doi: 10.7717/peerj.3712 (PMC5578374; doi:10.7717/peerj.3712)
Supplement: Supplemental Information 2 [file peerj-05-3712-s002.xls]

## Sheet: TableS3
#Negative linkages in the control dataset with random seed set as "123".
#LinkID: IDs of linkages
#ProteinA: a protein in a protein paire.
#ProteinB: another protein in a protein paire.
#PPP: top rank set in PPP.
#Tree: likelihood ratios in the maximum likelihood method.
#Dollo: distances in the Dollo parsimony method.
#Cor: Pearson correlation coefficient.
#Jaccard: Jaccard similarity.
#MI: mutual information.
#Hamming: Hamming distance.
#NPP: Pearson correlation coefficient of the normalized phylogenetic profile (NPP) method.
#SVD100: Euclidean distance of the singular value decomposition (SVD) method with trimming parameter set as 100%.
#SVD30: Euclidean distance of the SVD method with trimming parameter set as 30%.
#Status: negative linkages.
LinkID	ProteinA	ProteinB	PPP	Tree	Dollo	Cor	Jaccard	MI	Hamming	NPP	SVD100	SVD30	Status
1	hsa:55851	hsa:10569	8718	27.8231	40	0.529342	0.389313	0.123192	160	-0.632131	1.43799	1.46754	N
2	hsa:4535	hsa:9978	20127	31.4566	113	-0.263145	0.15641	0.0337149	658	-0.332718	1.41494	1.4567	N
3	hsa:55851	hsa:5450	8363	8.7422	26	0.530689	0.36	0.0822554	80	0.364456	1.43902	1.44143	N
4	hsa:64975	hsa:7520	5924	31.9902	67	0.604749	0.46748	0.159339	131	-0.577243	1.43826	1.44421	N
5	hsa:4726	hsa:6598	8	41.0747	56	0.812683	0.750929	0.315178	67	-0.0632192	1.41943	1.41149	N
6	hsa:832	hsa:9092	2027	25.6142	25	0.89235	0.85	0.397651	39	0.520992	1.4451	1.39003	N
7	hsa:64969	hsa:125476	2144	10.7324	47	0.0240387	0.221597	0.000297437	692	-0.0632384	1.40519	1.37406	N
8	hsa:4707	hsa:5810	9738	20.8831	52	0.525123	0.331754	0.116072	141	-0.453475	1.43119	1.44737	N
9	hsa:64960	hsa:5591	20127	57.5657	91	-0.12504	0.202649	0.00766787	602	-0.676883	1.25479	1.22679	N
10	hsa:65005	hsa:8881	20127	14.3037	135	-0.0460253	0.375622	0.00106042	502	-0.512068	1.40927	1.42609	N
11	hsa:65080	hsa:579	563	39.3892	111	0.588038	0.514085	0.151996	138	0.843117	1.38038	1.34929	N
12	hsa:9553	hsa:10111	1676	13.4584	125	0.0962566	0.451276	0.00469878	473	-0.786811	1.40442	1.42125	N
13	hsa:4780	hsa:51010	10437	24.2998	77	0.526358	0.354086	0.127315	166	0.0493365	1.4087	1.41795	N
14	hsa:54539	hsa:6881	11268	21.4808	38	0.474795	0.283333	0.101536	172	-0.226624	1.40954	1.41186	N
15	hsa:5144	hsa:7515	5097	26.8722	39	0.701176	0.620818	0.221093	102	-0.0183897	1.47511	1.44642	N
16	hsa:4724	hsa:2967	3071	11.0401	52	0.690166	0.624224	0.231205	121	0.218041	1.42631	1.44893	N
17	hsa:10203	hsa:3312	12844	3.77117	50	0.0503749	0.104813	0.00173073	837	-0.228359	1.41252	1.41455	N
18	hsa:64398	hsa:2975	12266	7.42845	68	0.121645	0.117169	0.0132239	761	-0.120681	1.42755	1.44101	N
19	hsa:7052	hsa:898	11770	19.5715	75	0.346245	0.278689	0.0528038	220	-0.00973737	1.30674	1.28654	N
20	hsa:4708	hsa:142	9545	30.0231	72	0.54051	0.350467	0.12431	139	-0.622392	1.28279	1.26196	N
21	hsa:4700	hsa:5982	8545	5.9994	31	0.106387	0.236111	0.00976145	715	0.00015756	1.40784	1.38634	N
22	hsa:4718	hsa:3066	18021	5.47516	77	0.144043	0.0731364	0.0172765	659	-0.0221505	1.41197	1.41457	N
23	hsa:63875	hsa:3066	20127	7.50412	74	-0.0211412	0.656051	0.000227392	324	0.0142259	1.41883	1.3607	N
24	hsa:4535	hsa:51691	20127	15.6786	136	-0.14739	0.239437	0.0107259	594	-0.0947559	1.41	1.40859	N
25	hsa:4704	hsa:10980	5100	26.9235	120	0.367139	0.396959	0.0742733	357	0.158709	1.38566	1.32031	N
26	hsa:4719	hsa:10111	1019	6.84111	115	0.0519886	0.677838	0.00130526	298	-0.209876	1.41546	1.39626	N
27	hsa:4704	hsa:6627	4248	27.1758	127	0.361807	0.406355	0.0713329	355	0.21759	1.40072	1.37477	N
28	hsa:64949	hsa:6880	10923	8.92147	66	0.491947	0.326531	0.104395	165	-0.434291	1.4287	1.43491	N
29	hsa:5787	hsa:7307	2069	24.4005	80	0.846693	0.800664	0.367813	60	0.677091	1.39537	1.4219	N
30	hsa:3685	hsa:5111	14193	23.447	102	0.258599	0.240695	0.0321048	306	-0.077793	1.40257	1.38612	N
31	hsa:4702	hsa:79833	10137	26.9106	41	0.513017	0.333333	0.110018	148	-0.0970877	1.43239	1.4311	N
32	hsa:4535	hsa:23524	20127	46.4063	142	-0.193982	0.153129	0.0182646	636	-0.370604	1.42364	1.41027	N
33	hsa:10632	hsa:10919	11432	36.2319	156	0.292573	0.201667	0.060571	479	-0.388419	1.43453	1.45154	N
34	hsa:4726	hsa:6602	3543	28.4287	67	0.711901	0.647059	0.249235	114	-0.14516	1.36828	1.35021	N
35	hsa:8777	hsa:6874	3871	29.2288	114	0.626163	0.513812	0.140927	88	0.786973	1.47247	1.49148	N
36	hsa:92259	hsa:4683	9909	28.9206	72	0.481063	0.28	0.0936765	144	-0.324756	1.37589	1.36223	N
37	hsa:51021	hsa:3621	4796	57.4333	36	0.0382607	0.261324	0.000753896	636	-0.249307	1.41182	1.40301	N
38	hsa:3690	hsa:25942	9798	21.2983	53	0.529834	0.376812	0.130191	172	0.2006	1.33896	1.28453	N
39	hsa:10203	hsa:988	10446	13.0435	41	0.525877	0.352518	0.136204	180	-0.14646	1.40775	1.39283	N
40	hsa:7048	hsa:6601	5223	32.2752	96	0.42442	0.407915	0.12646	389	0.573067	1.42074	1.43774	N
41	hsa:10683	hsa:10643	10172	26.3961	108	0.484673	0.352941	0.126824	242	0.189984	1.3994	1.39237	N
42	hsa:23513	hsa:6497	11534	26.934	148	0.295167	0.20885	0.0553052	447	0.0533732	1.30335	1.26277	N
43	hsa:8772	hsa:9612	11454	15.0039	68	0.512231	0.328	0.121606	168	-0.62555	1.34886	1.34476	N
44	hsa:5568	hsa:54921	10787	24.3241	118	0.245652	0.196653	0.0483715	576	-0.119269	1.41662	1.44484	N
45	hsa:2533	hsa:5981	16702	2.79553	57	0.0492656	0.065032	0.0023091	877	-0.123177	1.42196	1.41656	N
46	hsa:961	hsa:57461	13499	4.7482	47	0.357136	0.177358	0.0585749	218	-0.559432	1.4441	1.45688	N
47	hsa:3690	hsa:6602	10371	17.8525	68	0.492768	0.344482	0.115887	196	0.163539	1.39856	1.38952	N
48	hsa:28977	hsa:648	11893	13.6052	43	0.50471	0.323194	0.12136	178	0.11911	1.42161	1.42429	N
49	hsa:60	hsa:10714	4353	41.8611	77	0.677168	0.545455	0.237755	130	-0.234686	1.39501	1.38837	N
50	hsa:22906	hsa:904	9726	25.7453	67	0.52836	0.377289	0.127972	170	0.261464	1.47045	1.47267	N
51	hsa:8777	hsa:9939	11770	9.18014	106	0.309282	0.247312	0.0504794	350	-0.0362416	1.37306	1.30893	N
52	hsa:54539	hsa:3688	3063	28.1911	83	0.777809	0.633028	0.182474	40	-0.367749	1.46895	1.48878	N
53	hsa:55967	hsa:6605	3522	50.8955	40	0.695621	0.564706	0.230983	111	-0.143498	1.47297	1.47431	N
54	hsa:51107	hsa:11177	8014	7.77523	30	0.609758	0.453237	0.188689	152	-0.167257	1.4228	1.4269	N
55	hsa:4728	hsa:10992	20127	7.13052	56	-0.059473	0.241935	0.00170906	658	-0.245868	1.41861	1.44717	N
56	hsa:5663	hsa:3066	10591	35.3888	69	0.257797	0.209564	0.0528506	562	-0.0876567	1.40721	1.42556	N
57	hsa:5566	hsa:10001	8225	25.9793	95	0.332426	0.315493	0.08444	486	-0.100733	1.4178	1.42313	N
58	hsa:11222	hsa:55656	5508	1.42977	39	0.0174833	0.0983264	0.000175355	862	-0.330105	1.41073	1.40746	N
59	hsa:4704	hsa:10111	1731	6.40831	147	0.0764121	0.531674	0.00289519	414	0.108245	1.41163	1.38832	N
60	hsa:84876	hsa:5436	11835	21.673	24	0.409563	0.262857	0.0865214	258	-0.384457	1.39928	1.39753	N
61	hsa:29074	hsa:22794	13292	23.494	110	0.3488	0.215938	0.06472	305	0.286264	1.3628	1.35489	N
62	hsa:3689	hsa:5885	9655	14.9308	45	0.52055	0.370656	0.11948	163	0.157903	1.4248	1.43805	N
63	hsa:55851	hsa:6938	2375	17.9089	18	0.719438	0.592308	0.160374	53	0.038001	1.4159	1.41362	N
64	hsa:23385	hsa:6632	7358	11.4016	57	0.623567	0.480969	0.195465	150	0.0247971	1.41952	1.44414	N
65	hsa:4723	hsa:8861	10335	20.7419	112	0.232774	0.198324	0.038243	574	-0.115782	1.42114	1.42871	N
66	hsa:64981	hsa:6773	12004	14.5525	121	0.142213	0.132616	0.0107198	484	-0.365553	1.2838	1.24017	N
67	hsa:64949	hsa:11100	9091	28.5503	86	0.555209	0.383178	0.126386	132	-0.449142	1.42056	1.43352	N
68	hsa:65008	hsa:1642	4897	12.5008	133	0.0466635	0.240829	0.00109115	476	-0.355265	1.4203	1.44685	N
69	hsa:51081	hsa:8289	20127	69.24	73	-0.0101932	0.206054	5.14858e-05	682	-0.377321	1.41204	1.43132	N
70	hsa:57216	hsa:5934	2821	16.7431	15	0.752648	0.608392	0.19831	56	0.493534	1.3885	1.36604	N
71	hsa:128308	hsa:55174	1410	23.3787	35	0.909832	0.847826	0.229809	14	0.0598591	1.45043	1.45508	N
72	hsa:578	hsa:6239	12898	9.58401	52	0.456148	0.265918	0.102357	196	-0.312901	1.32872	1.31748	N
73	hsa:4719	hsa:2146	3847	5.27576	122	0.108522	0.343672	0.00612911	529	-0.107989	1.39296	1.4354	N
74	hsa:1499	hsa:51373	4914	58.5042	90	0.130447	0.262537	0.00884128	500	-0.117984	1.39512	1.3877	N
75	hsa:51079	hsa:10051	8617	19.5922	78	0.256274	0.275159	0.0497725	569	-0.0401767	1.34969	1.39484	N
76	hsa:1293	hsa:9775	4694	5.89383	170	0.0831182	0.297071	0.00574502	672	-0.243075	1.41927	1.4036	N
77	hsa:57113	hsa:54556	432	57.713	105	0.752213	0.671587	0.265143	89	0.0560511	1.54372	1.54743	N
78	hsa:51642	hsa:6597	14460	21.6429	99	0.209407	0.133634	0.0322846	577	-0.287322	1.3956	1.39374	N
79	hsa:7040	hsa:5434	13652	7.08767	20	0.411054	0.25	0.0915808	264	-0.401071	1.4221	1.43893	N
80	hsa:3710	hsa:2178	6681	29.884	40	0.614825	0.464	0.111399	67	-0.281627	1.42362	1.42776	N
81	hsa:5663	hsa:6749	5377	5.73627	11	0.677397	0.541818	0.233262	126	0.260286	1.45416	1.47844	N
82	hsa:57129	hsa:4116	466	35.651	18	0.891746	0.849057	0.40212	40	-0.0705042	1.36919	1.28466	N
83	hsa:7222	hsa:1869	6210	57.5318	91	0.589824	0.489796	0.14457	125	0.345515	1.48098	1.48042	N
84	hsa:4725	hsa:1642	12804	22.1889	61	0.472652	0.297794	0.104937	191	-0.774524	1.4567	1.45844	N
85	hsa:5029	hsa:3980	14150	9.33732	80	0.278055	0.162749	0.0557769	463	-0.168797	1.39609	1.35894	N
86	hsa:3674	hsa:5933	4098	23.7439	87	0.622464	0.51087	0.140332	90	0.594818	1.47196	1.51782	N
87	hsa:7189	hsa:648	447	61.7122	35	0.934288	0.907749	0.463883	25	0.405971	1.44059	1.46226	N
88	hsa:4726	hsa:5984	7699	2.73375	59	0.0585413	0.25052	0.00294909	721	0.108978	1.42181	1.45787	N
89	hsa:4723	hsa:580	1987	15.9165	141	0.208691	0.563946	0.0215531	358	-0.0392078	1.40435	1.41596	N
90	hsa:54567	hsa:6881	7899	81.418	68	0.548744	0.43985	0.13014	149	-0.141688	1.48882	1.48686	N
91	hsa:23513	hsa:64431	3883	49.7362	94	0.500168	0.483421	0.150768	296	0.476575	1.44464	1.45843	N
92	hsa:4535	hsa:3065	777	13.2337	153	0.0728274	0.549133	0.00261694	390	0.140325	1.41623	1.38554	N
93	hsa:5289	hsa:10036	1126	97.0309	69	0.79263	0.723183	0.312125	80	0.244518	1.50215	1.45383	N
94	hsa:64969	hsa:50813	20127	14.6793	52	-0.0179647	0.221229	0.000158362	697	0.165303	1.4114	1.42993	N
95	hsa:51107	hsa:7277	8010	7.787	29	0.609758	0.453237	0.188689	152	-0.356354	1.40932	1.38953	N
96	hsa:3685	hsa:6597	10929	31.4834	153	0.232514	0.206231	0.0340725	535	0.0277805	1.39453	1.42606	N
97	hsa:65005	hsa:23269	6121	67.8045	92	0.082986	0.1296	0.00358537	544	-0.167158	1.40891	1.39568	N
98	hsa:7430	hsa:64151	8850	37.3227	69	0.529595	0.393822	0.121867	157	0.125756	1.4139	1.40587	N
99	hsa:4705	hsa:8535	3709	59.3179	117	0.340733	0.330556	0.0533651	241	0.491161	1.4051	1.42596	N
100	hsa:51642	hsa:5883	8629	40.0111	47	0.606177	0.436548	0.146243	111	0.292005	1.46027	1.4744	N
101	hsa:8802	hsa:10933	7686	15.7022	40	0.220143	0.280473	0.0395843	608	-0.267637	1.43133	1.4526	N
102	hsa:3674	hsa:6628	13950	28.9842	99	0.333616	0.272222	0.0523103	262	-0.0262313	1.43186	1.45448	N
103	hsa:4724	hsa:9282	175	27.8261	33	0.740069	0.672026	0.27011	102	0.243699	1.45946	1.48913	N
104	hsa:4704	hsa:142	8218	33.6245	136	0.39987	0.355124	0.0964759	365	0.149733	1.41107	1.42405	N
105	hsa:374291	hsa:5686	2633	3.77025	74	0.161125	0.388398	0.0136382	485	0.0360372	1.4176	1.36013	N
106	hsa:4696	hsa:6657	12278	6.87227	63	0.36598	0.183594	0.0604072	209	-0.0348577	1.41425	1.41539	N
107	hsa:374291	hsa:7528	6908	2.89125	58	0.0667048	0.268695	0.00229617	577	-0.338485	1.40674	1.40998	N
108	hsa:10573	hsa:9443	3802	89.385	92	0.737461	0.661871	0.253548	94	0.139871	1.379	1.32059	N
109	hsa:387	hsa:142	6581	27.1514	119	0.569803	0.477169	0.192353	229	0.52635	1.40042	1.36404	N
110	hsa:2891	hsa:4292	610	6.45807	143	0.189779	0.3581	0.0203523	527	-0.151731	1.3863	1.38937	N
111	hsa:64960	hsa:6598	20127	60.493	99	-0.0903289	0.180575	0.00400106	599	-0.592275	1.38529	1.3738	N
112	hsa:3674	hsa:10607	11376	15.7707	98	0.361901	0.269912	0.0715832	330	0.0654266	1.40455	1.47419	N
113	hsa:30011	hsa:2956	7601	12.411	46	0.229407	0.289316	0.0399291	592	-0.176485	1.44156	1.46258	N
114	hsa:64978	hsa:595	1565	16.9033	42	0.858125	0.799257	0.373896	54	-0.227379	1.41857	1.38947	N
115	hsa:64975	hsa:2966	7032	31.4772	70	0.609152	0.454545	0.183607	150	-0.637088	1.41209	1.41653	N
116	hsa:3685	hsa:6633	14208	34.7302	108	0.293679	0.260526	0.0408044	281	-0.242348	1.43009	1.4322	N
117	hsa:9801	hsa:3981	20127	16.6254	113	-0.289071	0.411205	0.0465567	557	-0.161192	1.39915	1.4869	N
118	hsa:64983	hsa:1387	7811	30.0887	93	0.597076	0.462585	0.173246	158	-0.576427	1.38916	1.34181	N
119	hsa:4709	hsa:8295	9189	11.6834	110	0.541815	0.386293	0.156232	197	-0.828495	1.39981	1.39438	N
120	hsa:5576	hsa:3609	12050	22.7586	115	0.140108	0.176471	0.0105989	532	-0.0417387	1.43214	1.4465	N
121	hsa:79590	hsa:6598	20127	6.02355	62	-0.181352	0.163291	0.0156508	661	-0.0601656	1.4181	1.40702	N
122	hsa:81	hsa:9070	1070	33.3015	20	0.907173	0.867857	0.445327	37	0.535033	1.41539	1.42999	N
123	hsa:5664	hsa:6605	4389	14.1491	41	0.667706	0.545802	0.205656	119	0.288018	1.31291	1.28806	N
124	hsa:7048	hsa:5931	2523	46.2108	124	0.436288	0.53343	0.10743	321	0.564656	1.41199	1.40333	N
125	hsa:4846	hsa:79075	9263	32.7777	104	0.442308	0.34542	0.133205	343	0.0490556	1.40253	1.43208	N
126	hsa:4700	hsa:648	1206	16.9302	47	0.854284	0.795539	0.367277	55	0.192504	1.38379	1.32046	N
127	hsa:7430	hsa:5469	1422	38.6248	72	0.84727	0.745763	0.230763	30	0.775829	1.42372	1.4229	N
128	hsa:682	hsa:25913	3495	16.5143	40	0.801971	0.673684	0.174225	31	0.584809	1.35196	1.35308	N
129	hsa:7048	hsa:8220	8285	23.1774	91	0.376502	0.33689	0.104848	435	0.386832	1.42148	1.45583	N
130	hsa:10573	hsa:22803	2561	75.268	73	0.77043	0.709459	0.287514	86	-0.433987	1.42242	1.40621	N
131	hsa:64983	hsa:57504	3699	100.812	104	0.627231	0.518325	0.145419	92	0.271316	1.43592	1.42005	N
132	hsa:4704	hsa:79075	9676	31.7784	133	0.330101	0.289474	0.0637194	405	0.0463738	1.41263	1.45658	N
133	hsa:9768	hsa:57459	6119	19.5859	30	0.6267	0.418367	0.106279	57	-0.488221	1.40671	1.40752	N
134	hsa:22906	hsa:5111	11241	31.8537	71	0.436142	0.293296	0.0997372	253	-0.0851763	1.40994	1.40131	N
135	hsa:122704	hsa:5469	523	27.7442	45	0.815659	0.702128	0.177382	28	-0.419844	1.44628	1.4459	N
136	hsa:4715	hsa:10284	8556	46.2302	62	0.580478	0.421801	0.135691	122	-0.0276426	1.45885	1.46078	N
137	hsa:374291	hsa:1874	9906	14.1531	56	0.126953	0.181217	0.00917685	619	-0.196883	1.40469	1.40744	N
138	hsa:51295	hsa:65057	6921	33.4826	30	0.572736	0.408163	0.0830701	58	0.0273009	1.43701	1.43727	N
139	hsa:10452	hsa:10921	3899	20.0919	74	0.673935	0.593137	0.268025	166	0.130477	1.46204	1.43437	N
140	hsa:5310	hsa:3068	3350	39.2434	131	0.587894	0.402844	0.150252	126	-0.155882	1.36201	1.3477	N
141	hsa:3680	hsa:11091	10693	33.7595	121	0.337736	0.278752	0.0639059	370	-0.00489796	1.44671	1.42391	N
142	hsa:7048	hsa:7090	2132	46.0475	121	0.447497	0.56196	0.110884	304	0.406118	1.34283	1.3379	N
143	hsa:10207	hsa:10051	11814	10.6711	107	0.14621	0.148289	0.0141596	672	-0.0972887	1.40553	1.38683	N
144	hsa:5576	hsa:6602	3991	61.829	102	0.439859	0.443561	0.119303	350	0.71681	1.42682	1.40986	N
145	hsa:8165	hsa:3364	373	78.5436	81	0.742682	0.649123	0.23571	80	0.213257	1.43525	1.45807	N
146	hsa:54822	hsa:6597	10667	47.2515	117	0.283351	0.216541	0.0620148	521	0.096779	1.411	1.39112	N
147	hsa:7430	hsa:5931	11378	33.9586	120	0.430449	0.286783	0.107444	286	-0.0353987	1.43429	1.44804	N
148	hsa:10203	hsa:79718	12677	10.7513	119	0.349932	0.213508	0.0770516	361	-0.157941	1.39719	1.40776	N
149	hsa:1080	hsa:23091	10232	2.88683	100	0.0164564	0.176349	0.000151625	794	-0.111247	1.35954	1.3153	N
150	hsa:54148	hsa:5422	2903	16.6238	90	0.219524	0.460719	0.0247367	405	0.297059	1.41806	1.38241	N
151	hsa:54534	hsa:672	13115	16.0833	57	0.48246	0.296703	0.116058	192	-0.255354	1.39587	1.39088	N
152	hsa:4716	hsa:8467	14475	16.3145	88	0.187823	0.123611	0.0290605	631	-0.283893	1.40565	1.39154	N
153	hsa:55851	hsa:5971	2919	20.1992	17	0.714902	0.579365	0.155984	53	0.219608	1.39083	1.39011	N
154	hsa:961	hsa:79801	5703	23.8322	71	0.684225	0.5	0.123985	48	0.0568257	1.36149	1.35439	N
155	hsa:7223	hsa:6118	899	38.4645	97	0.733867	0.654135	0.245551	92	0.00753988	1.38751	1.36301	N
156	hsa:23385	hsa:6130	8678	2.68964	33	0.528525	0.387187	0.154691	220	0.165565	1.42087	1.42534	N
157	hsa:4722	hsa:6883	7162	8.54901	84	0.162743	0.277241	0.0143269	524	-0.0740587	1.40678	1.43269	N
158	hsa:5297	hsa:3621	353	8.06464	7	0.949294	0.927536	0.498756	20	0.749139	1.41298	1.39092	N
159	hsa:64965	hsa:9611	7343	14.8503	53	0.0935495	0.255544	0.00747587	705	-0.160762	1.39998	1.35929	N
160	hsa:8613	hsa:3066	3924	54.2253	111	0.342594	0.418956	0.0707823	423	-0.0655831	1.41302	1.38421	N
161	hsa:10452	hsa:2188	13560	27.2112	57	0.348538	0.180723	0.0519849	204	-0.440297	1.42225	1.41752	N
162	hsa:55851	hsa:3725	8234	61.7647	53	0.559076	0.423077	0.12933	135	0.40275	1.40187	1.39696	N
163	hsa:10845	hsa:6599	6079	2.12763	20	0.044252	0.276112	0.00165708	700	-0.501115	1.43242	1.44192	N
164	hsa:7040	hsa:5432	13512	2.84705	59	0.398709	0.236842	0.0944865	290	-0.224117	1.44026	1.446	N
165	hsa:8613	hsa:11091	5861	34.6853	115	0.485417	0.50738	0.127294	267	0.106796	1.41871	1.415	N
166	hsa:4698	hsa:8449	8364	29.4705	86	0.406652	0.351882	0.115351	396	-0.240895	1.42435	1.41613	N
167	hsa:124995	hsa:6908	15853	2.38443	86	0.11204	0.1875	0.00612088	364	-0.25873	1.43145	1.44821	N
168	hsa:7040	hsa:3066	14107	15.3326	69	0.193541	0.126582	0.0306512	621	-0.215732	1.41808	1.42012	N
169	hsa:9265	hsa:579	2387	30.9891	30	0.829774	0.758123	0.355686	67	-0.461899	1.43918	1.44082	N
170	hsa:4893	hsa:2975	12260	26.4882	153	0.313564	0.192015	0.0688942	425	0.0861872	1.42433	1.4387	N
171	hsa:4709	hsa:9793	6494	22.6361	61	0.625474	0.471483	0.189485	139	-0.818359	1.3848	1.36775	N
172	hsa:23385	hsa:6602	7626	11.7463	53	0.591866	0.454545	0.171956	162	0.388024	1.44108	1.43492	N
173	hsa:4729	hsa:5432	20127	4.24696	98	-0.020079	0.321429	0.000201157	532	-0.394648	1.42503	1.4584	N
174	hsa:740	hsa:6637	5132	17.8242	78	0.655258	0.541176	0.234621	156	-0.0832759	1.41377	1.36511	N
175	hsa:4714	hsa:9939	12655	15.6782	83	0.364593	0.219457	0.0853414	345	-0.368697	1.39942	1.38261	N
176	hsa:8802	hsa:8289	8765	17.4184	66	0.203519	0.248521	0.0344187	635	-0.355759	1.41898	1.42559	N
177	hsa:6696	hsa:11073	11759	15.9937	52	0.390486	0.194332	0.0715562	199	-0.642139	1.40991	1.41215	N
178	hsa:116540	hsa:10467	9430	43.5187	68	0.489797	0.344978	0.0969958	150	0.175121	1.44588	1.45677	N
179	hsa:4696	hsa:55120	9073	21.832	97	0.476124	0.269663	0.0854013	130	-0.194951	1.44394	1.46358	N
180	hsa:10452	hsa:6871	58	17.3979	39	0.921884	0.888889	0.450471	30	0.659773	1.45224	1.4863	N
181	hsa:63931	hsa:8451	20127	69.1517	57	-0.0607852	0.251152	0.00178894	650	-0.380431	1.41438	1.38077	N
182	hsa:3751	hsa:9219	10498	62.984	172	0.258185	0.250447	0.0361778	419	0.193738	1.42157	1.44596	N
183	hsa:4706	hsa:4683	8995	26.4765	83	0.148045	0.227273	0.013624	646	0.0206563	1.40708	1.38206	N
184	hsa:8751	hsa:9329	8744	36.0055	73	0.539761	0.369565	0.107484	116	0.0160213	1.41619	1.41903	N
185	hsa:51373	hsa:6874	9772	27.0309	128	0.164275	0.176563	0.0149462	527	-0.0514805	1.50858	1.53288	N
186	hsa:4725	hsa:60	14260	17.9558	60	0.45223	0.280277	0.0989731	208	-0.715106	1.40869	1.41286	N
187	hsa:2335	hsa:9329	6305	40.5938	127	0.53784	0.372881	0.103665	111	0.397682	1.3964	1.39664	N
188	hsa:4718	hsa:5981	17986	1.68596	34	0.0452633	0.0554371	0.00195867	886	-0.26084	1.42276	1.46265	N
189	hsa:29093	hsa:3516	10399	24.5738	84	0.187749	0.16129	0.02183	572	0.16218	1.36386	1.34995	N
190	hsa:4705	hsa:4088	3419	33.0928	83	0.510341	0.332103	0.126257	181	0.63847	1.38759	1.2586	N
191	hsa:51107	hsa:6632	8049	11.5787	41	0.596217	0.439024	0.183219	161	-0.338505	1.41516	1.37964	N
192	hsa:3751	hsa:8841	100	49.3286	138	0.310345	0.576874	0.0489074	333	0.0598406	1.41132	1.41007	N
193	hsa:116540	hsa:55957	2986	24.2062	65	0.787424	0.669903	0.171736	34	0.538086	1.38907	1.3924	N
194	hsa:64979	hsa:1108	1108	23.2835	187	0.040445	0.490698	0.000815136	438	-0.246395	1.40866	1.40677	N
195	hsa:374291	hsa:2960	6994	9.06877	66	0.0896499	0.268199	0.00420987	573	-0.298207	1.39789	1.38708	N
196	hsa:4536	hsa:6045	20127	33.3573	107	-0.343871	0.141463	0.0567202	704	-0.136596	1.41069	1.38881	N
197	hsa:2812	hsa:1021	13666	12.9193	93	0.20001	0.130868	0.0325215	611	-0.0553879	1.40121	1.39512	N
198	hsa:89941	hsa:50813	4117	15.9672	94	0.76694	0.684049	0.324115	103	0.62109	1.39065	1.38567	N
199	hsa:3674	hsa:641	11210	3.30512	88	0.0735594	0.145318	0.00390224	794	-0.113773	1.4204	1.36636	N
200	hsa:64949	hsa:6883	11380	5.76146	63	0.479291	0.317269	0.0991974	170	-0.387203	1.46028	1.48915	N
201	hsa:3672	hsa:3065	11309	26.4132	114	0.207936	0.179916	0.0290327	588	-0.163522	1.42577	1.43839	N
202	hsa:4541	hsa:50628	356	23.7796	43	0.845792	0.741935	0.145855	16	-0.174604	1.39345	1.39374	N
203	hsa:29093	hsa:55257	9839	49.6502	98	0.094273	0.177054	0.00471574	581	0.88489	1.32719	1.23137	N
204	hsa:4712	hsa:25920	6298	20.187	26	0.671618	0.490566	0.125844	54	-0.317688	1.42443	1.42693	N
205	hsa:23385	hsa:5985	11008	2.39369	36	0.0597043	0.148109	0.00326128	811	-0.0209245	1.42044	1.41928	N
206	hsa:4731	hsa:6627	14633	15.6477	59	0.394026	0.211806	0.0767706	227	-0.605114	1.41252	1.44006	N
207	hsa:3688	hsa:54386	5703	67.5774	91	0.555569	0.433333	0.0992148	85	-0.0984068	1.41416	1.41503	N
208	hsa:3708	hsa:6628	10162	25.3727	37	0.507541	0.341615	0.140377	212	0.134262	1.4061	1.40307	N
209	hsa:3690	hsa:6874	2415	24.7115	77	0.750343	0.635762	0.193102	55	0.755049	1.43207	1.44765	N
210	hsa:160622	hsa:6883	11200	17.5937	25	0.524588	0.348361	0.122792	159	-0.472955	1.36935	1.34088	N
211	hsa:51069	hsa:5688	20127	-0.74423	20	-0.0176982	0.367601	0.000153451	609	-0.668642	1.45678	1.46538	N
212	hsa:10892	hsa:902	11071	27.2631	110	0.325208	0.291022	0.0471618	229	-0.119144	1.3789	1.2934	N
213	hsa:2767	hsa:3066	5252	54.263	60	0.372506	0.380618	0.0998846	441	-0.0109505	1.39575	1.35368	N
214	hsa:4170	hsa:2935	16206	-0.467136	18	0.0174906	0.0692149	0.000294542	901	0.656389	1.41973	1.42685	N
215	hsa:50855	hsa:26277	5818	11.016	39	0.64079	0.44898	0.107877	54	-0.115072	1.38128	1.37809	N
216	hsa:51103	hsa:51773	698	7.66878	87	0.763532	0.700337	0.282473	89	0.107629	1.38166	1.4289	N
217	hsa:961	hsa:5432	16179	2.46689	67	0.287585	0.128947	0.0494528	331	-0.224546	1.43486	1.43962	N
218	hsa:10267	hsa:5450	527	22.4285	7	0.943324	0.898305	0.187904	6	0.842018	1.3208	1.31741	N
219	hsa:54460	hsa:25936	15557	14.0481	93	0.297972	0.153584	0.040441	248	0.554008	1.44246	1.44451	N
220	hsa:4696	hsa:5970	3715	19.4458	45	0.685453	0.511111	0.117199	44	-0.14834	1.36912	1.3658	N
221	hsa:5663	hsa:9646	10249	25.14	111	0.369595	0.268953	0.096539	405	0.416873	1.4309	1.42172	N
222	hsa:4705	hsa:6497	7096	69.2522	125	0.413383	0.314381	0.0759515	205	0.538635	1.42084	1.45945	N
223	hsa:4540	hsa:23649	20127	31.4481	109	-0.317521	0.152174	0.0478489	702	-0.509847	1.40728	1.3589	N
224	hsa:4170	hsa:8289	10018	30.3348	46	0.5183	0.319048	0.115583	143	-0.42477	1.46976	1.46938	N
225	hsa:56288	hsa:7153	12075	3.63851	61	0.0739543	0.121872	0.00397944	807	-0.390428	1.40919	1.41723	N
226	hsa:3688	hsa:6181	10135	25.9827	100	0.508306	0.355401	0.121793	185	-0.300893	1.42388	1.44403	N
227	hsa:65080	hsa:4361	5393	24.5205	169	0.437465	0.405128	0.0921886	232	-0.450359	1.42608	1.4678	N
228	hsa:539	hsa:83443	7407	13.225	75	0.214796	0.299213	0.0270781	534	0.105249	1.4187	1.42642	N
229	hsa:4695	hsa:9443	3742	76.6224	70	0.781687	0.709163	0.276639	73	0.0681084	1.34804	1.34863	N
230	hsa:4720	hsa:6878	4984	29.5755	81	0.122474	0.270092	0.0079892	554	-0.271494	1.40943	1.39493	N
231	hsa:4719	hsa:6599	6470	5.23377	84	0.0794923	0.276942	0.00329109	577	-0.166701	1.41121	1.42104	N
232	hsa:5568	hsa:5469	14420	10.5268	110	0.189332	0.124128	0.0294687	628	-0.138326	1.41705	1.43634	N
233	hsa:8803	hsa:51428	122	10.9681	39	0.201282	0.835245	0.0140408	158	0.310522	1.41864	1.39943	N
234	hsa:56288	hsa:4088	242	32.334	48	0.886115	0.80531	0.253529	22	0.742662	1.39153	1.40641	N
235	hsa:7048	hsa:904	5650	30.1093	81	0.419986	0.401826	0.124039	393	0.509922	1.4207	1.38338	N
236	hsa:7220	hsa:6597	10910	48.017	152	0.261023	0.206587	0.0473258	530	-0.0376651	1.41508	1.40791	N
237	hsa:1293	hsa:10362	991	88.0667	167	0.413578	0.408163	0.0810609	232	0.148685	1.43619	1.45763	N
238	hsa:64979	hsa:51639	2815	66.6269	169	0.116345	0.366379	0.00680949	441	-0.260421	1.4125	1.40348	N
239	hsa:7430	hsa:5981	11873	5.88179	75	0.0704284	0.124733	0.00457213	821	-0.0263333	1.44763	1.45937	N
240	hsa:10452	hsa:9070	2314	60.5081	50	0.885088	0.841509	0.391929	42	0.577347	1.36364	1.34748	N
241	hsa:4720	hsa:9775	205	5.96608	59	0.10665	0.739085	0.00484881	251	0.228437	1.43954	1.42212	N
242	hsa:4720	hsa:6598	6682	15.1116	62	0.155942	0.264352	0.0133793	551	-0.248123	1.42467	1.43404	N
243	hsa:3688	hsa:6874	755	46.0986	90	0.787145	0.678082	0.213311	47	0.760316	1.44515	1.45891	N
244	hsa:4714	hsa:23186	8208	43.9792	51	0.616981	0.459184	0.148931	106	0.396365	1.48094	1.47976	N
245	hsa:51107	hsa:1107	11381	25.1449	98	0.236273	0.178218	0.0447798	581	-0.201913	1.42081	1.42789	N
246	hsa:116540	hsa:6432	12957	22.2217	104	0.386333	0.231527	0.0917672	312	0.0224171	1.38855	1.37904	N
247	hsa:6444	hsa:1024	14517	9.70661	100	0.211318	0.131148	0.0355379	583	-0.354046	1.41315	1.44085	N
248	hsa:4701	hsa:1968	15041	-0.495638	17	0.0173353	0.0887513	0.000286386	883	0.563981	1.37764	1.36322	N
249	hsa:7189	hsa:4869	11351	25.8839	47	0.498744	0.309804	0.119497	176	-0.114625	1.38847	1.36801	N
250	hsa:4722	hsa:4683	8803	3.3294	112	0.171919	0.239832	0.0164862	542	-0.171598	1.4058	1.41304	N
251	hsa:5568	hsa:2967	7729	30.0789	99	0.338642	0.330544	0.0873631	480	-0.0472858	1.41699	1.45175	N
252	hsa:6445	hsa:84305	10594	37.9297	63	0.49951	0.357143	0.0926135	126	0.174545	1.45557	1.48877	N
253	hsa:55168	hsa:6872	20127	5.40324	88	-0.176792	0.150602	0.015784	564	-0.807554	1.34583	1.33551	N
254	hsa:355	hsa:5981	16505	3.26692	34	0.0501218	0.0671642	0.00238745	875	-0.222966	1.38764	1.32266	N
255	hsa:9817	hsa:2547	3202	44.1285	131	0.599993	0.546448	0.177425	166	0.174574	1.41699	1.35963	N
256	hsa:4709	hsa:26277	7647	27.9422	63	0.551229	0.346457	0.0926415	83	0.654282	1.20115	1.19883	N
257	hsa:5902	hsa:6874	7540	33.3512	70	0.630569	0.485507	0.195386	142	-0.0432164	1.40826	1.41256	N
258	hsa:5567	hsa:54487	14721	10.5954	92	0.195444	0.124286	0.0310599	613	-0.148387	1.40923	1.39783	N
259	hsa:506	hsa:6599	6041	1.47459	20	0.0658409	0.277836	0.00365898	694	-0.745015	1.41856	1.41676	N
260	hsa:4704	hsa:3725	8409	44.2463	144	0.372404	0.347295	0.0805936	374	-0.119423	1.42191	1.43016	N
261	hsa:10240	hsa:6189	14275	6.51625	50	0.408616	0.243626	0.0923987	267	-0.229423	1.42528	1.42696	N
262	hsa:26292	hsa:4088	3951	6.88334	45	0.662803	0.515924	0.151174	76	-0.022394	1.47441	1.48252	N
263	hsa:9768	hsa:2935	18633	-0.415502	26	0.0134899	0.0423554	0.000177726	927	0.871083	1.40501	1.38987	N
264	hsa:51642	hsa:6628	13966	13.5453	37	0.438772	0.271605	0.100245	236	-0.487571	1.4315	1.43092	N
265	hsa:4700	hsa:3065	8430	41.3406	79	0.322265	0.308555	0.0764235	493	-0.0906598	1.40791	1.45901	N
266	hsa:55052	hsa:6883	20127	10.7771	30	-0.304471	0.157044	0.0420676	730	-0.273166	1.41297	1.38852	N
267	hsa:1501	hsa:8454	1154	28.9324	47	0.863627	0.803636	0.395938	54	0.217589	1.40037	1.39351	N
268	hsa:51107	hsa:1025	11346	14.8849	97	0.24487	0.181818	0.0476383	567	-0.245403	1.40726	1.41682	N
269	hsa:50855	hsa:2956	13123	5.02784	44	0.135796	0.115385	0.0162448	736	-0.100464	1.41917	1.46487	N
270	hsa:4729	hsa:891	4622	21.7108	92	0.253901	0.33815	0.0358516	458	-0.215206	1.40749	1.38669	N
271	hsa:4719	hsa:3320	1387	5.31158	115	0.145611	0.627563	0.0101731	327	0.147916	1.41651	1.4002	N
272	hsa:3690	hsa:4536	11586	24.0684	122	0.0151068	0.111908	0.000115255	619	-0.158844	1.39712	1.40697	N
273	hsa:829	hsa:60	2922	20.7817	42	0.876993	0.825175	0.417918	50	0.717432	1.34302	1.30692	N
274	hsa:355	hsa:6879	11873	7.68456	35	0.433171	0.248963	0.0817066	181	-0.32611	1.36535	1.3281	N
275	hsa:6150	hsa:57819	2638	42.9116	124	0.443862	0.447796	0.0966555	238	-0.245694	1.40475	1.42437	N
276	hsa:4711	hsa:5422	15004	2.51334	63	0.335909	0.19222	0.0692814	353	-0.355698	1.41568	1.39954	N
277	hsa:4708	hsa:4683	10281	30.6798	74	0.488532	0.322115	0.0931021	141	-0.350345	1.47147	1.47999	N
278	hsa:4711	hsa:3303	15160	3.53724	45	0.0457973	0.0900322	0.00141041	849	0.484402	1.41281	1.41229	N
279	hsa:8082	hsa:2874	6112	13.1719	58	0.546403	0.385965	0.0825432	70	0.487879	1.47931	1.47739	N
280	hsa:4709	hsa:86	8163	11.9901	67	0.595641	0.439716	0.177577	158	-0.751501	1.46887	1.48595	N
281	hsa:26520	hsa:5111	3292	17.2795	26	0.740075	0.662921	0.304517	120	-0.240865	1.38847	1.34365	N
282	hsa:81	hsa:8175	96	23.6874	63	0.906223	0.874598	0.454244	39	0.60547	1.40229	1.43301	N
283	hsa:355	hsa:55131	16191	6.77346	85	0.318863	0.159898	0.0618632	331	-0.565019	1.45077	1.45896	N
284	hsa:28964	hsa:6599	1884	50.0598	127	0.675911	0.607798	0.275826	171	0.649906	1.41939	1.43311	N
285	hsa:829	hsa:1387	2986	18.0016	57	0.874825	0.8223	0.416132	51	0.600672	1.39353	1.40063	N
286	hsa:3688	hsa:6160	11360	22.8608	89	0.460163	0.309524	0.10892	232	-0.196262	1.40961	1.43814	N
287	hsa:3993	hsa:6732	8020	36.551	137	0.44285	0.380546	0.138067	363	-0.295392	1.43051	1.34989	N
288	hsa:1080	hsa:2107	3594	4.09935	18	0.0738185	0.371755	0.00427854	605	-0.278946	1.39725	1.40487	N
289	hsa:3996	hsa:5984	9588	2.37758	74	0.0505843	0.199584	0.00227714	770	-0.250318	1.4299	1.47305	N
290	hsa:64976	hsa:80145	3947	41.8034	59	0.716015	0.576159	0.176793	64	0.361822	1.53513	1.54388	N
291	hsa:8038	hsa:23269	1760	87.1017	91	0.738592	0.6	0.222268	74	0.623798	1.44721	1.44617	N
292	hsa:84433	hsa:5692	12293	12.9269	50	0.4192	0.264624	0.0949084	264	-0.0788729	1.41404	1.4338	N
293	hsa:5584	hsa:60	4164	45.7624	92	0.381141	0.399154	0.0999095	426	0.159725	1.42078	1.41253	N
294	hsa:89941	hsa:23450	816	16.4322	64	0.869805	0.825688	0.426829	57	0.866234	1.41502	1.4226	N
295	hsa:4731	hsa:57508	5211	31.0806	38	0.74307	0.588235	0.15346	42	-0.576666	1.39037	1.38972	N
296	hsa:4731	hsa:9070	11488	20.2267	48	0.441155	0.24898	0.0882896	184	-0.636429	1.37904	1.37141	N
297	hsa:4725	hsa:51003	11651	24.4894	56	0.48377	0.310078	0.105909	178	-0.255151	1.41447	1.40968	N
298	hsa:2534	hsa:9282	7794	33.9036	108	0.35549	0.336691	0.0951657	461	0.0422139	1.44389	1.48613	N
299	hsa:57113	hsa:5684	5928	5.7033	101	0.595736	0.504021	0.186787	185	-0.104831	1.423	1.40939	N
300	hsa:8192	hsa:6599	20127	24.394	40	-0.0773083	0.242215	0.00287118	657	-0.58963	1.40575	1.40029	N
301	hsa:11222	hsa:65057	10100	2.92843	30	0.0313963	0.0534031	0.000951194	904	0.315793	1.4045	1.37794	N
302	hsa:28964	hsa:1911	11582	28.2451	174	0.388834	0.252294	0.0909741	326	0.327523	1.45122	1.45994	N
303	hsa:4723	hsa:6427	2775	13.6858	113	0.159463	0.456821	0.0129423	434	-0.0888047	1.43713	1.36952	N
304	hsa:51103	hsa:5557	5664	16.6216	88	0.594593	0.538667	0.176708	173	-0.029812	1.38712	1.37152	N
305	hsa:4702	hsa:2969	10649	18.7635	37	0.449251	0.251142	0.0858221	164	-0.132607	1.4167	1.421	N
306	hsa:29093	hsa:6602	3749	31.5162	113	0.0706534	0.28877	0.00254565	532	-0.609808	1.47174	1.4256	N
307	hsa:1605	hsa:6874	3310	37.417	64	0.732812	0.608108	0.181624	58	0.862733	1.29884	1.25715	N
308	hsa:56288	hsa:4691	12265	13.4232	80	0.334304	0.227571	0.0628425	353	0.172865	1.424	1.45686	N
309	hsa:515	hsa:7516	8417	10.0755	105	0.502406	0.394089	0.138914	246	0.0998269	1.34075	1.43987	N
310	hsa:63931	hsa:9968	4845	85.6373	131	0.0137056	0.20355	9.50862e-05	673	-0.124763	1.40902	1.40815	N
311	hsa:6444	hsa:9188	14589	1.62029	22	0.0395007	0.091954	0.00147647	869	-0.00532841	1.44968	1.46622	N
312	hsa:4713	hsa:2968	1599	52.5316	60	0.788651	0.700375	0.307426	80	-0.42531	1.36712	1.33703	N
313	hsa:54539	hsa:6119	2500	45.7503	46	0.808165	0.683673	0.181111	31	0.792219	1.4077	1.40737	N
314	hsa:5584	hsa:10111	1143	8.09017	113	0.15679	0.675195	0.0114955	292	0.145739	1.40655	1.40533	N
315	hsa:55851	hsa:3312	11958	3.153	30	0.0574538	0.121925	0.0022955	821	0.489563	1.40829	1.41463	N
316	hsa:64963	hsa:5929	20127	6.0167	100	-0.124995	0.367261	0.0076094	603	-0.634197	1.4222	1.42261	N
317	hsa:64965	hsa:8487	10550	7.62662	65	0.0672048	0.149947	0.00411965	805	0.0846424	1.39889	1.37624	N
318	hsa:3678	hsa:112950	1554	38.4006	85	0.764338	0.621429	0.205848	53	0.124938	1.42862	1.43397	N
319	hsa:6840	hsa:4089	7364	43.6757	35	0.681129	0.514124	0.184689	86	0.545173	1.33201	1.3298	N
320	hsa:4725	hsa:9440	1865	62.5244	63	0.838231	0.740385	0.201449	27	-0.241886	1.30693	1.29895	N
321	hsa:126328	hsa:332	8309	48.7904	49	0.600415	0.412429	0.138453	104	0.71392	1.33237	1.33027	N
322	hsa:961	hsa:10111	18270	6.51401	82	0.106836	0.06125	0.0101012	751	-0.591122	1.42101	1.42812	N
323	hsa:3909	hsa:4292	8937	20.8559	150	0.113546	0.255786	0.0071133	611	-0.256358	1.42355	1.43037	N
324	hsa:51253	hsa:9688	10101	23.9389	41	0.567293	0.384615	0.148095	144	-0.1242	1.35935	1.34729	N
325	hsa:5144	hsa:9439	11711	21.1694	28	0.479125	0.361868	0.0965691	164	0.376917	1.42049	1.40754	N
326	hsa:64398	hsa:9775	300	21.8482	9	0.183491	0.88785	0.0100415	108	0.206337	1.45069	1.40703	N
327	hsa:4720	hsa:8826	7898	5.06586	73	0.122636	0.245684	0.00809281	568	-0.297677	1.40675	1.39747	N
328	hsa:830	hsa:10902	1638	17.6316	20	0.899223	0.855072	0.436783	40	0.387363	1.42835	1.42308	N
329	hsa:54567	hsa:5985	10840	2.98019	57	0.0604453	0.151261	0.00333661	808	-0.0910546	1.4121	1.41485	N
330	hsa:4713	hsa:6883	359	79.1151	45	0.819302	0.741935	0.319239	64	-0.369101	1.42187	1.44377	N
331	hsa:4695	hsa:6605	1862	17.3377	47	0.833418	0.769811	0.339	61	0.015233	1.37577	1.37311	N
332	hsa:3595	hsa:23421	5523	15.2907	52	0.672192	0.494949	0.119649	50	0.330267	1.33441	1.33459	N
333	hsa:51073	hsa:56655	5288	31.6596	33	0.047781	0.278857	0.00118678	631	0.39016	1.39428	1.40172	N
334	hsa:4715	hsa:25929	12683	40.4434	127	0.401473	0.246787	0.0937154	293	-0.348858	1.33331	1.29555	N
335	hsa:9368	hsa:9978	15642	31.6437	95	0.0691806	0.203426	0.00235139	372	-0.508956	1.41438	1.41866	N
336	hsa:64978	hsa:23097	8356	28.672	116	0.356946	0.325893	0.0919132	453	-0.201635	1.40468	1.36502	N
337	hsa:10884	hsa:1024	14252	9.71463	99	0.213948	0.134128	0.0363956	581	-0.301987	1.42398	1.44664	N
338	hsa:65005	hsa:5928	20127	29.7524	130	-0.121982	0.277635	0.00741461	562	-0.481003	1.38962	1.42817	N
339	hsa:64983	hsa:10284	8830	42.0737	82	0.543992	0.441667	0.120489	134	0.0833059	1.40022	1.38161	N
340	hsa:51295	hsa:6880	10730	28.451	44	0.525471	0.348548	0.122366	157	-0.232163	1.4909	1.51151	N
341	hsa:10026	hsa:4089	11639	7.86111	41	0.514269	0.333333	0.132063	182	-0.11063	1.42836	1.46313	N
342	hsa:5567	hsa:5982	1081	3.19674	82	0.0476415	0.707724	0.00106569	280	-0.163096	1.42472	1.38272	N
343	hsa:22906	hsa:9862	2408	36.4716	86	0.805242	0.692308	0.197949	36	0.797216	1.41545	1.41714	N
344	hsa:3595	hsa:3183	13745	8.96624	76	0.422246	0.269231	0.0913608	247	0.48372	1.38454	1.37258	N
345	hsa:4719	hsa:5689	20127	4.33207	100	-0.00820895	0.353151	3.36439e-05	544	-0.311336	1.38094	1.38637	N
346	hsa:5663	hsa:5884	10047	12.2448	83	0.395061	0.285441	0.107219	373	0.264154	1.42191	1.39463	N
347	hsa:4728	hsa:2966	20127	7.96704	69	-0.0393895	0.258362	0.000759007	643	-0.277043	1.4117	1.39041	N
348	hsa:3680	hsa:5928	10541	26.1786	117	0.409088	0.329384	0.0871695	283	0.0741361	1.42503	1.44425	N
349	hsa:55851	hsa:8089	8564	17.5754	40	0.582056	0.419118	0.166051	158	-0.542474	1.36102	1.38577	N
350	hsa:51081	hsa:284058	7213	12.7371	62	0.0813821	0.0986763	0.0040872	749	-0.205862	1.41805	1.40578	N
351	hsa:7430	hsa:6627	9546	46.2886	77	0.536842	0.383562	0.139737	180	-0.016453	1.37973	1.38593	N
352	hsa:4713	hsa:1874	2748	36.591	44	0.682754	0.579909	0.189306	92	-0.137676	1.38568	1.40818	N
353	hsa:4700	hsa:25920	9484	19.4104	29	0.542796	0.39485	0.122477	141	0.0399492	1.41661	1.40593	N
354	hsa:6442	hsa:6883	11206	18.4923	31	0.517435	0.340164	0.119306	161	-0.420394	1.40132	1.39121	N
355	hsa:124995	hsa:5928	15381	7.69552	127	0.119187	0.19375	0.00699933	387	-0.58294	1.39971	1.40814	N
356	hsa:5577	hsa:55957	15527	14.3817	122	0.250007	0.139241	0.0426744	476	-0.561278	1.41231	1.40737	N
357	hsa:7189	hsa:22985	506	78.0924	68	0.763275	0.666667	0.279504	87	0.10684	1.46914	1.45904	N
358	hsa:1293	hsa:7520	5059	68.0107	171	0.376932	0.369393	0.0664508	239	0.227552	1.46131	1.4713	N
359	hsa:57628	hsa:4089	13508	14.6204	100	0.2722	0.160777	0.0540662	475	-0.0302222	1.42588	1.42257	N
360	hsa:2597	hsa:6634	5454	31.1317	41	0.05474	0.293923	0.00158673	639	-0.302078	1.40848	1.42803	N
361	hsa:3690	hsa:3981	12121	9.8423	98	0.276693	0.189531	0.0473558	449	-0.0182282	1.39184	1.44566	N
362	hsa:55851	hsa:54921	386	53.2397	47	0.74458	0.630573	0.193877	58	0.58825	1.44694	1.44465	N
363	hsa:4780	hsa:7415	13454	1.17319	43	0.0298073	0.0975104	0.00084076	870	-0.320876	1.41113	1.38454	N
364	hsa:3680	hsa:6601	10770	21.4397	115	0.404814	0.34375	0.0735184	210	0.245019	1.43565	1.46054	N
365	hsa:1742	hsa:4088	13732	5.92785	31	0.127961	0.108462	0.0145213	748	-0.0977885	1.40104	1.36886	N
366	hsa:116540	hsa:7014	9627	27.1266	59	0.466027	0.34375	0.0789107	126	0.611228	1.32264	1.31646	N
367	hsa:3993	hsa:3065	8319	43.8314	115	0.32973	0.313202	0.0832224	489	-0.212221	1.40693	1.43059	N
368	hsa:829	hsa:9879	7933	6.09554	28	0.0920051	0.249208	0.00726166	711	-0.362504	1.42069	1.43863	N
369	hsa:5663	hsa:595	4106	11.5769	12	0.690379	0.558491	0.234336	117	0.328937	1.44213	1.41948	N
370	hsa:22906	hsa:5684	11285	28.7627	72	0.442374	0.294766	0.105388	256	-0.08732	1.43901	1.42289	N
371	hsa:9265	hsa:11091	2597	36.5828	85	0.612035	0.552419	0.238252	222	0.348668	1.42487	1.41151	N
372	hsa:5566	hsa:641	773	11.1703	77	0.135395	0.727848	0.00806298	258	0.126103	1.41429	1.41133	N
373	hsa:4714	hsa:2353	7191	75.2394	60	0.634234	0.461905	0.175504	113	0.50452	1.43543	1.44575	N
374	hsa:65018	hsa:6601	4775	35.4213	94	0.496988	0.457192	0.163961	317	0.0842299	1.39737	1.29568	N
375	hsa:4708	hsa:1660	15658	12.9117	95	0.233337	0.128378	0.040879	516	-0.208624	1.43211	1.44661	N
376	hsa:4705	hsa:3014	8334	10.8427	87	0.270008	0.310843	0.0345996	286	-0.333706	1.41562	1.41633	N
377	hsa:4729	hsa:9716	2833	15.9638	141	0.1572	0.458656	0.0124639	419	-0.18483	1.41572	1.41206	N
378	hsa:3690	hsa:10419	10196	16.4181	69	0.514461	0.362369	0.124915	183	-0.0176172	1.40752	1.41424	N
379	hsa:3690	hsa:6598	8707	22.8269	31	0.553577	0.409091	0.130319	143	0.186794	1.3998	1.39381	N
380	hsa:351	hsa:58508	12633	7.62847	105	0.398112	0.262295	0.0821436	270	0.194987	1.46799	1.47044	N
381	hsa:51023	hsa:8464	6676	43.2709	73	0.0938981	0.152985	0.00504739	681	0.678033	1.40698	1.3992	N
382	hsa:60488	hsa:10856	11436	20.256	142	0.391909	0.251121	0.0987148	334	-0.298758	1.41419	1.42065	N
383	hsa:3674	hsa:1487	11061	10.5695	92	0.119965	0.152296	0.0128215	757	-0.302273	1.39047	1.43101	N
384	hsa:124995	hsa:10283	10248	8.14883	102	0.120931	0.194774	0.00891587	678	-0.00958315	1.39603	1.34649	N
385	hsa:65080	hsa:4116	4822	16.2382	103	0.475888	0.426332	0.101442	183	-0.353023	1.42643	1.41987	N
386	hsa:2597	hsa:3516	11369	4.05384	42	0.0822911	0.130337	0.00443766	774	-0.326212	1.41843	1.40842	N
387	hsa:7222	hsa:6597	9142	52.4409	151	0.296349	0.292899	0.0551372	478	-0.0170495	1.44321	1.43734	N
388	hsa:4356	hsa:10856	20127	29.5017	119	-0.0377687	0.420417	0.000710953	528	0.418389	1.42205	1.35015	N
389	hsa:2811	hsa:8243	2962	39.9803	133	0.198518	0.456311	0.0207747	448	-0.0797051	1.38181	1.42225	N
390	hsa:1501	hsa:25942	2349	46.1868	64	0.844037	0.781818	0.361752	60	0.297711	1.34881	1.33175	N
391	hsa:4722	hsa:284058	14300	12.4786	90	0.163446	0.118841	0.0172876	608	-0.153298	1.41749	1.42335	N
392	hsa:5576	hsa:4691	2461	50.6096	93	0.422743	0.561584	0.0949198	299	0.819937	1.3841	1.39653	N
393	hsa:4722	hsa:2956	840	4.47945	84	0.0877579	0.654308	0.00368473	317	0.163056	1.40986	1.48096	N
394	hsa:4708	hsa:7013	14356	16.8244	57	0.389079	0.263415	0.0567738	151	0.563454	1.39186	1.35559	N
395	hsa:2533	hsa:892	12192	11.5921	46	0.412373	0.227799	0.0778863	200	-0.224499	1.36636	1.35027	N
396	hsa:23385	hsa:3065	10854	34.3229	84	0.248918	0.198034	0.0495023	571	-0.116924	1.39683	1.40489	N
397	hsa:7040	hsa:3619	9631	38.0138	103	0.575497	0.400922	0.139603	130	0.393483	1.49674	1.50947	N
398	hsa:55851	hsa:5682	10696	7.66539	21	0.479735	0.321229	0.132326	243	-0.0900473	1.41741	1.47019	N
399	hsa:3685	hsa:5982	10895	11.7753	101	0.0224636	0.153191	0.000273256	796	-0.10808	1.42486	1.40661	N
400	hsa:64951	hsa:140836	682	46.3897	7	0.948511	0.910112	0.253912	8	0.58651	1.30929	1.29909	N
401	hsa:4720	hsa:4605	6551	6.16052	60	0.0228592	0.264968	0.00026343	577	-0.339861	1.42204	1.42765	N
402	hsa:81	hsa:24148	292	30.9289	65	0.820234	0.771429	0.371459	80	0.708187	1.42618	1.41434	N
403	hsa:4704	hsa:3622	6391	34.1974	125	0.381112	0.38488	0.0820212	358	0.183592	1.41628	1.38307	N
404	hsa:4705	hsa:6877	9949	11.3658	125	0.197672	0.306195	0.0196998	392	-0.183932	1.38226	1.40243	N
405	hsa:7043	hsa:6229	12868	9.32017	26	0.431031	0.263314	0.100675	249	-0.448165	1.41399	1.41518	N
406	hsa:55168	hsa:53615	5789	23.8658	86	0.165979	0.175573	0.0141706	432	0.363538	1.45341	1.45001	N
407	hsa:4723	hsa:91687	16259	8.48627	98	0.139766	0.0853147	0.0136699	654	0.000666964	1.42219	1.41307	N
408	hsa:3690	hsa:51433	7630	36.2061	58	0.607834	0.468599	0.145415	110	0.517094	1.38116	1.3481	N
409	hsa:7430	hsa:5984	11856	1.76443	65	0.0377157	0.121622	0.00132678	845	-0.199832	1.43127	1.47566	N
410	hsa:55173	hsa:10856	20127	14.6466	175	-0.220468	0.29078	0.0243935	600	-0.447034	1.40988	1.41798	N
411	hsa:8772	hsa:3608	199	24.6774	8	0.950726	0.912088	0.263873	8	0.0589963	1.37828	1.3754	N
412	hsa:4707	hsa:84844	13044	6.22312	38	0.441929	0.259398	0.0912832	197	-0.348394	1.40801	1.40652	N
413	hsa:6443	hsa:64708	9727	15.8064	35	0.565028	0.384259	0.135302	133	-0.181169	1.3923	1.38833	N
414	hsa:51373	hsa:6597	20127	35.5068	164	-0.0327479	0.478662	0.000539018	452	-0.293049	1.45627	1.47715	N
415	hsa:5664	hsa:4678	6506	26.6228	101	0.630675	0.52	0.171354	120	0.105653	1.37832	1.38832	N
416	hsa:3326	hsa:3066	1748	22.7152	105	0.153941	0.609049	0.0114527	337	-0.126056	1.42518	1.47055	N
417	hsa:22906	hsa:8487	4511	70.7008	95	0.675744	0.552147	0.158467	73	0.445093	1.3965	1.39574	N
418	hsa:8613	hsa:9611	3602	47.2	86	0.732108	0.663717	0.277503	114	0.401539	1.3691	1.34734	N
419	hsa:55168	hsa:5685	20127	13.3281	79	-0.329305	0.139597	0.0555485	641	-0.247078	1.42304	1.43712	N
420	hsa:23607	hsa:3065	7656	43.9527	70	0.343145	0.332865	0.0894363	475	-0.157565	1.39899	1.38417	N
421	hsa:4513	hsa:22916	20127	42.9909	159	-0.0961141	0.189855	0.00459011	559	-0.0820594	1.40692	1.38333	N
422	hsa:514	hsa:64426	7936	79.5167	58	0.551299	0.410526	0.111901	112	0.0155065	1.42024	1.42033	N
423	hsa:51642	hsa:6878	11903	27.8989	46	0.498362	0.332016	0.109843	169	-0.599333	1.45717	1.45523	N
424	hsa:3685	hsa:6599	13701	28.6224	103	0.348648	0.296875	0.0542664	225	0.247717	1.43816	1.44676	N
425	hsa:4541	hsa:79075	9268	8.88954	48	0.474856	0.269231	0.0860971	133	-0.365088	1.40817	1.41244	N
426	hsa:374291	hsa:4361	3315	6.11427	128	0.103892	0.340025	0.00559065	526	-0.422233	1.38773	1.3416	N
427	hsa:8874	hsa:4869	11442	19.4182	38	0.487709	0.307692	0.106137	171	-0.348164	1.27889	1.26104	N
428	hsa:154	hsa:5928	13225	6.14349	88	0.386652	0.23	0.0912423	308	-0.278237	1.38651	1.3543	N
429	hsa:5902	hsa:8464	6924	33.7557	47	0.643752	0.49635	0.209428	138	-0.609906	1.37991	1.34957	N
430	hsa:6183	hsa:2963	7522	8.87939	36	0.0294186	0.248958	0.000486468	721	-0.135186	1.40889	1.36514	N
431	hsa:64975	hsa:7088	10983	13.7762	139	0.433481	0.294811	0.114002	299	-0.448987	1.4198	1.43225	N
432	hsa:84545	hsa:2956	7895	11.9331	77	0.231634	0.282452	0.0435931	597	0.0618513	1.42163	1.41052	N
433	hsa:7046	hsa:142	8612	28.3413	120	0.364036	0.324615	0.0926049	439	0.448792	1.40569	1.40872	N
434	hsa:4695	hsa:8841	8562	42.9916	86	0.323008	0.303371	0.0801695	496	-0.0761198	1.42241	1.40575	N
435	hsa:23513	hsa:2962	11093	31.7895	116	0.321787	0.22913	0.0680596	434	-0.0892009	1.45597	1.46537	N
436	hsa:64978	hsa:6598	124	28.6415	43	0.902078	0.859504	0.397011	34	-0.0458661	1.41078	1.34902	N
437	hsa:7222	hsa:9969	3812	52.6511	108	0.706313	0.613445	0.213025	92	0.767285	1.31832	1.28426	N
438	hsa:10573	hsa:4683	4732	56.2731	92	0.636786	0.555556	0.183712	128	0.10798	1.45407	1.47262	N
439	hsa:3674	hsa:5686	13620	15.8015	104	0.295575	0.2475	0.0424821	301	-0.118969	1.42102	1.42057	N
440	hsa:5663	hsa:8464	10847	36.1879	46	0.519864	0.41791	0.100293	117	-0.164996	1.3758	1.343	N
441	hsa:3689	hsa:6499	12339	5.70004	102	0.218317	0.153846	0.0339466	572	-0.0434689	1.4263	1.38867	N
442	hsa:51642	hsa:117143	2105	36.885	48	0.78923	0.675	0.190417	39	0.56631	1.41348	1.40251	N
443	hsa:4701	hsa:57804	3780	29.0256	27	0.681264	0.5	0.114665	44	0.718397	1.3559	1.35374	N
444	hsa:3690	hsa:6880	9119	13.9791	50	0.540279	0.396	0.125926	151	0.0439249	1.44702	1.46156	N
445	hsa:4720	hsa:2114	12365	21.9758	70	0.162178	0.12344	0.0176299	632	-0.127985	1.42562	1.43481	N
446	hsa:4700	hsa:4683	146	64.2252	67	0.746741	0.666667	0.248762	84	-0.178908	1.3987	1.37658	N
447	hsa:89941	hsa:80349	3798	37.0896	119	0.517362	0.529304	0.148139	257	0.256109	1.42438	1.44408	N
448	hsa:8733	hsa:4292	7823	12.9318	48	0.263858	0.293601	0.0555746	563	-0.162384	1.40531	1.39025	N
449	hsa:1080	hsa:641	79	12.4428	19	0.237295	0.955533	0.0100214	43	0.142596	1.39736	1.43412	N
450	hsa:4535	hsa:6603	20127	39.2929	141	-0.186633	0.180628	0.0170087	626	-0.450751	1.39132	1.41731	N
451	hsa:26519	hsa:5111	2652	9.43275	18	0.762275	0.695531	0.321819	109	0.0146712	1.43821	1.46726	N
452	hsa:9590	hsa:2309	9795	12.3414	25	0.484152	0.282828	0.0943579	142	0.204333	1.37903	1.37308	N
453	hsa:3690	hsa:892	9904	13.7656	35	0.518207	0.373134	0.120019	168	0.142595	1.42791	1.42457	N
454	hsa:55114	hsa:7156	7696	2.10787	20	0.0737135	0.252632	0.00371612	710	-0.535896	1.35203	1.3146	N
455	hsa:2533	hsa:54464	13476	10.0673	51	0.401472	0.219331	0.0752901	210	-0.158681	1.31853	1.29636	N
456	hsa:65993	hsa:6657	8456	13.1792	54	0.592076	0.429688	0.164361	146	0.117681	1.39883	1.38272	N
457	hsa:4694	hsa:3187	10040	40.4106	88	0.50244	0.311628	0.105456	148	-0.389335	1.348	1.33413	N
458	hsa:51295	hsa:8487	3497	42.1002	62	0.727413	0.57931	0.182159	61	0.287637	1.40317	1.40059	N
459	hsa:857	hsa:7071	12419	12.2327	61	0.463191	0.272727	0.104904	192	-0.61866	1.38945	1.38956	N
460	hsa:7220	hsa:9441	2149	125.59	76	0.717444	0.6	0.179533	64	0.604846	1.34484	1.34449	N
461	hsa:9553	hsa:6598	6617	58.2089	80	0.350851	0.356574	0.0637331	323	-0.670994	1.36657	1.34574	N
462	hsa:7040	hsa:4000	439	39.994	94	0.839244	0.731707	0.234904	33	0.776235	1.37711	1.37495	N
463	hsa:51023	hsa:1022	1106	23.7721	129	0.121325	0.659645	0.00698132	307	-0.243814	1.39653	1.3935	N
464	hsa:9368	hsa:10474	9509	65.7461	111	0.245396	0.24234	0.0277763	272	0.763751	1.45299	1.46102	N
465	hsa:6183	hsa:6871	6158	-1.71545	12	0.0160998	0.273673	0.000136235	698	-0.538024	1.41857	1.4617	N
466	hsa:7430	hsa:9212	11796	22.0168	132	0.212229	0.161111	0.0340808	604	-0.211987	1.43129	1.44219	N
467	hsa:5663	hsa:10902	5649	5.04775	13	0.675683	0.539855	0.232461	127	0.340382	1.3829	1.37924	N
468	hsa:4709	hsa:54797	4862	68.3865	73	0.62194	0.505814	0.135266	85	0.394599	1.36789	1.36706	N
469	hsa:7043	hsa:9646	14163	10.6622	111	0.277473	0.162455	0.0555943	464	-0.128728	1.44262	1.45701	N
470	hsa:116541	hsa:2130	10668	28.4934	97	0.488767	0.338028	0.131125	235	-0.136154	1.34539	1.32979	N
471	hsa:23385	hsa:142	1339	51.5952	48	0.74226	0.623853	0.239708	82	0.479157	1.45618	1.4574	N
472	hsa:4728	hsa:1874	6785	26.0443	51	0.0669088	0.166867	0.00245351	694	-0.136181	1.37167	1.34997	N
473	hsa:7046	hsa:23047	6914	33.137	106	0.416089	0.385802	0.125554	398	0.538627	1.42164	1.40764	N
474	hsa:92259	hsa:5430	17211	0.431498	30	0.0241288	0.05919	0.000562241	906	0.616668	1.44679	1.4647	N
475	hsa:4729	hsa:51742	6619	27.9333	89	0.298344	0.320475	0.0532343	458	-0.21929	1.4016	1.39486	N
476	hsa:7189	hsa:9918	817	54.3873	37	0.927486	0.898551	0.459299	28	0.197215	1.4101	1.46478	N
477	hsa:4724	hsa:10362	2617	9.53904	45	0.682754	0.629412	0.228317	126	-0.233558	1.40306	1.38426	N
478	hsa:3993	hsa:374291	7885	19.2213	102	0.187063	0.26614	0.020267	557	-0.0356585	1.41721	1.40049	N
479	hsa:5029	hsa:3065	14289	14.906	69	0.193034	0.126404	0.0305121	622	-0.219445	1.40638	1.40325	N
480	hsa:8802	hsa:64946	17256	3.41254	45	0.0958561	0.0662722	0.00832719	789	0.291251	1.41362	1.41499	N
481	hsa:6445	hsa:8451	12650	4.16854	15	0.506151	0.323529	0.127617	184	-0.448924	1.38028	1.38141	N
482	hsa:4731	hsa:9416	16695	2.35741	40	0.0457739	0.0657476	0.00199745	881	0.35615	1.42566	1.42414	N
483	hsa:55851	hsa:6602	9125	21.003	70	0.553429	0.390411	0.155366	178	-0.600008	1.37985	1.36906	N
484	hsa:51103	hsa:11329	8164	27.1953	127	0.286784	0.31768	0.0519921	494	-0.0825817	1.39885	1.33687	N
485	hsa:10845	hsa:6159	8061	2.26111	48	0.0402624	0.239917	0.00140697	735	0.103432	1.43073	1.35381	N
486	hsa:3690	hsa:5892	12017	13.178	128	0.322732	0.216216	0.0607549	377	0.0060634	1.3954	1.35064	N
487	hsa:9265	hsa:9967	13862	17.951	31	0.41912	0.229091	0.0877535	212	-0.188283	1.43546	1.43746	N
488	hsa:29074	hsa:51013	12630	27.9127	105	0.0341957	0.222423	0.000582394	430	-0.589891	1.4274	1.43636	N
489	hsa:4323	hsa:5469	2081	18.5276	96	0.680607	0.517857	0.173564	81	0.525072	1.44399	1.4705	N
490	hsa:4724	hsa:6632	3670	9.45078	64	0.651085	0.605042	0.208249	141	0.257975	1.44529	1.44709	N
491	hsa:4711	hsa:4361	14947	1.05986	130	0.401013	0.242515	0.0823918	253	-0.730898	1.43156	1.42472	N
492	hsa:50855	hsa:6045	10913	12.8529	20	0.515703	0.343066	0.127852	180	0.420412	1.43197	1.43198	N
493	hsa:51023	hsa:5438	20127	41.6926	63	-0.415207	0.216362	0.0833277	728	-0.303789	1.41255	1.32275	N
494	hsa:4539	hsa:7153	14977	5.20798	99	0.0755628	0.0936819	0.00530248	832	0.31734	1.37786	1.43567	N
495	hsa:3685	hsa:5928	11016	21.4151	97	0.39042	0.304762	0.0794319	292	0.0765365	1.40866	1.41371	N
496	hsa:4729	hsa:7531	5728	5.90798	80	0.224938	0.330472	0.0275695	468	-0.248047	1.41356	1.41326	N
497	hsa:8082	hsa:2968	15176	20.0593	43	0.330949	0.180812	0.0480205	222	-0.733031	1.42892	1.43262	N
498	hsa:154796	hsa:6597	11753	36.6464	176	0.213381	0.174107	0.0291408	555	-0.0260335	1.42842	1.44117	N
499	hsa:51295	hsa:6598	10442	18.5652	27	0.529235	0.354701	0.121062	151	-0.243396	1.40676	1.40333	N
500	hsa:10884	hsa:26277	4728	15.8299	37	0.664297	0.478261	0.111821	48	-0.0234175	1.36954	1.369	N
501	hsa:54567	hsa:6667	7580	51.2374	66	0.591974	0.469091	0.159245	146	0.189386	1.45629	1.46595	N
502	hsa:2811	hsa:5932	10840	18.5902	159	0.434401	0.295508	0.114361	298	-0.00278974	1.46335	1.56598	N
503	hsa:6443	hsa:1655	15137	2.07642	25	0.0437097	0.089192	0.00180735	868	0.0344894	1.39844	1.3993	N
504	hsa:9368	hsa:4361	12261	40.6289	162	0.0581524	0.216535	0.0016734	398	-0.463023	1.41306	1.40291	N
505	hsa:8751	hsa:8243	9824	15.39	77	0.234807	0.226221	0.0450562	602	-0.0189773	1.46008	1.41329	N
506	hsa:3689	hsa:8089	10142	23.318	48	0.525886	0.365942	0.129862	175	-0.00994022	1.39534	1.38292	N
507	hsa:65993	hsa:51639	11457	6.96102	88	0.427901	0.277228	0.111947	292	-0.403298	1.41221	1.40371	N
508	hsa:7818	hsa:6118	3580	80.0103	46	0.76641	0.689655	0.27051	81	0.225068	1.4111	1.38424	N
509	hsa:4719	hsa:57510	6550	4.66486	82	0.0827006	0.276035	0.00357072	577	-0.164881	1.39868	1.39123	N
510	hsa:3680	hsa:672	11067	19.0968	109	0.398905	0.339506	0.0716863	214	0.231767	1.41694	1.41547	N
511	hsa:4694	hsa:2071	16032	17.3611	142	0.242298	0.127103	0.0394214	467	-0.375089	1.41596	1.41955	N
512	hsa:3688	hsa:64682	9199	29.8811	72	0.548422	0.391635	0.13728	160	0.190522	1.48757	1.49509	N
513	hsa:5577	hsa:904	5069	45.7447	86	0.515378	0.469424	0.169813	295	0.670492	1.41678	1.43759	N
514	hsa:7046	hsa:55131	2849	53.4269	124	0.383772	0.503608	0.0806959	344	0.479547	1.40469	1.37321	N
515	hsa:57129	hsa:5422	2983	9.18963	55	0.648282	0.573059	0.254041	187	-0.115198	1.38297	1.41266	N
516	hsa:3672	hsa:6878	11038	31.1143	95	0.438334	0.34629	0.0830653	185	0.139023	1.4006	1.39899	N
517	hsa:4722	hsa:6599	5102	8.02331	82	0.12044	0.286486	0.00759311	528	-0.215561	1.41233	1.40189	N
518	hsa:54148	hsa:2483	10732	20.4664	83	0.267597	0.206637	0.0509155	526	-0.201804	1.41242	1.42065	N
519	hsa:830	hsa:22938	130	34.4417	16	0.926764	0.893536	0.457082	28	0.784081	1.41155	1.43485	N
520	hsa:10440	hsa:4005	1721	48.6365	51	0.851806	0.791045	0.365271	56	-0.295562	1.38246	1.36136	N
521	hsa:1080	hsa:8450	5733	2.34885	5	0.060262	0.282451	0.00305637	691	-0.680408	1.41253	1.40106	N
522	hsa:9463	hsa:8454	10851	10.1973	38	0.514827	0.34296	0.128164	182	-0.101151	1.39417	1.37254	N
523	hsa:55851	hsa:5928	11382	12.6546	91	0.438053	0.2875	0.116678	285	-0.592154	1.40259	1.42127	N
524	hsa:23418	hsa:6594	10743	31.7295	103	0.250023	0.201399	0.0499673	571	0.00875851	1.42065	1.43166	N
525	hsa:4729	hsa:4436	676	7.33088	92	0.228227	0.67191	0.0243913	292	0.285352	1.38417	1.35514	N
526	hsa:4710	hsa:80314	11774	17.7342	36	0.443102	0.252964	0.0907658	189	-0.6172	1.3792	1.38488	N
527	hsa:29088	hsa:546	1263	30.12	116	0.143169	0.625551	0.00984107	340	0.0142308	1.41089	1.418	N
528	hsa:56288	hsa:10933	10132	17.3455	53	0.496697	0.367188	0.104891	162	0.106775	1.4226	1.4368	N
529	hsa:4694	hsa:9111	391	41.9763	45	0.818956	0.706667	0.153343	22	0.66346	1.40887	1.40771	N
530	hsa:1501	hsa:26986	6453	20.7418	87	0.581847	0.488938	0.21386	231	0.158148	1.40434	1.40516	N
531	hsa:4731	hsa:892	12093	18.7803	34	0.425827	0.236434	0.0845747	197	-0.369921	1.41882	1.42286	N
532	hsa:64979	hsa:2962	10035	36.2414	137	0.173851	0.178819	0.0161418	473	-0.0591155	1.43565	1.45281	N
533	hsa:8802	hsa:5928	2970	25.4132	79	0.243554	0.451049	0.0347497	471	-0.329141	1.41953	1.43803	N
534	hsa:10440	hsa:11091	4190	29.9711	87	0.596318	0.529293	0.230691	233	0.289682	1.37502	1.34687	N
535	hsa:64398	hsa:1022	501	25.2494	83	0.305181	0.742222	0.0410307	232	0.132283	1.35691	1.49351	N
536	hsa:7189	hsa:56655	1434	22.6974	34	0.909812	0.875445	0.437757	35	-0.0755169	1.34583	1.38404	N
537	hsa:23426	hsa:2033	13299	13.4835	70	0.407859	0.307443	0.0751465	214	0.490968	1.2913	1.27926	N
538	hsa:7818	hsa:723790	1586	77.5568	41	0.811366	0.731884	0.337338	74	-0.0877355	1.42045	1.417	N
539	hsa:51021	hsa:9785	819	41.776	69	0.241635	0.620571	0.0286035	332	0.279254	1.42758	1.36314	N
540	hsa:23385	hsa:53981	10551	12.8327	101	0.333411	0.241379	0.0773784	440	0.214382	1.40858	1.35801	N
541	hsa:64969	hsa:6602	20127	11.0436	82	-0.0157903	0.286031	0.000123262	644	0.278454	1.41932	1.41203	N
542	hsa:3685	hsa:4005	8372	50.2391	115	0.43805	0.360595	0.0805358	172	0.155958	1.41134	1.36794	N
543	hsa:513	hsa:10992	6353	23.8401	90	0.383073	0.389068	0.0869122	380	0.427348	1.39909	1.37476	N
544	hsa:115677	hsa:5928	3950	13.66	81	0.682662	0.60199	0.273667	160	-0.273214	1.41767	1.43289	N
545	hsa:64969	hsa:57508	20127	5.26791	53	-0.0814525	0.0924464	0.00286918	805	-0.0360226	1.42035	1.4255	N
546	hsa:4695	hsa:7329	2780	6.36589	41	0.829382	0.758865	0.358312	68	-0.42338	1.42536	1.39542	N
547	hsa:5310	hsa:79902	2688	48.6127	140	0.493121	0.413534	0.102072	156	0.375564	1.39397	1.39631	N
548	hsa:64983	hsa:6430	10368	17.5319	127	0.437077	0.32	0.107755	289	-0.414443	1.39814	1.40646	N
549	hsa:26292	hsa:86	4458	8.14939	34	0.64927	0.512367	0.210526	138	-0.44986	1.42639	1.46856	N
550	hsa:5310	hsa:6877	10383	25.0404	146	0.281728	0.303263	0.0409453	363	0.18193	1.44117	1.44215	N
551	hsa:3696	hsa:2189	7025	9.77444	79	0.579159	0.422222	0.102913	78	0.0302272	1.34191	1.32548	N
552	hsa:51604	hsa:9837	1667	31.1153	26	0.898358	0.857692	0.40572	37	0.306487	1.42102	1.47863	N
553	hsa:64949	hsa:6878	13465	24.9977	74	0.454388	0.299611	0.0894321	180	-0.612636	1.41923	1.42074	N
554	hsa:4724	hsa:4175	8168	12.842	103	0.316677	0.382594	0.0536968	376	0.0865649	1.40264	1.39943	N
555	hsa:65993	hsa:64431	9410	7.62733	42	0.553418	0.386207	0.158296	178	-0.677764	1.38941	1.37984	N
556	hsa:4704	hsa:6879	8049	25.8687	136	0.359308	0.360825	0.072695	372	0.0638422	1.42808	1.51135	N
557	hsa:514	hsa:9612	3834	106.63	95	0.697476	0.594697	0.222933	107	-0.691956	1.36587	1.36462	N
558	hsa:54148	hsa:10467	8499	21.6869	94	0.353816	0.319759	0.0880128	451	-0.0695724	1.42895	1.39381	N
559	hsa:8801	hsa:3364	8962	15.2535	57	0.221825	0.253399	0.0362165	604	-0.149319	1.40858	1.39423	N
560	hsa:8777	hsa:4292	11160	9.29881	99	0.152251	0.165835	0.015457	669	-0.258986	1.36997	1.31072	N
561	hsa:830	hsa:54386	7260	39.8904	71	0.571655	0.413223	0.143237	142	-0.54001	1.41096	1.40361	N
562	hsa:4720	hsa:9221	9671	4.10645	123	0.131997	0.183175	0.00983474	602	-0.033737	1.426	1.42359	N
563	hsa:63875	hsa:8175	3769	55.1896	81	0.0498546	0.310227	0.00128597	607	-0.227305	1.39902	1.32536	N
564	hsa:3265	hsa:9425	2520	20.8619	143	0.232354	0.514888	0.0276735	391	-0.210771	1.41967	1.41346	N
565	hsa:4728	hsa:6603	3521	14.285	78	0.029314	0.274533	0.000437794	621	-0.180767	1.41549	1.41246	N
566	hsa:55052	hsa:6908	20127	23.9742	31	-0.63119	0.165453	0.212877	802	-0.45659	1.44064	1.39048	N
567	hsa:3685	hsa:6125	13980	25.3587	97	0.26136	0.241975	0.0328685	307	-0.0698325	1.41283	1.4185	N
568	hsa:64951	hsa:10061	15251	0.291164	20	0.026195	0.0870466	0.000653379	881	0.228518	1.42769	1.43207	N
569	hsa:4726	hsa:8559	2506	11.3035	64	0.731728	0.666667	0.25567	100	-0.165963	1.46987	1.41733	N
570	hsa:4720	hsa:3014	5861	10.4904	62	0.0357761	0.267263	0.000648565	573	-0.32427	1.40533	1.40366	N
571	hsa:124995	hsa:4292	10247	4.09824	96	0.141037	0.200495	0.0120655	646	0.0598875	1.42392	1.44425	N
572	hsa:56945	hsa:10902	12164	4.09493	13	0.507268	0.326087	0.129217	186	0.147706	1.36887	1.35619	N
573	hsa:54539	hsa:6877	16023	6.75178	109	0.286862	0.147436	0.0548136	399	-0.445404	1.40492	1.40233	N
574	hsa:7052	hsa:9126	11481	4.58345	110	0.128907	0.149218	0.0111867	707	-0.129103	1.4281	1.41702	N
575	hsa:4696	hsa:3516	7319	16.8908	43	0.57384	0.377049	0.0975237	76	-0.396586	1.42071	1.41848	N
576	hsa:26519	hsa:8726	2925	8.916	78	0.74758	0.674603	0.330158	123	-0.275804	1.40203	1.46375	N
577	hsa:961	hsa:8820	11187	16.5339	25	0.399323	0.205128	0.0699792	186	0.407508	1.40563	1.38942	N
578	hsa:8777	hsa:23759	11504	6.80594	102	0.063115	0.14876	0.00221655	721	-0.276531	1.46839	1.49771	N
579	hsa:116541	hsa:7045	11586	21.7658	153	0.362113	0.260341	0.0685376	304	0.0282211	1.41198	1.38569	N
580	hsa:4725	hsa:1029	15259	26.6185	171	0.340112	0.197561	0.0659708	329	0.910558	1.39933	1.33237	N
581	hsa:51642	hsa:6628	13966	13.5453	37	0.438772	0.271605	0.100245	236	-0.487571	1.4315	1.43092	N
582	hsa:9801	hsa:203068	20127	68.946	67	-0.109482	0.240978	0.00573496	652	-0.362561	1.43051	1.42037	N
583	hsa:4722	hsa:9212	20127	18.0132	124	-0.0138915	0.56	9.69376e-05	396	-0.0846855	1.43043	1.43073	N
584	hsa:3690	hsa:5983	12217	9.16159	60	0.119307	0.128538	0.0102584	739	-0.0537043	1.41426	1.40196	N
585	hsa:9804	hsa:219771	4837	48.6946	45	0.655516	0.56	0.184247	110	0.52116	1.40872	1.39843	N
586	hsa:83464	hsa:6634	8212	18.9459	33	0.589665	0.429577	0.178153	162	-0.566156	1.38451	1.3831	N
587	hsa:5663	hsa:56254	6619	18.9316	50	0.660078	0.527076	0.213693	131	0.495809	1.47089	1.44436	N
588	hsa:740	hsa:3066	9503	37.1728	105	0.288833	0.259831	0.0621034	527	-0.135029	1.41319	1.40485	N
589	hsa:4712	hsa:26121	15905	2.94853	33	0.299697	0.144847	0.0482571	307	-0.336859	1.41052	1.4189	N
590	hsa:51103	hsa:2648	4234	8.0633	123	0.680598	0.615836	0.230753	131	0.0281043	1.46061	1.44896	N
591	hsa:51264	hsa:9969	8957	29.1681	73	0.0899025	0.190531	0.0047132	701	-0.129962	1.4208	1.41933	N
592	hsa:7048	hsa:580	811	62.4462	131	0.324055	0.595579	0.0524883	311	0.347586	1.41653	1.34551	N
593	hsa:4513	hsa:5591	20127	28.5907	152	-0.107582	0.192253	0.00575112	563	-0.314331	1.40935	1.40427	N
594	hsa:3688	hsa:5985	12237	1.87336	74	0.0515115	0.114496	0.00247448	843	-0.106803	1.42825	1.45112	N
595	hsa:115677	hsa:6015	2977	66.1505	22	0.871025	0.824373	0.386301	49	0.176429	1.35432	1.30963	N
596	hsa:64928	hsa:6634	20127	21.338	78	-0.103308	0.226869	0.00521448	610	-0.534436	1.43721	1.44415	N
597	hsa:515	hsa:84126	8689	38.1587	31	0.571669	0.380117	0.120627	106	0.269706	1.40195	1.39186	N
598	hsa:859	hsa:5810	9869	22.8921	65	0.533327	0.341232	0.119887	139	-0.396255	1.38499	1.37851	N
599	hsa:89941	hsa:672	590	19.5127	71	0.876913	0.834356	0.437378	54	0.32802	1.46491	1.49104	N
600	hsa:1003	hsa:9318	13277	13.6492	92	0.425	0.311037	0.0812616	206	0.0307914	1.40561	1.436	N
601	hsa:55851	hsa:55588	3342	25.453	23	0.717468	0.566667	0.155029	52	0.743727	1.23106	1.21333	N
602	hsa:4705	hsa:2079	228	27.1345	88	0.517521	0.40411	0.121231	174	0.228772	1.40803	1.3827	N
603	hsa:23385	hsa:2107	8898	4.17497	40	0.509168	0.374656	0.139615	227	0.0726993	1.44366	1.46508	N
604	hsa:857	hsa:2309	9375	15.7424	23	0.561	0.365482	0.130994	125	-0.317507	1.46011	1.44782	N
605	hsa:6442	hsa:27097	11361	18.2519	60	0.513085	0.336032	0.118025	164	0.700062	1.37033	1.33088	N
606	hsa:4536	hsa:86	20127	28.1184	114	-0.350993	0.145455	0.0592578	705	-0.547576	1.42407	1.39221	N
607	hsa:7046	hsa:4292	1559	13.9598	95	0.111709	0.616331	0.00602957	343	-0.187593	1.4219	1.40195	N
608	hsa:28977	hsa:51317	12009	9.76795	31	0.503383	0.32197	0.120959	179	-0.270451	1.39485	1.39527	N
609	hsa:115677	hsa:6638	3179	31.8952	31	0.796728	0.729483	0.346285	89	-0.24962	1.34348	1.38035	N
610	hsa:4846	hsa:2968	5269	39.1892	106	0.549218	0.493359	0.191648	267	0.239945	1.42119	1.39864	N
611	hsa:51103	hsa:10111	7903	25.001	124	0.191322	0.28202	0.0224808	583	0.0174214	1.38109	1.40064	N
612	hsa:6442	hsa:5700	15041	0.607334	26	0.0317647	0.0893971	0.000958249	876	0.069117	1.4369	1.4567	N
613	hsa:30011	hsa:8295	3068	12.274	72	0.811729	0.745342	0.362109	82	0.0651533	1.37513	1.35058	N
614	hsa:64949	hsa:10146	15014	6.62643	99	0.382512	0.230556	0.0776689	277	-0.467163	1.40066	1.38768	N
615	hsa:51069	hsa:6883	5725	5.31714	28	0.0368325	0.249478	0.000782738	719	-0.236908	1.42063	1.42405	N
616	hsa:4713	hsa:54386	6726	63.1339	78	0.557947	0.421053	0.120812	121	0.272056	1.45765	1.47783	N
617	hsa:4712	hsa:3364	10171	12.3472	35	0.444311	0.248804	0.0802299	157	-0.244428	1.43608	1.4398	N
618	hsa:57129	hsa:55174	11268	14.6356	24	0.516958	0.334646	0.125057	169	0.337614	1.41191	1.39873	N
619	hsa:4720	hsa:23047	4870	20.4729	76	0.115499	0.270696	0.0070665	555	-0.340078	1.41059	1.43625	N
620	hsa:8874	hsa:5431	7568	-0.203784	13	0.00642252	0.250777	2.11813e-05	723	-0.485605	1.49525	1.47092	N
621	hsa:4695	hsa:546	8437	46.1314	135	0.396707	0.345659	0.11052	407	-0.325424	1.41638	1.42991	N
622	hsa:4541	hsa:2353	10210	19.5045	62	0.432279	0.232227	0.0775056	162	0.221793	1.36652	1.37229	N
623	hsa:64963	hsa:10286	20127	3.43051	65	-0.0479808	0.206638	0.00106905	741	-0.123138	1.408	1.3566	N
624	hsa:54822	hsa:4088	810	40.9255	35	0.770667	0.631944	0.213369	53	0.557176	1.36423	1.36542	N
625	hsa:28964	hsa:9330	536	52.9411	156	0.520486	0.577982	0.141486	230	0.499924	1.46257	1.45942	N
626	hsa:3932	hsa:4361	3860	69.3706	130	0.320438	0.418863	0.0588783	419	0.115847	1.41847	1.44984	N
627	hsa:1080	hsa:6634	4815	2.58089	17	0.0384917	0.293568	0.000886922	681	-0.390282	1.4333	1.43082	N
628	hsa:4709	hsa:641	11458	4.54479	77	0.0836499	0.134698	0.00638759	803	-0.02608	1.42331	1.43622	N
629	hsa:7430	hsa:6628	9999	40.515	80	0.49871	0.346626	0.127937	213	-0.0769529	1.40465	1.39959	N
630	hsa:859	hsa:128312	12956	5.98967	44	0.453114	0.267658	0.0984225	197	-0.66464	1.41141	1.4113	N
631	hsa:4723	hsa:8607	438	3.42736	84	0.067515	0.732919	0.00198618	258	-0.281753	1.40515	1.38509	N
632	hsa:514	hsa:5982	10079	5.59248	63	0.0909353	0.183761	0.00736437	764	-0.0971564	1.41466	1.42997	N
633	hsa:54460	hsa:996	133	12.8388	148	0.200731	0.332021	0.0223846	509	-0.453793	1.40046	1.41451	N
634	hsa:4725	hsa:7153	15203	3.13211	61	0.0745948	0.0915033	0.00517324	834	0.272959	1.41616	1.4013	N
635	hsa:8915	hsa:9443	10923	11.4709	56	0.428807	0.24424	0.0745784	164	-0.203291	1.41135	1.39324	N
636	hsa:5310	hsa:22794	3628	43.7157	137	0.567522	0.398148	0.133123	130	0.309275	1.48831	1.49249	N
637	hsa:64432	hsa:3020	11233	9.7226	36	0.509277	0.333333	0.127744	186	-0.584711	1.41676	1.42088	N
638	hsa:4717	hsa:2175	2444	19.8833	34	0.759864	0.615385	0.117488	25	-0.258257	1.35437	1.35554	N
639	hsa:65008	hsa:6599	5094	13.8464	134	0.0469898	0.239617	0.00110651	476	-0.358073	1.4169	1.43126	N
640	hsa:925	hsa:7027	8401	16.6385	28	0.565438	0.363636	0.1119	98	-0.421821	1.41912	1.4238	N
641	hsa:4719	hsa:6877	2646	1.87197	132	0.132489	0.468111	0.00888743	442	-0.10217	1.42374	1.41546	N
642	hsa:4731	hsa:6605	11887	21.271	41	0.430432	0.240157	0.0856941	193	-0.110402	1.41499	1.40892	N
643	hsa:28998	hsa:4176	20127	10.4596	87	-0.257953	0.448598	0.0391052	531	-0.787863	1.41997	1.49421	N
644	hsa:1499	hsa:6873	4764	17.9709	105	0.59185	0.524823	0.191544	201	0.200248	1.45253	1.44853	N
645	hsa:3993	hsa:54913	7044	37.3798	83	0.603212	0.493976	0.154402	126	0.243233	1.41147	1.43085	N
646	hsa:29074	hsa:4683	5420	32.6314	113	0.228607	0.265795	0.0255965	337	-0.00879253	1.44549	1.44873	N
647	hsa:4729	hsa:6628	7401	32.6176	92	0.0778509	0.314516	0.00308027	510	-0.202141	1.41577	1.45945	N
648	hsa:8915	hsa:5431	17214	-0.122618	23	0.0241288	0.05919	0.000562241	906	0.437738	1.41801	1.42741	N
649	hsa:961	hsa:7014	8904	19.0351	46	0.498868	0.290909	0.0898096	117	0.673428	1.22921	1.21599	N
650	hsa:6183	hsa:6595	808	6.31618	90	0.0878143	0.693666	0.00347511	295	-0.114434	1.42238	1.40502	N
651	hsa:51079	hsa:54973	8613	19.1992	73	0.245947	0.270237	0.0489491	586	0.0190784	1.41271	1.48776	N
652	hsa:56945	hsa:8928	7429	16.6264	10	0.637647	0.461538	0.170032	105	0.0723107	1.38752	1.37886	N
653	hsa:9768	hsa:8243	18626	3.07544	62	0.104792	0.0526992	0.00961985	737	0.00687553	1.3969	1.375	N
654	hsa:4705	hsa:7071	7916	15.0508	95	0.277142	0.312039	0.0362964	280	-0.167176	1.42088	1.41752	N
655	hsa:51103	hsa:5557	5664	16.6216	88	0.594593	0.538667	0.176708	173	-0.029812	1.38712	1.37152	N
656	hsa:8802	hsa:1025	1414	6.62323	102	0.0374257	0.653763	0.000683969	322	-0.153775	1.41746	1.45389	N
657	hsa:513	hsa:10614	14889	9.44158	94	0.221323	0.136964	0.0325135	523	-0.38443	1.42807	1.46695	N
658	hsa:56288	hsa:5430	12055	0.00803	52	0.0350631	0.117342	0.00115	850	-0.632762	1.42748	1.42571	N
659	hsa:4712	hsa:10928	11483	12.1279	40	0.402739	0.214876	0.071308	190	-0.623683	1.37969	1.3756	N
660	hsa:4356	hsa:2959	20127	5.70959	18	-0.242497	0.291085	0.0282146	660	0.14211	1.43623	1.43977	N
661	hsa:55967	hsa:5982	10774	4.47382	49	0.0824517	0.155983	0.00615278	790	-0.115428	1.40847	1.41651	N
662	hsa:4722	hsa:6878	6401	15.238	101	0.160235	0.281981	0.0138292	522	-0.166347	1.39843	1.39866	N
663	hsa:9368	hsa:5983	20127	21.0202	110	-0.0111794	0.281356	6.20452e-05	636	-0.247862	1.41591	1.42541	N
664	hsa:4712	hsa:6119	5508	38.4562	41	0.702534	0.530612	0.131873	46	0.832561	1.26853	1.26891	N
665	hsa:977	hsa:5976	12551	20.4004	129	0.281009	0.172775	0.0578075	474	-0.330022	1.45122	1.4817	N
666	hsa:5787	hsa:53615	7996	27.1686	77	0.575648	0.432624	0.156913	160	-0.301313	1.45032	1.45855	N
667	hsa:51649	hsa:6601	10347	20.738	49	0.530577	0.355556	0.136529	174	-0.666208	1.46077	1.4738	N
668	hsa:3595	hsa:27097	10667	17.5268	67	0.516144	0.354582	0.117047	162	0.543807	1.41842	1.42339	N
669	hsa:29088	hsa:25942	5253	15.6332	49	0.129889	0.293441	0.0097514	614	0.346217	1.41631	1.47843	N
670	hsa:8751	hsa:6881	1303	33.0639	51	0.742822	0.646825	0.252065	89	0.174024	1.34519	1.33114	N
671	hsa:832	hsa:4436	7736	8.78605	47	0.233584	0.286058	0.0442448	594	-0.159512	1.41645	1.42083	N
672	hsa:9801	hsa:9439	5654	2.87732	58	0.132076	0.141236	0.0111995	681	0.418698	1.37313	1.39194	N
673	hsa:9265	hsa:5433	267	38.1265	38	0.907858	0.873684	0.437294	36	0.0941168	1.44398	1.43743	N
674	hsa:1080	hsa:80349	2392	5.51435	98	0.0800623	0.528008	0.00358502	455	-0.241475	1.44581	1.42836	N
675	hsa:7220	hsa:7520	4793	73.9857	80	0.654417	0.528455	0.189019	116	0.190368	1.42844	1.45284	N
676	hsa:51103	hsa:6908	5781	5.58125	80	0.582454	0.526718	0.173255	186	0.00801609	1.39008	1.39945	N
677	hsa:4729	hsa:6908	20127	6.81286	89	-0.00131095	0.313066	8.5914e-07	531	-0.384103	1.41718	1.4395	N
678	hsa:55851	hsa:5928	11382	12.6546	91	0.438053	0.2875	0.116678	285	-0.592154	1.40259	1.42127	N
679	hsa:4702	hsa:2966	1750	23.639	48	0.852731	0.789091	0.380365	58	0.0950178	1.43068	1.43481	N
680	hsa:55052	hsa:6907	20127	17.0091	95	-0.134494	0.369074	0.00904511	559	-0.310412	1.40716	1.36211	N
681	hsa:64951	hsa:9330	14969	16.2709	103	0.348197	0.197183	0.0765854	342	-0.390353	1.43857	1.45476	N
682	hsa:65993	hsa:1022	11991	15.6944	103	0.221513	0.15864	0.0395987	594	-0.168736	1.42265	1.43159	N
683	hsa:4704	hsa:4869	15589	21.8033	146	0.227939	0.134409	0.0326657	483	-0.165925	1.41456	1.40337	N
684	hsa:51103	hsa:672	1324	6.02668	65	0.74913	0.685246	0.273427	96	-0.13121	1.41565	1.40729	N
685	hsa:64963	hsa:5450	9028	9.93116	48	0.0399587	0.0587595	0.00105155	865	0.490257	1.41329	1.42442	N
686	hsa:64976	hsa:7520	10326	32.0864	46	0.546931	0.376569	0.13132	149	-0.536796	1.37462	1.35681	N
687	hsa:51258	hsa:2956	15202	4.00332	54	0.126164	0.100962	0.0141109	748	0.164443	1.41914	1.43661	N
688	hsa:6696	hsa:6882	8380	11.159	51	0.530991	0.321918	0.0947802	99	0.703511	1.24105	1.23495	N
689	hsa:51318	hsa:5687	14731	6.28239	44	0.397856	0.233983	0.0882981	275	-0.214464	1.43733	1.44148	N
690	hsa:1605	hsa:1022	12757	11.8586	141	0.187586	0.139633	0.0244499	610	-0.165688	1.43287	1.43688	N
691	hsa:23513	hsa:4999	6169	30.6987	95	0.500081	0.451155	0.162488	309	0.480571	1.40526	1.37009	N
692	hsa:126328	hsa:6239	12878	29.0781	76	0.466462	0.277154	0.107083	193	-0.582768	1.43913	1.44477	N
693	hsa:51642	hsa:10915	13183	14.5261	90	0.485267	0.310954	0.11471	195	-0.314615	1.36267	1.35645	N
694	hsa:1293	hsa:79002	14471	43.5147	184	0.400565	0.217544	0.0789399	223	-0.377727	1.44087	1.45501	N
695	hsa:10203	hsa:8295	11827	12.7967	91	0.473445	0.305296	0.118618	223	-0.0309831	1.44817	1.43618	N
696	hsa:4695	hsa:117143	7560	69.763	63	0.625045	0.472973	0.165253	117	0.105113	1.45015	1.44358	N
697	hsa:5663	hsa:8295	7511	4.74218	67	0.607354	0.465625	0.20096	171	0.381391	1.41133	1.42155	N
698	hsa:3845	hsa:64151	7254	49.645	111	0.39263	0.368341	0.107131	415	0.685176	1.4074	1.39161	N
699	hsa:154	hsa:5469	565	21.0259	36	0.969702	0.946237	0.28121	5	0.736348	1.26911	1.26019	N
700	hsa:3690	hsa:8473	12113	9.70001	65	0.150346	0.13422	0.0196965	716	0.0183309	1.40502	1.34709	N
701	hsa:4725	hsa:5985	15313	2.10605	54	0.0187868	0.0870934	0.000204785	870	-0.0684289	1.40817	1.39952	N
702	hsa:1499	hsa:2956	7708	11.2615	44	0.234234	0.28726	0.0444627	593	-0.205338	1.38193	1.35886	N
703	hsa:10207	hsa:6880	9889	18.5672	67	0.484776	0.368821	0.100055	166	0.151391	1.40909	1.41119	N
704	hsa:64965	hsa:2959	20127	6.13073	19	-0.0391006	0.356621	0.000739138	617	-0.346944	1.4058	1.35222	N
705	hsa:51107	hsa:79760	7422	15.1249	30	0.61395	0.426357	0.116762	74	0.135912	1.53039	1.54691	N
706	hsa:4717	hsa:2969	128	32.7985	27	0.859417	0.754386	0.145075	14	-0.16151	1.41305	1.41005	N
707	hsa:4725	hsa:8559	12682	22.7909	58	0.468894	0.299242	0.0996459	185	-0.6313	1.37097	1.36148	N
708	hsa:7220	hsa:51592	7673	63.0608	75	0.61204	0.475352	0.180448	149	0.784886	1.40958	1.40833	N
709	hsa:6445	hsa:23658	13728	13.6458	38	0.454594	0.278481	0.111471	228	-0.0299793	1.39754	1.38463	N
710	hsa:54518	hsa:9440	1476	92.4513	50	0.770773	0.651852	0.193994	47	0.897287	1.20473	1.17108	N
711	hsa:64928	hsa:9219	5795	16.5579	115	0.0199898	0.168263	0.000201926	608	0.28593	1.38593	1.38102	N
712	hsa:116541	hsa:892	7181	35.3403	50	0.610788	0.457692	0.175249	141	-0.32175	1.42113	1.41202	N
713	hsa:54148	hsa:8819	11388	12.642	78	0.251966	0.181269	0.046683	542	-0.32794	1.43683	1.44746	N
714	hsa:515	hsa:5111	6580	7.97635	25	0.591906	0.467606	0.192003	189	-0.28131	1.43238	1.39591	N
715	hsa:84545	hsa:672	708	40.0752	53	0.887521	0.84058	0.414394	44	-0.315289	1.3673	1.33308	N
716	hsa:857	hsa:4851	15884	12.8301	133	0.241075	0.127886	0.0425887	491	-0.320284	1.37791	1.36605	N
717	hsa:1499	hsa:6907	5281	18.5737	99	0.612462	0.528761	0.236211	213	0.0506332	1.42577	1.45742	N
718	hsa:3996	hsa:4535	20127	82.4286	144	-0.065114	0.158192	0.00208352	596	-0.238839	1.40971	1.41666	N
719	hsa:51650	hsa:84661	8420	36.7793	47	0.595721	0.456853	0.134959	107	0.779701	1.39311	1.3954	N
720	hsa:857	hsa:9477	4025	40.5518	35	0.762134	0.623853	0.167713	41	0.523055	1.49529	1.48676	N
721	hsa:5567	hsa:2547	7258	34.1894	89	0.361869	0.35	0.0983162	455	0.0104872	1.43517	1.48623	N
722	hsa:28957	hsa:1022	15139	11.7076	120	0.188787	0.11898	0.0291433	622	-0.177731	1.4304	1.44703	N
723	hsa:51264	hsa:332	9050	27.46	41	0.0577219	0.186207	0.00181891	708	0.308655	1.42267	1.42539	N
724	hsa:4720	hsa:8202	11394	22.7535	102	0.166043	0.134349	0.0181393	625	-0.263804	1.42277	1.42714	N
725	hsa:4722	hsa:6257	12322	18.7274	80	0.146507	0.130935	0.0128585	604	-0.090691	1.42737	1.43661	N
726	hsa:51073	hsa:55656	11798	16.3991	44	0.0332943	0.100467	0.000597259	770	-0.259208	1.41353	1.41645	N
727	hsa:54539	hsa:990	15902	6.30763	93	0.332674	0.173804	0.0675434	328	-0.265689	1.4479	1.504	N
728	hsa:128308	hsa:6601	13349	3.09752	46	0.480836	0.302583	0.109884	189	-0.784871	1.45459	1.47576	N
729	hsa:7818	hsa:4869	9188	35.0315	63	0.567857	0.380488	0.1344	127	-0.168422	1.44041	1.44131	N
730	hsa:5584	hsa:6881	7599	33.1528	93	0.350498	0.338527	0.0928739	467	0.0147525	1.40422	1.4216	N
731	hsa:7220	hsa:8487	6127	99.3397	91	0.615394	0.505319	0.138407	93	0.434534	1.41536	1.41075	N
732	hsa:55168	hsa:641	20127	3.14563	92	-0.0589377	0.480126	0.00175833	497	-0.0505512	1.38437	1.3656	N
733	hsa:4731	hsa:25942	13244	18.2868	66	0.412555	0.225926	0.0813335	209	-0.825481	1.49414	1.50546	N
734	hsa:65005	hsa:11137	20127	25.3658	138	-0.155844	0.250965	0.0120809	582	-0.495902	1.43192	1.46056	N
735	hsa:3688	hsa:6874	755	46.0986	90	0.787145	0.678082	0.213311	47	0.760316	1.44515	1.45891	N
736	hsa:5566	hsa:8148	4464	40.3491	142	0.321609	0.390646	0.0624876	443	-0.142861	1.4306	1.44071	N
737	hsa:4729	hsa:3053	9266	23.2361	148	0.150152	0.263533	0.0120024	517	-0.0293088	1.40736	1.39595	N
738	hsa:4722	hsa:6709	5139	4.09647	94	0.097503	0.286479	0.00491614	533	-0.160606	1.39857	1.43455	N
739	hsa:1501	hsa:4298	2313	45.2042	64	0.844215	0.783088	0.357689	59	0.473772	1.42915	1.43565	N
740	hsa:832	hsa:10573	2588	42.6737	75	0.772992	0.708772	0.285313	83	-0.465917	1.49093	1.45855	N
741	hsa:26520	hsa:8350	860	32.7081	35	0.902432	0.860215	0.442791	39	-0.483689	1.42451	1.4274	N
742	hsa:3685	hsa:4176	11939	23.9046	121	0.194023	0.203209	0.0199184	447	-0.0312769	1.43192	1.45752	N
743	hsa:3996	hsa:8405	1297	113.79	85	0.779017	0.7	0.269768	72	0.63062	1.34477	1.34155	N
744	hsa:4696	hsa:6877	17063	5.52298	111	0.229695	0.102345	0.033079	421	-0.476493	1.3783	1.34515	N
745	hsa:3845	hsa:11091	2066	74.8848	132	0.326763	0.549865	0.0548072	334	0.369316	1.39388	1.4142	N
746	hsa:4704	hsa:51003	7822	15.5359	132	0.341637	0.367174	0.0642197	374	0.0848565	1.42075	1.37248	N
747	hsa:4702	hsa:6595	8464	50.2563	112	0.353058	0.321958	0.0900814	457	-0.0724457	1.40539	1.39587	N
748	hsa:830	hsa:4306	10141	13.5022	40	0.554606	0.378151	0.137561	148	0.0983035	1.41089	1.40998	N
749	hsa:65003	hsa:5931	20127	13.4438	93	-0.157839	0.381101	0.0125348	596	-0.574786	1.39931	1.46032	N
750	hsa:4720	hsa:6606	11062	29.608	84	0.137427	0.141484	0.0112605	625	0.189552	1.40958	1.41798	N
751	hsa:3675	hsa:55120	6487	42.6075	146	0.45192	0.37551	0.0822605	153	0.283282	1.4044	1.38443	N
752	hsa:84433	hsa:23512	3177	36.0171	76	0.708352	0.57931	0.165647	61	0.605088	1.42197	1.424	N
753	hsa:84876	hsa:6878	9359	39.8605	45	0.542297	0.374502	0.132566	157	-0.390807	1.44437	1.44169	N
754	hsa:55114	hsa:91750	10452	24.392	32	0.548116	0.367769	0.137393	153	-0.537486	1.39766	1.39506	N
755	hsa:4536	hsa:1642	20127	33.4306	124	-0.320088	0.146192	0.049115	695	-0.515745	1.39827	1.41753	N
756	hsa:578	hsa:5469	1237	20.9527	34	0.870494	0.777778	0.20596	20	-0.175682	1.31363	1.30684	N
757	hsa:4720	hsa:54797	9931	32.7001	89	0.177421	0.172176	0.0196916	601	0.157354	1.41091	1.37545	N
758	hsa:124995	hsa:4176	14593	4.36957	127	0.0280874	0.164725	0.000395711	502	-0.282182	1.3656	1.30567	N
759	hsa:8874	hsa:25942	2150	28.7688	46	0.888172	0.845324	0.408891	43	0.518622	1.36819	1.37225	N
760	hsa:953	hsa:57459	9599	31.6009	66	0.551234	0.374046	0.148697	164	-0.148915	1.41425	1.40476	N
761	hsa:55168	hsa:5981	509	4.57726	82	0.011591	0.493711	6.72106e-05	483	-0.315245	1.42942	1.42718	N
762	hsa:7430	hsa:5394	11658	33.6966	91	0.3045	0.204626	0.0621219	447	-0.000710183	1.42281	1.42248	N
763	hsa:54948	hsa:6880	20127	64.0415	65	-0.181525	0.188372	0.0151924	698	-0.254752	1.42492	1.39481	N
764	hsa:51649	hsa:5693	12181	10.8423	51	0.408482	0.25	0.100159	291	-0.264263	1.4145	1.40488	N
765	hsa:55168	hsa:10474	7608	51.8717	97	0.0437084	0.155914	0.000956644	471	0.22129	1.38023	1.37957	N
766	hsa:3594	hsa:5591	13983	12.9825	23	0.408346	0.218182	0.0832771	215	-0.394068	1.46211	1.46793	N
767	hsa:2767	hsa:3980	4045	22.9556	71	0.533345	0.486486	0.185553	285	0.253671	1.4266	1.44204	N
768	hsa:8733	hsa:5928	4420	13.4002	95	0.673361	0.585	0.272662	166	0.54691	1.42769	1.4464	N
769	hsa:578	hsa:6598	11082	13.3364	20	0.485597	0.297414	0.102672	163	-0.638993	1.51332	1.52388	N
770	hsa:4695	hsa:6688	10153	21.9533	36	0.545729	0.381166	0.123325	138	0.315285	1.42369	1.42037	N
771	hsa:4541	hsa:6878	13809	24.5009	62	0.34548	0.178571	0.0513813	207	-0.550728	1.42514	1.43461	N
772	hsa:51253	hsa:5211	14284	5.12201	74	0.179333	0.122928	0.0243055	635	-0.0894522	1.41279	1.4095	N
773	hsa:51373	hsa:8607	424	2.27122	92	0.0804467	0.636929	0.00309829	350	-0.44445	1.41149	1.39867	N
774	hsa:89941	hsa:8819	9431	8.7098	95	0.532033	0.372308	0.155031	204	-0.547011	1.48698	1.50208	N
775	hsa:3688	hsa:9412	1567	63.7894	71	0.83338	0.741935	0.220307	32	-0.355814	1.39158	1.37838	N
776	hsa:51107	hsa:5426	10585	12.6446	67	0.440907	0.300481	0.116904	291	-0.278688	1.43873	1.46406	N
777	hsa:84433	hsa:6635	12138	14.9654	83	0.443305	0.283582	0.102775	240	-0.458881	1.42684	1.42356	N
778	hsa:57113	hsa:8161	13769	36.097	122	0.43044	0.300448	0.0726074	156	0.0239999	1.39898	1.41041	N
779	hsa:28957	hsa:6935	12205	9.78683	58	0.49544	0.313208	0.117302	182	-0.357593	1.41517	1.41695	N
780	hsa:515	hsa:6625	9226	4.55973	72	0.511842	0.3903	0.163998	264	-0.541381	1.41351	1.43619	N
781	hsa:3688	hsa:7341	10118	19.8808	89	0.516224	0.364621	0.122791	176	-0.236692	1.42183	1.42707	N
782	hsa:374291	hsa:23450	4411	6.00979	78	0.099068	0.286624	0.0051462	560	-0.445986	1.42416	1.39703	N
783	hsa:7048	hsa:8243	462	36.574	99	0.395267	0.713262	0.0738574	240	0.0346892	1.43412	1.45139	N
784	hsa:65080	hsa:93621	10908	15.3472	105	0.326137	0.133028	0.046229	189	-0.0177018	1.41179	1.41053	N
785	hsa:4539	hsa:3608	1156	14.9698	90	0.633612	0.5	0.114132	59	-0.108759	1.43233	1.44875	N
786	hsa:374291	hsa:6908	2667	6.31784	66	0.161676	0.385101	0.0137547	487	0.00399807	1.3978	1.37446	N
787	hsa:7048	hsa:53615	11180	11.7141	101	0.265028	0.194825	0.0514629	529	-0.301111	1.40603	1.40045	N
788	hsa:23513	hsa:10921	1336	49.1182	96	0.506945	0.578431	0.139856	258	0.0256387	1.41705	1.44818	N
789	hsa:6520	hsa:80349	2379	12.3503	158	0.166634	0.461126	0.0139284	402	0.0100898	1.3876	1.31922	N
790	hsa:4713	hsa:6908	5756	9.97002	52	0.640846	0.527778	0.232508	170	-0.205211	1.39614	1.39672	N
791	hsa:64979	hsa:6597	1806	42.0714	195	0.0034197	0.448029	5.84586e-06	462	-0.232643	1.39786	1.40013	N
792	hsa:498	hsa:22826	223	0.681168	34	0.064508	0.912281	0.00144964	85	-0.366442	1.39813	1.39356	N
793	hsa:5144	hsa:8819	11063	11.1096	34	0.490678	0.373541	0.101476	161	-0.385045	1.32986	1.34492	N
794	hsa:64981	hsa:9442	10612	20.3641	121	0.185848	0.163375	0.018686	466	0.262762	1.41437	1.4144	N
795	hsa:64981	hsa:6601	5017	36.0045	124	0.0829278	0.260188	0.00346624	472	-0.818901	1.40819	1.3904	N
796	hsa:3685	hsa:2547	10467	34.1411	100	0.387103	0.323232	0.0651988	201	0.149417	1.39487	1.39293	N
797	hsa:55851	hsa:9441	398	54.4683	57	0.80275	0.703704	0.211232	40	0.200074	1.43825	1.43138	N
798	hsa:6696	hsa:57508	6218	12.3228	34	0.657413	0.465347	0.117573	54	-0.618587	1.39119	1.39225	N
799	hsa:1293	hsa:23450	618	89.136	170	0.415886	0.411168	0.0821109	232	0.249795	1.38028	1.35152	N
800	hsa:7220	hsa:10081	9024	80.3409	106	0.541934	0.433862	0.106094	107	-0.0781548	1.47155	1.47376	N
801	hsa:116540	hsa:8861	5593	61.2649	54	0.693487	0.551948	0.165549	69	-0.0271446	1.45695	1.44996	N
802	hsa:3594	hsa:1478	16775	10.4526	81	0.271723	0.131004	0.0487366	398	-0.186122	1.40505	1.40469	N
803	hsa:115677	hsa:5928	3950	13.66	81	0.682662	0.60199	0.273667	160	-0.273214	1.41767	1.43289	N
804	hsa:51421	hsa:63941	5672	22.0345	85	0.675718	0.513514	0.128685	54	0.428234	1.44866	1.44634	N
805	hsa:28514	hsa:7150	6941	20.5132	50	0.642	0.514286	0.197302	136	0.112271	1.42993	1.44335	N
806	hsa:4715	hsa:7520	9726	48.9746	56	0.557565	0.389121	0.136773	146	-0.575582	1.44432	1.45444	N
807	hsa:65008	hsa:9862	13933	14.4633	148	0.262954	0.159533	0.0417923	432	0.342855	1.43198	1.46758	N
808	hsa:374291	hsa:23397	7531	7.58337	63	0.0780956	0.260204	0.00317616	580	-0.319752	1.42033	1.42177	N
809	hsa:4723	hsa:8189	7779	19.4518	104	0.219634	0.288435	0.0280541	523	-0.140693	1.42358	1.45158	N
810	hsa:513	hsa:22794	13359	17.8845	121	0.236858	0.147107	0.0384149	516	-0.250984	1.35599	1.28551	N
811	hsa:832	hsa:8289	1986	79.1837	54	0.823086	0.756863	0.319997	62	0.175974	1.42974	1.43437	N
812	hsa:29093	hsa:5928	3015	40.7399	130	0.009265	0.351385	4.2961e-05	515	-0.655256	1.40233	1.42852	N
813	hsa:3685	hsa:2308	7762	37.6453	94	0.452696	0.372	0.0833974	157	0.416004	1.39443	1.35815	N
814	hsa:7818	hsa:8454	653	78.3347	56	0.820511	0.741818	0.352203	71	0.108261	1.45651	1.48305	N
815	hsa:22906	hsa:10250	8863	29.4435	80	0.529824	0.392562	0.117473	147	0.0128954	1.3897	1.37905	N
816	hsa:928	hsa:11052	12592	25.4467	102	0.42035	0.258333	0.0988703	267	0.606315	1.38273	1.38856	N
817	hsa:7048	hsa:8493	3295	43.6407	108	0.463256	0.465046	0.145738	352	0.631089	1.42484	1.38776	N
818	hsa:10203	hsa:5111	11880	6.39423	46	0.425693	0.270423	0.0974032	259	-0.181223	1.34123	1.30981	N
819	hsa:79590	hsa:2957	20127	4.188	72	-0.183179	0.162025	0.0159582	662	0.00534139	1.42077	1.41495	N
820	hsa:114294	hsa:4436	1490	9.50248	169	0.0728075	0.478065	0.00266478	464	0.06178	1.40626	1.40228	N
821	hsa:51079	hsa:65109	3750	80.5042	60	0.78573	0.714286	0.280703	72	0.317307	1.44586	1.48731	N
822	hsa:3690	hsa:9070	9245	16.2984	45	0.545598	0.397638	0.13061	153	0.236287	1.41031	1.39334	N
823	hsa:65080	hsa:9282	832	33.6345	108	0.568374	0.501661	0.144634	150	-0.0908083	1.3679	1.35678	N
824	hsa:4695	hsa:5933	2565	57.3674	28	0.73178	0.612613	0.233387	86	-0.183015	1.37164	1.35591	N
825	hsa:4716	hsa:4361	13873	3.45445	111	0.427752	0.262048	0.0963752	245	-0.662055	1.38308	1.36954	N
826	hsa:9590	hsa:5928	16294	4.65628	91	0.298466	0.1425	0.0547058	343	0.0222879	1.41551	1.41065	N
827	hsa:10476	hsa:5885	3859	67.1653	42	0.690714	0.559524	0.224166	111	-0.680636	1.43978	1.42796	N
828	hsa:5584	hsa:3958	11152	45.5315	185	0.230961	0.185028	0.0386263	577	-0.224422	1.3863	1.42862	N
829	hsa:23385	hsa:5983	10898	11.4396	61	0.158968	0.166667	0.0218915	705	0.0881819	1.37989	1.37144	N
830	hsa:65080	hsa:10923	4118	18.1305	115	0.503208	0.446945	0.112948	172	0.257799	1.40112	1.42423	N
831	hsa:5584	hsa:4702	8503	30.1617	101	0.330051	0.308782	0.0833061	488	-0.0994977	1.41804	1.40496	N
832	hsa:9768	hsa:84292	17046	5.39203	106	0.226488	0.091314	0.0336627	408	-0.25682	1.42035	1.42674	N
833	hsa:4724	hsa:5434	5657	3.39046	44	0.526834	0.510689	0.138568	206	0.147037	1.40267	1.40912	N
834	hsa:65003	hsa:902	20127	18.5647	28	-0.164334	0.242678	0.0116334	724	-0.448835	1.39044	1.42657	N
835	hsa:51295	hsa:25942	12166	22.0077	61	0.506862	0.32342	0.127202	182	-0.370908	1.47881	1.4806	N
836	hsa:4535	hsa:6314	20127	27.5586	123	-0.174818	0.114958	0.0147164	639	-0.0514644	1.41557	1.39915	N
837	hsa:29093	hsa:79172	15376	31.0908	111	0.142739	0.0901034	0.0131364	616	0.406403	1.38482	1.3706	N
838	hsa:10440	hsa:1161	2229	10.8337	83	0.724882	0.653367	0.316573	139	0.393003	1.4415	1.45152	N
839	hsa:3993	hsa:6634	3777	45.6862	80	0.741662	0.667763	0.270837	101	-0.410515	1.3541	1.33241	N
840	hsa:23513	hsa:5687	7094	76.3075	93	0.292398	0.425466	0.044473	370	0.0286786	1.39282	1.42697	N
841	hsa:4508	hsa:25929	20127	76.2637	189	-0.165584	0.242147	0.0136897	579	-0.207052	1.43037	1.45503	N
842	hsa:79590	hsa:5424	20127	19.6043	85	-0.381014	0.249166	0.0741503	675	-0.0769077	1.41369	1.3801	N
843	hsa:51318	hsa:6597	15162	20.6197	117	0.202498	0.126126	0.0301597	582	-0.331316	1.47105	1.49069	N
844	hsa:3685	hsa:5985	10860	3.29291	99	0.0210846	0.15304	0.000247324	808	-0.115055	1.39057	1.43187	N
845	hsa:114294	hsa:2547	7132	2.9929	154	0.0877121	0.238501	0.00385603	447	-0.185326	1.39566	1.35846	N
846	hsa:55851	hsa:6117	9046	19.9083	40	0.554935	0.389831	0.160609	180	-0.679818	1.4461	1.45333	N
847	hsa:51649	hsa:2068	12505	16.4783	94	0.337088	0.202083	0.0760988	383	-0.590593	1.40619	1.40867	N
848	hsa:5584	hsa:2967	7702	31.584	97	0.348553	0.335694	0.0919479	469	-0.00731188	1.45482	1.47969	N
849	hsa:5568	hsa:22803	6782	36.1877	93	0.352237	0.356546	0.0901569	462	0.067389	1.40991	1.40447	N
850	hsa:6714	hsa:54617	706	84.8765	114	0.409304	0.708282	0.0797219	236	0.332456	1.4108	1.43729	N
851	hsa:3674	hsa:7520	9976	29.2259	99	0.430282	0.344203	0.0788451	181	0.214131	1.388	1.39029	N
852	hsa:4728	hsa:1025	1243	8.32864	111	0.00316344	0.62891	4.9945e-06	344	-0.0925475	1.39571	1.36185	N
853	hsa:124995	hsa:4175	20127	7.39547	125	-0.00521237	0.155309	1.35731e-05	533	-0.316251	1.39226	1.40515	N
854	hsa:26519	hsa:1022	6694	32.1524	92	0.366057	0.36119	0.100399	451	-0.142427	1.42944	1.41975	N
855	hsa:374291	hsa:55120	9325	12.1329	95	0.128517	0.203947	0.00926021	605	-0.104306	1.40228	1.41259	N
856	hsa:5663	hsa:4171	10360	11.8091	76	0.308564	0.233909	0.0718956	488	0.187514	1.42916	1.44359	N
857	hsa:51116	hsa:92609	20127	19.702	34	-0.216733	0.239617	0.0209053	714	-0.574258	1.43418	1.43389	N
858	hsa:3690	hsa:5984	12194	0.608036	34	0.0366077	0.115385	0.00125442	851	-0.231435	1.43881	1.47966	N
859	hsa:5029	hsa:57504	985	76.3024	55	0.756755	0.612245	0.207511	57	0.728312	1.44571	1.44122	N
860	hsa:116541	hsa:5983	11594	9.78287	81	0.146208	0.144208	0.0187166	724	-0.308333	1.38991	1.3991	N
861	hsa:5297	hsa:2114	11059	10.4938	25	0.517842	0.338182	0.134464	182	-0.0390209	1.46094	1.45953	N
862	hsa:8874	hsa:55143	11610	17.5811	26	0.431119	0.233607	0.0867557	187	-0.379577	1.45891	1.4652	N
863	hsa:10845	hsa:3065	374	8.90081	56	0.0865046	0.734504	0.00319209	257	-0.0974294	1.41286	1.43366	N
864	hsa:51069	hsa:10248	12109	5.09571	52	0.0118339	0.0888192	7.72052e-05	872	0.451892	1.41568	1.38167	N
865	hsa:64965	hsa:1387	4314	10.7127	55	0.0766749	0.300316	0.00369576	664	-0.283389	1.42171	1.43504	N
866	hsa:1080	hsa:332	10083	1.37555	27	0.0454577	0.182762	0.00185914	787	0.577531	1.43951	1.47085	N
867	hsa:2335	hsa:27097	11926	36.3509	119	0.352731	0.313099	0.0548623	215	0.247704	1.41542	1.40239	N
868	hsa:2891	hsa:5889	12718	39.9193	196	0.191691	0.267857	0.0177355	328	-0.251033	1.39567	1.4259	N
869	hsa:9553	hsa:7516	8717	12.5231	143	0.0620944	0.306626	0.00192715	450	0.298568	1.38131	1.3435	N
870	hsa:4694	hsa:24144	11813	31.8435	69	0.453927	0.268	0.0931528	183	-0.705417	1.49746	1.50813	N
871	hsa:2533	hsa:51503	11130	14.8784	70	0.434698	0.245833	0.0831588	181	-0.27111	1.40903	1.41854	N
872	hsa:23426	hsa:2958	10545	21.1144	66	0.446081	0.342105	0.0841212	175	-0.197958	1.44554	1.45549	N
873	hsa:55173	hsa:4686	20127	47.5289	94	-0.0410314	0.209239	0.000833345	582	-0.511161	1.50518	1.50984	N
874	hsa:4722	hsa:9440	12265	7.71525	91	0.170367	0.131693	0.0185601	600	-0.119305	1.41007	1.39462	N
875	hsa:26519	hsa:2033	1030	4.06106	27	0.932847	0.904255	0.483924	27	-0.322608	1.4173	1.39771	N
876	hsa:4696	hsa:5977	12155	8.29959	53	0.372649	0.185328	0.0644129	211	-0.19377	1.35358	1.32932	N
877	hsa:23513	hsa:9282	7359	40.6985	110	0.482986	0.417857	0.160398	326	0.480448	1.43073	1.43524	N
878	hsa:4696	hsa:9112	7726	19.5949	92	0.556254	0.353383	0.0972706	86	-0.215908	1.48086	1.4795	N
879	hsa:51258	hsa:54921	7646	27.2365	46	0.632295	0.480263	0.133533	79	0.620251	1.40388	1.39874	N
880	hsa:4717	hsa:5928	16520	0.683154	103	0.250331	0.107232	0.0363428	358	-0.590186	1.42454	1.42642	N
881	hsa:10892	hsa:892	11071	27.5685	103	0.325208	0.291022	0.0471618	229	-0.0776411	1.39654	1.37517	N
882	hsa:4536	hsa:3065	858	22.4753	143	0.11796	0.588915	0.00677969	356	0.128478	1.4392	1.38484	N
883	hsa:4729	hsa:7919	518	2.15808	83	0.126702	0.67616	0.00740217	307	0.273767	1.41377	1.35479	N
884	hsa:5297	hsa:5000	648	16.211	41	0.795037	0.74359	0.341432	90	0.755216	1.46701	1.44322	N
885	hsa:65003	hsa:6637	20127	23.8144	60	-0.222928	0.313665	0.0241723	663	0.105106	1.38557	1.28173	N
886	hsa:4723	hsa:10296	7673	8.78985	88	0.1678	0.291055	0.0154003	531	-0.198259	1.42248	1.44789	N
887	hsa:5310	hsa:5591	9703	27.5947	128	0.328572	0.324251	0.0498717	248	0.435473	1.3267	1.31945	N
888	hsa:7052	hsa:84108	11402	25.6157	83	0.352915	0.283333	0.054525	215	0.673231	1.41047	1.42764	N
889	hsa:3909	hsa:79706	6883	42.3961	153	0.38548	0.348101	0.0656687	206	0.0388195	1.4242	1.41687	N
890	hsa:9495	hsa:9775	18491	0.644204	29	0.0285035	0.0470711	0.000786935	911	0.28881	1.42278	1.42613	N
891	hsa:7818	hsa:9862	9631	28.1763	73	0.546401	0.379147	0.119838	131	0.431356	1.44277	1.43541	N
892	hsa:26519	hsa:55756	4500	36.6448	102	0.580903	0.513185	0.212258	240	-0.204936	1.41155	1.4152	N
893	hsa:64960	hsa:9775	436	4.58534	92	0.058019	0.650052	0.00158883	337	0.282504	1.41337	1.42667	N
894	hsa:4694	hsa:7536	12437	26.2968	104	0.442267	0.26087	0.0877255	187	-0.608546	1.44781	1.46009	N
895	hsa:4704	hsa:54487	14536	18.6821	126	0.265067	0.154955	0.0481155	469	-0.0580406	1.42141	1.4214	N
896	hsa:4717	hsa:60	14825	1.15174	57	0.326374	0.149826	0.0520348	244	-0.636752	1.41122	1.40858	N
897	hsa:50855	hsa:4436	13124	4.87421	44	0.135796	0.115385	0.0162448	736	-0.123948	1.40645	1.43194	N
898	hsa:140803	hsa:6827	7232	73.4995	52	0.612285	0.494505	0.170124	138	-0.0156348	1.41714	1.42854	N
899	hsa:51421	hsa:9343	12494	1.22378	86	0.0223706	0.108471	0.000471468	863	-0.377426	1.42255	1.42099	N
900	hsa:4694	hsa:6595	16090	20.1292	137	0.184251	0.102526	0.0272846	604	-0.286451	1.411	1.41092	N
901	hsa:28957	hsa:6203	15008	12.0332	93	0.133158	0.105469	0.0121671	687	-0.14384	1.39625	1.39312	N
902	hsa:4509	hsa:25962	8485	4.77277	67	0.39441	0.183206	0.0476038	107	-0.747612	1.46635	1.46678	N
903	hsa:4719	hsa:9869	3992	4.07384	111	0.115154	0.334165	0.00694857	534	-0.137152	1.4178	1.41272	N
904	hsa:54948	hsa:6314	20127	45.3045	66	-0.1604	0.14133	0.0116099	723	0.180628	1.41552	1.46058	N
905	hsa:5111	hsa:9939	5589	23.4672	63	0.476887	0.518164	0.118033	252	0.325112	1.43269	1.47605	N
906	hsa:28973	hsa:3364	8258	21.4715	94	0.147798	0.226374	0.0106232	352	-0.0111609	1.41621	1.42021	N
907	hsa:4704	hsa:22916	6752	27.2316	125	0.349805	0.381113	0.067151	367	0.170249	1.41295	1.37443	N
908	hsa:29088	hsa:1616	14753	6.6849	46	0.101718	0.0957944	0.00786077	774	-0.0654416	1.42375	1.41908	N
909	hsa:4725	hsa:1912	2860	56.8474	54	0.789424	0.672566	0.183757	37	0.260417	1.20369	1.16794	N
910	hsa:30011	hsa:1911	8147	47.5156	67	0.604423	0.444898	0.165919	136	0.819973	1.34859	1.30235	N
911	hsa:8874	hsa:4712	11670	13.4963	22	0.398218	0.211382	0.0703237	194	-0.539309	1.41959	1.41768	N
912	hsa:829	hsa:9611	2374	61.3211	51	0.872515	0.824427	0.375043	46	0.433454	1.43707	1.45978	N
913	hsa:93974	hsa:2353	8033	72.7425	84	0.590834	0.43578	0.143538	123	0.463751	1.4098	1.40438	N
914	hsa:10452	hsa:6873	4128	18.2874	109	0.606581	0.540284	0.202188	194	0.503221	1.45856	1.49538	N
915	hsa:10266	hsa:6883	11730	12.5395	42	0.414407	0.226337	0.0758444	188	-0.470524	1.33321	1.30114	N
916	hsa:6150	hsa:6498	12387	35.4237	129	0.380428	0.253561	0.0716214	262	0.29611	1.36038	1.35707	N
917	hsa:54460	hsa:6873	20127	18.1942	148	-0.0112654	0.203478	6.35287e-05	458	-0.499871	1.42569	1.44287	N
918	hsa:22906	hsa:2547	9631	24.2543	71	0.529107	0.385214	0.122246	158	0.130418	1.43002	1.41433	N
919	hsa:3690	hsa:5932	3684	22.6107	54	0.583694	0.462963	0.114552	87	0.244267	1.42678	1.44258	N
920	hsa:1499	hsa:26610	682	35.1481	65	0.880545	0.834615	0.383017	43	0.314426	1.42851	1.38241	N
921	hsa:51079	hsa:6434	6749	32.7084	78	0.57485	0.481069	0.204341	233	0.315659	1.39707	1.36708	N
922	hsa:8777	hsa:23649	13198	7.05381	88	0.383632	0.31068	0.0653448	213	0.206516	1.38651	1.37717	N
923	hsa:3688	hsa:6839	11616	24.1208	130	0.451428	0.302326	0.105925	240	0.0230081	1.40694	1.39704	N
924	hsa:54460	hsa:904	12814	15.3594	94	0.0508333	0.190065	0.00127377	375	-0.607002	1.41811	1.43332	N
925	hsa:84311	hsa:5469	835	25.2772	37	0.957517	0.925532	0.271579	7	0.363369	1.22496	1.21934	N
926	hsa:4718	hsa:6599	13798	10.7432	37	0.376077	0.190299	0.0669504	217	-0.739901	1.36406	1.35769	N
927	hsa:94005	hsa:5430	8471	1.26239	24	0.0527497	0.231568	0.00242597	740	-0.433715	1.42693	1.45046	N
928	hsa:64976	hsa:4436	13536	4.07248	74	0.124307	0.111645	0.011904	740	0.0762116	1.44368	1.45005	N
929	hsa:60	hsa:22938	1178	21.7453	28	0.940807	0.916084	0.497999	24	0.896603	1.37827	1.36718	N
930	hsa:2597	hsa:25913	15966	2.36531	83	0.0545991	0.071991	0.00191841	825	0.0757364	1.41177	1.40713	N
931	hsa:51021	hsa:51720	14590	13.9994	60	0.0029751	0.0573477	4.45931e-06	789	0.0520044	1.41474	1.42462	N
932	hsa:23385	hsa:3066	10858	35.7043	84	0.249571	0.198312	0.0497295	570	-0.113989	1.40529	1.41395	N
933	hsa:64981	hsa:53938	482	16.3766	136	0.161113	0.548975	0.0129745	396	-0.0954269	1.41551	1.44021	N
934	hsa:51069	hsa:10629	5762	7.90618	20	0.0183908	0.249218	0.000179797	720	-0.442401	1.41169	1.42882	N
935	hsa:128308	hsa:3065	15085	15.5417	98	0.185857	0.117978	0.0283649	628	-0.121152	1.42662	1.44494	N
936	hsa:6696	hsa:6883	11790	23.7198	32	0.385953	0.194215	0.066541	195	-0.333444	1.41674	1.4211	N
937	hsa:4726	hsa:9967	11901	25.2567	72	0.429468	0.245902	0.0808292	184	-0.203666	1.40604	1.41093	N
938	hsa:513	hsa:219771	8418	28.9508	105	0.359637	0.334959	0.0794895	409	-0.240514	1.46763	1.47039	N
939	hsa:64983	hsa:3308	10834	4.24687	86	0.088262	0.153763	0.00704249	787	0.396474	1.38383	1.31361	N
940	hsa:56288	hsa:6880	10191	18.0738	63	0.495122	0.365759	0.1044	163	0.116024	1.22336	1.17174	N
941	hsa:64928	hsa:124944	9869	29.3848	91	0.14031	0.114162	0.01196	613	0.537386	1.56708	1.56452	N
942	hsa:4704	hsa:892	6690	22.4856	124	0.365276	0.381601	0.0742711	363	0.0738633	1.41211	1.39317	N
943	hsa:3688	hsa:3066	12173	25.2495	118	0.215324	0.153305	0.0375996	602	-0.156186	1.41536	1.4192	N
944	hsa:857	hsa:7329	14217	6.87599	36	0.444651	0.257143	0.0998409	208	-0.686229	1.40741	1.40603	N
945	hsa:5664	hsa:6880	5361	17.3311	47	0.650696	0.535433	0.187143	118	0.172349	1.47112	1.48578	N
946	hsa:7052	hsa:6872	13603	17.5017	85	0.327041	0.265625	0.0479288	235	0.162193	1.45823	1.46054	N
947	hsa:10026	hsa:3609	12661	16.6432	81	0.334993	0.283951	0.0503392	232	-0.0566402	1.41063	1.42416	N
948	hsa:7040	hsa:9656	11181	31.8737	108	0.534737	0.354582	0.133236	162	-0.0720918	1.41989	1.42839	N
949	hsa:2335	hsa:4088	337	57.3394	104	0.705623	0.54491	0.192441	76	0.571156	1.44423	1.44456	N
950	hsa:857	hsa:128312	13045	8.65333	24	0.45842	0.268657	0.103605	196	-0.64864	1.41202	1.41315	N
951	hsa:8801	hsa:4904	848	5.17271	97	0.115843	0.625835	0.00645694	336	-0.030486	1.40229	1.36981	N
952	hsa:3303	hsa:8295	3610	11.5241	56	0.134114	0.341908	0.0127215	614	-0.662854	1.42237	1.43362	N
953	hsa:5111	hsa:579	4840	11.9195	34	0.669847	0.575419	0.244	152	-0.270834	1.41913	1.4167	N
954	hsa:28964	hsa:26512	11786	3.87417	132	0.384977	0.243678	0.0909721	329	0.475832	1.35686	1.35496	N
955	hsa:6840	hsa:11073	555	61.7631	61	0.790025	0.696	0.300285	76	0.700385	1.39195	1.40255	N
956	hsa:4695	hsa:6606	7679	61.9458	66	0.612716	0.466667	0.157301	120	0.353879	1.45826	1.49311	N
957	hsa:4700	hsa:3065	8430	41.3406	79	0.322265	0.308555	0.0764235	493	-0.0906598	1.40791	1.45901	N
958	hsa:64398	hsa:5441	20127	23.0636	42	-0.335499	0.244186	0.0525533	715	-0.142994	1.40582	1.41601	N
959	hsa:961	hsa:5451	9664	20.1256	45	0.45408	0.25	0.0810629	144	-0.267313	1.37988	1.37815	N
960	hsa:8613	hsa:9070	3709	31.2929	99	0.726762	0.659824	0.27244	116	0.369725	1.47152	1.44959	N
961	hsa:64951	hsa:10111	15085	15.811	79	0.142611	0.105	0.0176878	716	-0.610882	1.40134	1.38175	N
962	hsa:4537	hsa:3065	1053	5.88552	160	0.133878	0.510278	0.00892998	405	0.0540022	1.41667	1.45254	N
963	hsa:2597	hsa:3066	882	13.9722	78	0.100056	0.705443	0.00462612	276	-0.0510139	1.42332	1.39051	N
964	hsa:1293	hsa:22985	5978	75.0673	186	0.410046	0.360704	0.07706	218	0.239636	1.34856	1.32773	N
965	hsa:521	hsa:8607	15967	1.27439	36	0.0300332	0.0738814	0.000863477	890	-0.40748	1.41241	1.41038	N
966	hsa:51023	hsa:27097	3641	85.8349	87	0.0636094	0.253027	0.00211562	617	0.451708	1.42394	1.48758	N
967	hsa:4535	hsa:10250	20127	36.3266	119	-0.168157	0.152497	0.0137302	628	-0.345039	1.4138	1.44399	N
968	hsa:3674	hsa:5983	11292	14.529	106	0.11151	0.153937	0.00802374	720	-0.0396576	1.4338	1.40161	N
969	hsa:54948	hsa:4686	20127	66.9878	61	-0.179053	0.193961	0.0148332	694	-0.311015	1.4196	1.43656	N
970	hsa:4719	hsa:5693	20127	3.03919	94	-0.00592924	0.355529	1.75596e-05	542	-0.261778	1.45161	1.43994	N
971	hsa:4726	hsa:54386	7442	54.8344	89	0.571101	0.410569	0.145163	145	0.0407516	1.38086	1.39618	N
972	hsa:28964	hsa:27258	4143	39.4594	124	0.530957	0.555336	0.147582	225	0.30257	1.42474	1.43345	N
973	hsa:28973	hsa:4175	20127	18.7557	139	-0.15488	0.222372	0.0119566	577	-0.264173	1.42937	1.43465	N
974	hsa:55851	hsa:2976	6418	42.5677	75	0.614649	0.455645	0.174778	135	-0.214543	1.33837	1.40074	N
975	hsa:84433	hsa:9646	13100	13.8895	134	0.270159	0.170557	0.0474054	462	0.187082	1.43022	1.42833	N
976	hsa:8803	hsa:5931	3086	14.6857	90	0.24532	0.451807	0.0337056	455	-0.291503	1.43171	1.43962	N
977	hsa:4706	hsa:1021	1273	22.9426	96	0.173447	0.690608	0.0138809	280	-0.0213218	1.41543	1.39926	N
978	hsa:830	hsa:8467	7680	45.0291	94	0.335005	0.327778	0.0856962	484	0.126439	1.42507	1.42396	N
979	hsa:857	hsa:672	13470	6.45863	37	0.452587	0.263736	0.102013	201	-0.210598	1.40174	1.40217	N
980	hsa:3265	hsa:2547	5222	60.5084	131	0.584113	0.507246	0.220202	238	0.5929	1.42608	1.41547	N
981	hsa:23107	hsa:51433	6961	32.9188	68	0.624972	0.47	0.15492	106	0.0150598	1.40977	1.39209	N
982	hsa:51103	hsa:1017	8157	26.7816	120	0.288751	0.31856	0.0527059	492	-0.124373	1.43562	1.41658	N
983	hsa:4711	hsa:5928	15007	1.87932	99	0.362782	0.209476	0.0775299	317	-0.645817	1.39765	1.37956	N
984	hsa:4707	hsa:10362	12938	9.31989	34	0.446126	0.260223	0.0953254	199	0.302354	1.42621	1.43223	N
985	hsa:54534	hsa:4088	205	32.6499	33	0.887033	0.810526	0.220336	18	-0.0168691	1.37009	1.36683	N
986	hsa:740	hsa:2033	3094	10.5239	63	0.749405	0.647887	0.286718	100	-0.513184	1.42752	1.44665	N
987	hsa:10026	hsa:51645	5216	23.8924	60	0.256357	0.328125	0.052075	559	-0.357019	1.41291	1.3976	N
988	hsa:5663	hsa:2956	10664	8.33538	41	0.17454	0.179087	0.0260682	683	-0.165982	1.39973	1.38491	N
989	hsa:5566	hsa:64426	12898	18.2828	105	0.201097	0.135211	0.0329752	614	-0.239951	1.43049	1.45401	N
990	hsa:7223	hsa:4643	2793	22.684	89	0.707537	0.622449	0.239861	111	0.174385	1.28527	1.25003	N
991	hsa:55851	hsa:2967	7081	28.6699	32	0.593173	0.442623	0.154817	136	-0.333755	1.42213	1.43776	N
992	hsa:1080	hsa:4116	8035	2.63374	11	0.0548957	0.246106	0.00260175	726	-0.397198	1.45619	1.47551	N
993	hsa:4535	hsa:6878	20127	42.2812	140	-0.215387	0.152833	0.0225198	643	-0.450186	1.40477	1.42029	N
994	hsa:841	hsa:892	11290	9.82656	34	0.531342	0.352713	0.133531	167	0.0250204	1.39062	1.38944	N
995	hsa:64983	hsa:2099	1564	65.1525	72	0.69406	0.549669	0.164387	68	0.301934	1.49005	1.48264	N
996	hsa:54948	hsa:7153	66	19.6312	63	0.3702	0.832078	0.0510332	156	0.0210535	1.41006	1.40428	N
997	hsa:51295	hsa:8932	3334	41.6566	28	0.76618	0.631579	0.194007	49	0.413991	1.29847	1.29268	N
998	hsa:5567	hsa:3608	13928	11.3326	88	0.20034	0.13	0.0325753	609	-0.227078	1.41567	1.42584	N
999	hsa:63875	hsa:8726	2959	52.6264	89	0.081463	0.388009	0.00344086	541	-0.0709176	1.41928	1.36008	N
1000	hsa:3688	hsa:9862	1952	39.1886	80	0.859384	0.765766	0.227741	26	0.756963	1.43297	1.44628	N
1001	hsa:5310	hsa:6635	8874	25.8562	141	0.325893	0.327628	0.0508109	275	-0.205673	1.43033	1.43658	N
1002	hsa:4541	hsa:6879	11587	4.27352	41	0.387296	0.2	0.065434	192	-0.373746	1.42502	1.41882	N
1003	hsa:51107	hsa:6873	10791	24.8388	101	0.443244	0.303922	0.114968	284	-0.164393	1.38386	1.4372	N
1004	hsa:64975	hsa:9869	9059	25.3959	94	0.546918	0.39185	0.158752	194	-0.547415	1.35347	1.34262	N
1005	hsa:539	hsa:672	5013	5.59279	59	0.218672	0.325065	0.0275302	517	-0.00635115	1.4152	1.42598	N
1006	hsa:54539	hsa:4361	15444	7.2462	124	0.368639	0.201807	0.0709502	265	-0.672958	1.42609	1.41611	N
1007	hsa:4702	hsa:4116	2123	19.565	36	0.843521	0.784314	0.339667	55	0.122745	1.39183	1.44399	N
1008	hsa:5894	hsa:6427	2417	63.21	108	0.366312	0.542056	0.0722965	343	-0.038067	1.42883	1.44147	N
1009	hsa:1003	hsa:6597	12225	27.8101	149	0.200928	0.160714	0.025684	564	-0.00460298	1.39697	1.38055	N
1010	hsa:1293	hsa:7067	10567	79.127	177	0.500228	0.320423	0.127585	193	0.436531	1.50881	1.53304	N
1011	hsa:4706	hsa:5433	7143	45.1208	52	0.108669	0.279152	0.00651071	612	0.207375	1.40985	1.41751	N
1012	hsa:23385	hsa:672	6710	4.03698	24	0.646122	0.505455	0.205308	136	0.543962	1.43321	1.43451	N
1013	hsa:10203	hsa:6599	10237	29.0954	45	0.531963	0.360595	0.135007	172	-0.0294264	1.39049	1.39995	N
1014	hsa:4695	hsa:5890	8431	13.4659	108	0.34705	0.325397	0.0749195	425	-0.0649256	1.37661	1.38273	N
1015	hsa:84612	hsa:6636	12262	6.62803	41	0.443009	0.279762	0.104229	242	-0.213622	1.4494	1.49039	N
1016	hsa:4702	hsa:57819	3518	22.5121	54	0.823995	0.752613	0.355912	71	0.126072	1.41794	1.38061	N
1017	hsa:64969	hsa:6628	20127	19.5808	51	-0.0985596	0.2988	0.00463998	643	0.203583	1.43098	1.45136	N
1018	hsa:124995	hsa:3065	10880	8.87544	113	0.0988971	0.192722	0.00525639	599	-0.148715	1.42496	1.41898	N
1019	hsa:4725	hsa:54913	7702	17.5151	62	0.611042	0.45625	0.127878	87	0.381425	1.4071	1.40268	N
1020	hsa:3312	hsa:92105	10449	4.19472	58	0.066448	0.145455	0.00312694	799	-0.482415	1.41821	1.4298	N
1021	hsa:4695	hsa:5436	4619	17.4466	46	0.675639	0.586402	0.243272	146	-0.158928	1.44227	1.36763	N
1022	hsa:8165	hsa:22907	9913	34.2059	123	0.343691	0.27592	0.0780851	433	-0.0616905	1.38619	1.37533	N
1023	hsa:4729	hsa:6871	6786	1.90962	83	0.214186	0.319027	0.024944	476	-0.274861	1.39715	1.40218	N
1024	hsa:8915	hsa:3609	6586	13.6289	86	0.588585	0.388889	0.116782	88	-0.0844163	1.34468	1.34745	N
1025	hsa:539	hsa:4670	2884	20.5379	96	0.266915	0.470064	0.0383888	416	0.13257	1.42239	1.44458	N
1026	hsa:859	hsa:23279	9027	26.5284	54	0.561471	0.379121	0.118494	113	-0.445124	1.3638	1.3601	N
1027	hsa:5577	hsa:27097	7286	34.753	114	0.471464	0.423971	0.138885	322	-0.430392	1.39682	1.41875	N
1028	hsa:51263	hsa:79023	14998	8.96579	97	0.317816	0.230366	0.0496136	294	0.482318	1.43542	1.43611	N
1029	hsa:23385	hsa:5111	8607	8.00952	33	0.522367	0.384831	0.147139	219	0.0895863	1.34957	1.29858	N
1030	hsa:64949	hsa:5111	14810	5.24285	50	0.378622	0.229692	0.0748974	275	-0.248687	1.41382	1.41881	N
1031	hsa:3751	hsa:6597	1882	45.1594	174	0.151451	0.496241	0.0114592	402	-0.0108689	1.41208	1.39112	N
1032	hsa:10245	hsa:11338	2285	35.327	60	0.653683	0.582589	0.263078	187	0.802911	1.43152	1.42119	N
1033	hsa:114294	hsa:5595	1513	11.6917	178	0.163269	0.477387	0.0134556	416	-0.0323119	1.40997	1.41015	N
1034	hsa:8829	hsa:283899	2750	32.8853	45	0.801977	0.675214	0.201669	38	-0.0449047	1.43075	1.4322	N
1035	hsa:64968	hsa:5928	5818	17.7316	146	0.30196	0.34433	0.0453399	318	-0.517557	1.40241	1.40879	N
1036	hsa:4694	hsa:6426	15982	23.3872	118	0.331967	0.173367	0.0673472	329	-0.368811	1.38915	1.37646	N
1037	hsa:1293	hsa:5395	6935	16.5063	174	0.166143	0.318348	0.0156721	561	-0.145125	1.39542	1.40344	N
1038	hsa:51649	hsa:51639	12562	15.3091	93	0.394789	0.240099	0.0955335	307	-0.419446	1.35895	1.33929	N
1039	hsa:7430	hsa:672	8857	42.6944	66	0.563785	0.407942	0.151813	164	0.143922	1.40931	1.41422	N
1040	hsa:10884	hsa:5594	14272	10.7286	87	0.20014	0.12894	0.0324793	608	-0.26716	1.4028	1.38073	N
1041	hsa:54534	hsa:11218	15376	3.87277	56	0.0599789	0.086631	0.00337983	854	0.320728	1.37456	1.36009	N
1042	hsa:26589	hsa:5001	3201	34.9024	97	0.806122	0.748276	0.31959	73	0.277572	1.38692	1.41621	N
1043	hsa:51258	hsa:51434	14944	30.0641	129	0.369051	0.212821	0.0791352	307	-0.238478	1.38611	1.35426	N
1044	hsa:51642	hsa:1024	14254	10.1637	100	0.213948	0.134128	0.0363956	581	-0.46687	1.42125	1.44692	N
1045	hsa:1080	hsa:51586	12443	1.19284	61	0.0336429	0.109034	0.00106371	858	-0.0641096	1.38237	1.34792	N
1046	hsa:9590	hsa:3066	17321	6.32182	77	0.151221	0.0801688	0.0189984	654	-0.0686793	1.42112	1.42959	N
1047	hsa:2767	hsa:6165	363	35.8235	29	0.938889	0.915789	0.480782	24	0.519406	1.43709	1.43034	N
1048	hsa:10207	hsa:54107	11378	10.8553	77	0.444573	0.332215	0.0889161	199	-0.0595319	1.40991	1.40281	N
1049	hsa:4509	hsa:6667	12846	2.56624	23	0.268874	0.0961538	0.0348611	235	-0.638726	1.47361	1.47752	N
1050	hsa:4702	hsa:4173	7282	7.72877	105	0.54508	0.455882	0.18795	259	0.0876672	1.43416	1.45377	N
1051	hsa:4716	hsa:23512	2311	16.7231	44	0.731286	0.594203	0.175388	56	0.202721	1.42347	1.41462	N
1052	hsa:51295	hsa:2188	6485	52.0357	28	0.628527	0.457447	0.0986728	51	0.0621807	1.55734	1.55867	N
1053	hsa:4700	hsa:79075	3866	33.6038	30	0.724171	0.634146	0.230148	90	-0.106005	1.45378	1.48135	N
1054	hsa:51373	hsa:22938	6147	24.6218	96	0.0418422	0.24858	0.000883211	529	-0.663937	1.43292	1.4422	N
1055	hsa:515	hsa:2956	10042	6.15495	48	0.188186	0.203125	0.029957	663	-0.0294095	1.42872	1.45564	N
1056	hsa:928	hsa:5928	12963	9.17283	89	0.391277	0.235	0.0934067	306	-0.566857	1.39071	1.36351	N
1057	hsa:4695	hsa:5430	8755	1.33794	38	0.0516742	0.224299	0.00233932	747	0.527261	1.37447	1.3989	N
1058	hsa:3326	hsa:51773	6029	22.1602	83	0.383967	0.382353	0.0996703	420	-0.0810344	1.4324	1.45263	N
1059	hsa:7220	hsa:1655	11060	3.03499	79	0.0159571	0.14555	0.000138405	816	-0.329787	1.39802	1.40093	N
1060	hsa:64976	hsa:902	10621	25.7117	55	0.537869	0.360465	0.136951	165	-0.500407	1.38196	1.36879	N
1061	hsa:7818	hsa:7515	567	83.2943	52	0.813879	0.74359	0.295821	60	0.451358	1.45566	1.45396	N
1062	hsa:55851	hsa:8148	9239	36.4974	95	0.546936	0.38206	0.157599	186	-0.0530927	1.42468	1.44852	N
1063	hsa:9590	hsa:2091	16222	26.6675	34	0.284985	0.145251	0.0414948	306	-0.134627	1.39781	1.37418	N
1064	hsa:3932	hsa:3364	8871	31.7076	96	0.324503	0.29683	0.077181	488	-0.0828013	1.41191	1.42742	N
1065	hsa:51107	hsa:9219	5698	80.5712	56	0.644723	0.525773	0.157013	92	0.558112	1.41237	1.41343	N
1066	hsa:4535	hsa:3978	20127	2.44762	163	-0.00533253	0.433414	1.42225e-05	468	-0.00694912	1.42092	1.44248	N
1067	hsa:65008	hsa:5591	5753	7.05584	124	0.0274071	0.236593	0.000375981	484	-0.363985	1.41995	1.44422	N
1068	hsa:3710	hsa:56949	9963	14.3114	77	0.525268	0.360656	0.142792	195	0.403959	1.40868	1.42982	N
1069	hsa:89941	hsa:23594	11162	10.3388	112	0.489275	0.325153	0.127877	220	-0.240031	1.40924	1.42593	N
1070	hsa:65018	hsa:2956	2187	8.30841	90	0.0169004	0.54874	0.000142194	412	-0.108258	1.42737	1.42449	N
1071	hsa:4704	hsa:8450	4951	25.9388	121	0.370189	0.397631	0.0756873	356	0.173247	1.41267	1.40149	N
1072	hsa:64432	hsa:5932	8331	12.9185	46	0.568045	0.437908	0.105182	86	-0.0335867	1.51757	1.52625	N
1073	hsa:9553	hsa:10992	7421	49.677	86	0.283471	0.343396	0.0407657	348	-0.738484	1.42358	1.43769	N
1074	hsa:51295	hsa:8452	13031	17.4043	25	0.499158	0.316364	0.124823	188	-0.376592	1.39258	1.39136	N
1075	hsa:4722	hsa:3065	831	6.51271	108	0.261025	0.655213	0.0324077	291	0.0923692	1.41199	1.40875	N
1076	hsa:4536	hsa:10363	20127	27.179	106	-0.3448	0.139194	0.0569754	705	0.0174382	1.3868	1.4175	N
1077	hsa:23385	hsa:545	7289	4.19085	32	0.641165	0.5	0.203138	139	0.37899	1.4261	1.43513	N
1078	hsa:1003	hsa:23186	7561	59.2114	111	0.568537	0.440758	0.125633	118	0.794085	1.40946	1.32918	N
1079	hsa:3690	hsa:898	9274	17.7536	28	0.54733	0.391791	0.138098	163	0.0611578	1.41571	1.40963	N
1080	hsa:3595	hsa:3312	13194	3.13672	51	0.0489816	0.101604	0.00162912	840	0.00667129	1.42558	1.43747	N
1081	hsa:3909	hsa:6205	8994	26.6022	175	0.195772	0.281907	0.02125	512	-0.0994929	1.36277	1.31752	N
1082	hsa:7048	hsa:6880	7520	26.3609	97	0.395214	0.362805	0.114545	418	0.341776	1.41375	1.44023	N
1083	hsa:23513	hsa:26610	7458	38.7118	125	0.469055	0.414894	0.141911	330	0.323194	1.41233	1.44269	N
1084	hsa:5567	hsa:3065	1067	40.7079	96	0.348138	0.697115	0.0569608	252	0.0866575	1.413	1.39552	N
1085	hsa:56945	hsa:8295	13443	3.73526	67	0.455969	0.28125	0.112897	230	-0.210923	1.42214	1.3718	N
1086	hsa:9368	hsa:11051	15335	31.7772	104	0.105239	0.204651	0.00536354	342	-0.392926	1.48595	1.49895	N
1087	hsa:1742	hsa:5890	20127	28.6178	83	-0.0890239	0.554371	0.00414846	418	0.160621	1.41022	1.397	N
1088	hsa:10207	hsa:9203	2591	27.6767	76	0.769717	0.651515	0.190286	46	0.867804	1.29382	1.28739	N
1089	hsa:4706	hsa:53615	11028	19.0637	42	0.104217	0.146283	0.00669385	712	-0.295173	1.41351	1.45332	N
1090	hsa:4540	hsa:5687	20127	8.55463	106	-0.220355	0.24553	0.0238004	633	-0.146777	1.40282	1.37218	N
1091	hsa:9551	hsa:4297	14798	4.53372	91	0.398714	0.235457	0.0889432	276	-0.738408	1.45956	1.46762	N
1092	hsa:9590	hsa:9967	309	35.1455	25	0.93028	0.875	0.192568	8	0.939397	1.27306	1.27326	N
1093	hsa:9590	hsa:7517	17101	5.25342	123	0.247035	0.11609	0.041837	434	-0.0672279	1.40129	1.39478	N
1094	hsa:7416	hsa:1024	7886	27.2	98	0.372893	0.342772	0.103376	441	0.330451	1.4181	1.41071	N
1095	hsa:4535	hsa:5557	20127	9.77465	126	-0.149678	0.235897	0.011055	596	-0.4737	1.44088	1.45721	N
1096	hsa:4723	hsa:55756	2789	17.4945	147	0.0783433	0.455865	0.00307376	450	-0.223776	1.42286	1.4106	N
1097	hsa:4712	hsa:140836	5234	41.052	11	0.699395	0.538462	0.122334	42	0.789296	1.48028	1.4815	N
1098	hsa:4723	hsa:79075	9751	12.6154	99	0.186684	0.224658	0.0205557	566	-0.119398	1.416	1.41205	N
1099	hsa:5902	hsa:6629	266	14.5691	42	0.915018	0.883495	0.47483	36	0.803116	1.45543	1.45359	N
1100	hsa:51107	hsa:9658	7611	13.8123	20	0.61209	0.466926	0.17123	137	0.346868	1.41625	1.42369	N
1101	hsa:51021	hsa:6605	4963	38.9771	39	0.0477975	0.259604	0.00118726	636	0.0378073	1.4153	1.41571	N
1102	hsa:9551	hsa:252969	17450	11.1401	122	0.0789015	0.103704	0.00316863	484	0.629606	1.40989	1.38653	N
1103	hsa:2891	hsa:3065	4591	9.535	154	0.0349823	0.303797	0.000617825	550	-0.0421624	1.40057	1.38816	N
1104	hsa:509	hsa:11338	2537	26.2635	67	0.257057	0.5	0.0366827	427	-0.317495	1.41142	1.34836	N
1105	hsa:4724	hsa:3725	3670	41.6857	67	0.68121	0.605096	0.224159	124	-0.188138	1.4174	1.43775	N
1106	hsa:51295	hsa:8607	14888	2.23221	29	0.0335446	0.0905307	0.00106751	874	-0.252212	1.40293	1.39568	N
1107	hsa:8192	hsa:6872	20127	23.9328	33	-0.127407	0.239453	0.00767181	667	-0.618838	1.40756	1.42306	N
1108	hsa:4535	hsa:2965	20127	40.1898	123	-0.184147	0.15261	0.0164593	633	-0.33976	1.41584	1.4225	N
1109	hsa:51079	hsa:6633	4327	39.6398	48	0.746056	0.655589	0.311715	114	0.251069	1.45249	1.41852	N
1110	hsa:51073	hsa:5931	2836	21.378	90	0.114402	0.415909	0.0068583	514	-0.390746	1.41152	1.37096	N
1111	hsa:143098	hsa:4175	20127	11.0105	90	-0.151551	0.494192	0.0122908	479	-0.325285	1.40697	1.41596	N
1112	hsa:51021	hsa:2189	12754	14.2559	73	0.0482915	0.0766467	0.00132619	771	0.0721015	1.41692	1.42076	N
1113	hsa:122704	hsa:5706	16036	0.412268	30	0.0180451	0.0733471	0.000312811	897	0.705847	1.42445	1.44035	N
1114	hsa:7220	hsa:7284	10963	0.958232	73	0.0296197	0.145812	0.000808457	826	-0.49808	1.41192	1.42004	N
1115	hsa:3845	hsa:65057	18065	8.52563	115	0.153863	0.0762195	0.0170093	606	-0.405158	1.42836	1.43928	N
1116	hsa:2533	hsa:11177	14118	10.4028	58	0.399462	0.215054	0.0775536	219	-0.102824	1.33481	1.33131	N
1117	hsa:9590	hsa:9757	15792	5.42931	86	0.329045	0.160563	0.0622946	298	0.15297	1.45922	1.4639	N
1118	hsa:4715	hsa:6603	10549	53.6489	86	0.516157	0.344203	0.128598	181	-0.668656	1.43665	1.45147	N
1119	hsa:5295	hsa:5558	11519	32.476	53	0.460179	0.302469	0.107915	226	-0.354437	1.41329	1.42206	N
1120	hsa:4535	hsa:8464	20127	45.0756	128	-0.0984159	0.104046	0.0046914	620	0.329052	1.40753	1.41439	N
1121	hsa:1080	hsa:23028	364	8.56311	79	0.0875111	0.73499	0.00326207	256	-0.51119	1.37421	1.27436	N
1122	hsa:3685	hsa:63922	11612	18.3996	132	0.087027	0.165088	0.00407149	617	0.0542592	1.40793	1.38785	N
1123	hsa:219927	hsa:23594	11625	17.2374	142	0.281822	0.192157	0.0461179	412	0.206991	1.40066	1.37171	N
1124	hsa:3690	hsa:25942	9798	21.2983	53	0.529834	0.376812	0.130191	172	0.2006	1.33896	1.28453	N
1125	hsa:3595	hsa:23451	6837	33.444	68	0.675256	0.530488	0.162078	77	0.246651	1.46937	1.49805	N
1126	hsa:829	hsa:9070	2598	48.9815	30	0.878505	0.832061	0.382316	44	0.588378	1.43926	1.4021	N
1127	hsa:4539	hsa:6158	11180	15.9787	95	0.3632	0.253165	0.0527942	177	0.0649806	1.41543	1.4287	N
1128	hsa:65080	hsa:8295	5206	16.8505	128	0.447351	0.412073	0.095725	224	-0.320784	1.45144	1.45185	N
1129	hsa:1605	hsa:5984	12621	0.824258	69	0.0349102	0.106029	0.00114681	860	-0.240996	1.39107	1.35914	N
1130	hsa:4726	hsa:672	2374	5.53523	60	0.733226	0.668831	0.260641	102	-0.428455	1.44986	1.46822	N
1131	hsa:29088	hsa:51755	1044	14.1444	91	0.214238	0.701213	0.0209107	271	-0.048151	1.37301	1.40292	N
1132	hsa:4723	hsa:6599	6164	11.1211	94	0.172799	0.304927	0.0162798	522	-0.213595	1.41575	1.41333	N
1133	hsa:4536	hsa:2091	20127	9.1762	110	-0.225967	0.232727	0.0250785	633	-0.312364	1.41095	1.42448	N
1134	hsa:28957	hsa:6314	11702	16.0957	55	0.452587	0.318182	0.0757958	135	-0.0982241	1.4078	1.39888	N
1135	hsa:4717	hsa:2068	17184	2.48952	100	0.210554	0.0893971	0.0280079	438	-0.522695	1.41524	1.41707	N
1136	hsa:29088	hsa:2189	15426	5.29822	64	0.103052	0.0818713	0.0096106	785	-0.224998	1.41263	1.43219	N
1137	hsa:10892	hsa:1025	11174	17.0977	156	0.134468	0.189679	0.0100363	581	-0.106709	1.43167	1.40923	N
1138	hsa:5310	hsa:4116	5399	41.8203	131	0.392605	0.361702	0.0690255	210	0.0529635	1.41501	1.41209	N
1139	hsa:4535	hsa:4683	20127	66.6733	135	-0.0563701	0.166432	0.0015655	591	-0.156353	1.41473	1.42274	N
1140	hsa:3685	hsa:6632	14152	31.0103	108	0.34087	0.290801	0.0528978	239	-0.187863	1.38982	1.33854	N
1141	hsa:55967	hsa:10992	7151	43.5545	51	0.596444	0.474638	0.16213	145	-0.618117	1.50141	1.52181	N
1142	hsa:3303	hsa:54487	14199	3.98571	24	0.0468121	0.0921758	0.00147897	847	-0.313804	1.41811	1.41919	N
1143	hsa:56288	hsa:6709	11421	7.9464	60	0.462069	0.332192	0.096927	195	0.754109	1.43687	1.44207	N
1144	hsa:4724	hsa:7088	6342	17.5427	109	0.476031	0.477083	0.117434	251	0.124204	1.40718	1.38234	N
1145	hsa:84433	hsa:25942	10964	21.0313	76	0.510776	0.344322	0.122428	179	0.179213	1.41766	1.41726	N
1146	hsa:3680	hsa:3192	3982	54.8773	150	0.575928	0.481013	0.134518	123	0.618094	1.43527	1.42142	N
1147	hsa:4697	hsa:6500	9498	8.18172	24	0.55814	0.385185	0.155036	166	-0.65605	1.40974	1.41717	N
1148	hsa:29088	hsa:3303	63	6.90905	27	0.480448	0.90715	0.0665685	87	-0.189633	1.43562	1.44602	N
1149	hsa:3690	hsa:1874	1121	24.6514	26	0.753654	0.631902	0.207199	60	0.326849	1.39955	1.39175	N
1150	hsa:961	hsa:9410	17035	3.35889	101	0.233164	0.103896	0.0338503	414	-0.328282	1.42837	1.43789	N
1151	hsa:55052	hsa:7528	20127	13.5505	21	-0.319675	0.170286	0.0469007	726	-0.423048	1.41867	1.40015	N
1152	hsa:4729	hsa:8295	3877	5.66775	118	0.229171	0.372714	0.0280682	446	-0.254775	1.3904	1.41232	N
1153	hsa:55967	hsa:6626	7441	25.4599	93	0.617004	0.47541	0.198891	160	-0.596069	1.42153	1.42807	N
1154	hsa:4722	hsa:9611	7907	2.01812	103	0.122332	0.264666	0.00789721	539	-0.179447	1.40896	1.32392	N
1155	hsa:54148	hsa:54891	12596	17.0135	90	0.229687	0.14826	0.0414884	563	-0.0082956	1.42642	1.44569	N
1156	hsa:355	hsa:10111	16536	11.3863	82	0.12207	0.07875	0.0130968	737	-0.584971	1.41304	1.42268	N
1157	hsa:84612	hsa:6598	9552	11.1872	33	0.554028	0.387234	0.13269	144	-0.0683744	1.37536	1.36793	N
1158	hsa:64951	hsa:6429	14931	4.06711	82	0.355569	0.201923	0.0788752	332	-0.446374	1.3702	1.37247	N
1159	hsa:374291	hsa:5985	150	9.88727	53	0.104845	0.758585	0.00462029	232	0.0845811	1.41408	1.37225	N
1160	hsa:3688	hsa:8289	8123	57.0361	97	0.605678	0.456621	0.151153	119	0.875362	1.4404	1.43654	N
1161	hsa:5310	hsa:4088	955	41.8577	126	0.610357	0.43128	0.162427	120	0.283753	1.44834	1.45731	N
1162	hsa:10267	hsa:23309	11985	4.6129	29	0.410778	0.220472	0.0778298	198	-0.811658	1.33299	1.30721	N
1163	hsa:4695	hsa:6594	8583	41.9773	109	0.314853	0.300279	0.0731857	501	-0.238206	1.40055	1.38358	N
1164	hsa:140803	hsa:9969	4588	67.9699	76	0.641722	0.537736	0.161443	98	0.782039	1.407	1.41921	N
1165	hsa:928	hsa:5985	13446	1.39074	23	0.0474256	0.0987395	0.00211578	858	-0.143118	1.39806	1.40801	N
1166	hsa:55114	hsa:60	2975	27.8518	34	0.884032	0.836237	0.42254	47	0.645083	1.42408	1.44135	N
1167	hsa:4704	hsa:1786	2240	15.725	159	0.174479	0.457766	0.0152752	398	0.0113818	1.43284	1.44732	N
1168	hsa:51107	hsa:3192	262	42.0547	119	0.775213	0.65445	0.252224	66	0.397169	1.45534	1.39778	N
1169	hsa:84876	hsa:9156	11852	7.87409	31	0.437563	0.272981	0.110379	261	-0.340863	1.43134	1.4376	N
1170	hsa:28998	hsa:1387	4152	20.127	60	0.100017	0.305085	0.00553427	615	-0.608294	1.40677	1.38113	N
1171	hsa:7048	hsa:10111	1415	8.60228	113	0.150109	0.635955	0.010764	324	0.620157	1.40642	1.4601	N
1172	hsa:6696	hsa:2967	11594	13.0071	35	0.39032	0.197479	0.0674365	191	-0.320819	1.40933	1.41354	N
1173	hsa:4537	hsa:8289	20127	61.0478	139	-0.0302578	0.172684	0.000456631	527	-0.312823	1.41386	1.42326	N
1174	hsa:4700	hsa:6877	7662	12.1778	105	0.558036	0.469083	0.195769	249	-0.199598	1.40737	1.36721	N
1175	hsa:10203	hsa:25942	10225	20.2823	65	0.536789	0.362963	0.139852	172	-0.0454476	1.43233	1.42345	N
1176	hsa:4535	hsa:9092	20127	39.7279	115	-0.213653	0.150594	0.0221463	643	-0.333543	1.42771	1.45027	N
1177	hsa:4705	hsa:4999	8313	7.87101	88	0.279223	0.310945	0.036741	277	-0.224327	1.41085	1.36891	N
1178	hsa:999	hsa:1024	12051	17.965	150	0.206731	0.163959	0.0277307	566	0.0233931	1.43275	1.42327	N
1179	hsa:387	hsa:23397	3426	34.843	105	0.65516	0.576037	0.265801	184	0.700434	1.4024	1.41098	N
1180	hsa:4696	hsa:6239	13610	7.8764	71	0.353331	0.174721	0.0577831	222	-0.599697	1.41633	1.42033	N
1181	hsa:8874	hsa:29093	7025	31.2358	86	0.0774139	0.251023	0.00308364	549	-0.121149	1.51284	1.47589	N
1182	hsa:60	hsa:6603	2141	15.8351	50	0.864971	0.824104	0.392911	54	0.739914	1.4695	1.49241	N
1183	hsa:4724	hsa:11340	6563	15.6081	107	0.460038	0.464762	0.11413	281	0.0902952	1.4135	1.357	N
1184	hsa:124995	hsa:2353	8585	38.0783	100	0.298175	0.276667	0.0386596	217	0.584911	1.38027	1.33156	N
1185	hsa:8802	hsa:6601	5845	15.1319	49	0.198874	0.309048	0.0259186	588	-0.388341	1.4161	1.42922	N
1186	hsa:5310	hsa:23451	3950	63.4071	130	0.472738	0.391635	0.0931927	160	-0.126997	1.41151	1.42422	N
1187	hsa:3594	hsa:6497	6006	28.1017	87	0.673875	0.487805	0.144022	63	-0.299392	1.44942	1.45211	N
1188	hsa:4724	hsa:1642	762	26.0227	32	0.705715	0.651786	0.245446	117	0.281227	1.415	1.41786	N
1189	hsa:10469	hsa:3065	4216	36.1892	82	0.348413	0.399723	0.0764559	434	-0.0191617	1.44036	1.40741	N
1190	hsa:64969	hsa:6881	1770	20.716	42	0.0102937	0.240761	5.35474e-05	678	0.221702	1.39415	1.37474	N
1191	hsa:81	hsa:9412	9768	21.7712	33	0.547038	0.378571	0.148329	174	-0.722819	1.42073	1.423	N
1192	hsa:7189	hsa:2956	6918	11.9788	45	0.244632	0.30649	0.0479947	577	-0.168644	1.39901	1.43665	N
1193	hsa:4695	hsa:9219	2904	93.1288	76	0.711505	0.615063	0.218414	92	-0.181644	1.38607	1.38256	N
1194	hsa:4541	hsa:23421	2116	20.73	43	0.751843	0.619048	0.111308	24	0.682364	1.43155	1.43275	N
1195	hsa:8777	hsa:892	10550	17.0329	78	0.417821	0.334459	0.076576	197	0.207629	1.4095	1.41192	N
1196	hsa:6714	hsa:6923	11772	13.1099	114	0.226573	0.16474	0.0383547	578	-0.181255	1.40983	1.42375	N
1197	hsa:4704	hsa:6635	6112	18.1419	141	0.257541	0.388715	0.0343683	390	0.0711866	1.40547	1.37022	N
1198	hsa:1080	hsa:8289	9065	2.05024	41	0.0507505	0.218069	0.00226569	753	-0.588083	1.46586	1.49913	N
1199	hsa:4537	hsa:9656	2987	37.1477	183	0.0183794	0.220155	0.000169166	503	-0.332516	1.41762	1.42392	N
1200	hsa:23385	hsa:6880	5071	19.4118	47	0.662238	0.534413	0.195835	115	0.303411	1.42161	1.42522	N
1201	hsa:64978	hsa:6502	979	66.2975	65	0.837213	0.77551	0.325427	55	0.564683	1.37802	1.42206	N
1202	hsa:64975	hsa:672	6816	24.0408	65	0.610714	0.456204	0.184233	149	-0.35968	1.27492	1.26888	N
1203	hsa:4541	hsa:9441	6743	7.97516	63	0.621293	0.422414	0.114048	67	-0.0715418	1.22549	1.23678	N
1204	hsa:64978	hsa:4331	1008	25.2675	54	0.864986	0.808271	0.379151	51	-0.147146	1.45102	1.38998	N
1205	hsa:4726	hsa:5694	7430	12.9029	84	0.481541	0.446121	0.123017	257	-0.091724	1.40796	1.34959	N
1206	hsa:51103	hsa:6709	1370	5.77193	83	0.748005	0.684039	0.273466	97	0.271232	1.42295	1.39328	N
1207	hsa:56288	hsa:6202	12480	6.53343	57	0.369837	0.26158	0.0676506	271	0.0015466	1.41033	1.41002	N
1208	hsa:5295	hsa:8464	2213	55.379	60	0.694105	0.565789	0.162355	66	0.470982	1.3848	1.37196	N
1209	hsa:4720	hsa:7013	9272	16.494	91	0.0897908	0.2	0.00428993	600	0.142036	1.44282	1.4413	N
1210	hsa:8802	hsa:9939	2806	10.4195	75	0.182385	0.474227	0.0177145	459	-0.129529	1.39677	1.44728	N
1211	hsa:5144	hsa:50628	11010	10.8313	32	0.449897	0.25	0.0918408	174	0.0115984	1.4544	1.46672	N
1212	hsa:51103	hsa:23592	427	30.9758	85	0.774497	0.708633	0.283437	81	0.231111	1.41126	1.38603	N
1213	hsa:3690	hsa:23595	8840	18.3789	48	0.549902	0.415179	0.121542	131	0.288503	1.42064	1.44853	N
1214	hsa:4731	hsa:7516	16170	10.2335	111	0.314133	0.156171	0.0602986	335	0.298065	1.39209	1.37704	N
1215	hsa:3708	hsa:5469	1408	29.2345	37	0.877474	0.792793	0.241529	23	0.822828	1.31553	1.31366	N
1216	hsa:4535	hsa:203068	20127	35.7324	130	-0.267567	0.158365	0.0348873	659	-0.539037	1.42401	1.42532	N
1217	hsa:4224	hsa:9794	4798	24.1985	50	0.713449	0.539823	0.154275	52	0.285773	1.38122	1.29416	N
1218	hsa:65080	hsa:6602	4617	22.123	111	0.477887	0.433803	0.10692	201	-0.311533	1.41561	1.38603	N
1219	hsa:2812	hsa:5928	13228	8.69302	86	0.386652	0.23	0.0912423	308	-0.515913	1.38615	1.37363	N
1220	hsa:4720	hsa:4691	2237	6.68771	86	0.0728664	0.422466	0.00267105	473	-0.366205	1.42521	1.42759	N
1221	hsa:8874	hsa:25920	11117	16.9781	22	0.513464	0.364706	0.114673	162	0.489032	1.34217	1.30812	N
1222	hsa:4719	hsa:9443	8977	4.16236	106	0.120115	0.237179	0.00790522	595	-0.00784096	1.44273	1.42311	N
1223	hsa:51107	hsa:2176	7609	17.3619	16	0.6337	0.440945	0.126201	71	0.123289	1.41905	1.42655	N
1224	hsa:89941	hsa:672	590	19.5127	71	0.876913	0.834356	0.437378	54	0.32802	1.46491	1.49104	N
1225	hsa:65005	hsa:142	20127	42.1105	98	-0.0977829	0.159483	0.00470854	585	-0.415422	1.44447	1.48366	N
1226	hsa:50855	hsa:79622	3210	20.3975	23	0.6426	0.512	0.121601	61	0.0394264	1.40976	1.38974	N
1227	hsa:26589	hsa:9440	9512	28.5568	75	0.549827	0.379032	0.136777	154	0.125247	1.40841	1.3585	N
1228	hsa:3688	hsa:2935	12307	0.677472	71	0.0228455	0.112603	0.000490542	859	-0.511048	1.44288	1.43618	N
1229	hsa:8192	hsa:904	20127	29.4152	27	-0.0609585	0.244213	0.00179782	653	-0.435326	1.39697	1.34621	N
1230	hsa:4719	hsa:2547	5760	8.92441	79	0.172433	0.28314	0.0168307	557	-0.0768391	1.45554	1.45493	N
1231	hsa:154796	hsa:4724	13753	36.6608	115	0.37568	0.289308	0.0638737	226	-0.158313	1.42709	1.44281	N
1232	hsa:857	hsa:2189	1898	21.3224	56	0.772177	0.651163	0.14533	30	0.553189	1.44831	1.4483	N
1233	hsa:977	hsa:8819	763	28.0602	41	0.790029	0.679389	0.201275	42	0.722876	1.4099	1.41173	N
1234	hsa:4535	hsa:6875	2547	38.9646	131	0.0693021	0.146084	0.00248939	567	-0.167196	1.39994	1.40177	N
1235	hsa:5787	hsa:8726	4004	17.6242	95	0.67964	0.628429	0.248024	149	0.414587	1.43722	1.44436	N
1236	hsa:154796	hsa:81608	11639	46.7804	129	0.453408	0.345196	0.0895966	184	0.192269	1.35371	1.33125	N
1237	hsa:7043	hsa:83990	14049	8.25708	78	0.332866	0.193133	0.0732258	376	-0.246808	1.38101	1.35564	N
1238	hsa:64928	hsa:1060	6869	40.6905	99	0.00685162	0.13931	2.35698e-05	624	-0.138808	1.44122	1.44042	N
1239	hsa:4722	hsa:6603	4062	12.2995	104	0.159924	0.30654	0.0136244	509	-0.159378	1.43546	1.42392	N
1240	hsa:128869	hsa:9757	3773	5.50438	89	0.732354	0.64986	0.302426	125	0.595332	1.40126	1.40096	N
1241	hsa:8829	hsa:8243	12036	12.3577	79	0.152065	0.143223	0.0157271	670	-0.142249	1.40694	1.42573	N
1242	hsa:10267	hsa:6598	11233	11.869	20	0.427691	0.237069	0.0788244	177	-0.676445	1.39075	1.38686	N
1243	hsa:51642	hsa:3066	14109	16.0825	71	0.193541	0.126582	0.0306512	621	-0.145469	1.40858	1.39608	N
1244	hsa:3685	hsa:7067	235	46.2473	89	0.758343	0.614865	0.20935	57	0.809662	1.39435	1.35054	N
1245	hsa:514	hsa:86	3146	74.7802	64	0.727118	0.6121	0.273687	109	-0.676158	1.42201	1.41912	N
1246	hsa:3993	hsa:25896	8027	46.9908	90	0.606254	0.444934	0.158723	126	0.590944	1.39974	1.39598	N
1247	hsa:4724	hsa:6881	2002	20.232	54	0.700853	0.635514	0.239249	117	0.213305	1.43565	1.40523	N
1248	hsa:84612	hsa:9329	4645	28.0307	66	0.699947	0.563636	0.136264	48	0.272056	1.30088	1.29864	N
1249	hsa:5144	hsa:79595	9689	20.9927	52	0.558636	0.377682	0.139896	145	0.25488	1.39963	1.395	N
1250	hsa:54460	hsa:904	12814	15.3594	94	0.0508333	0.190065	0.00127377	375	-0.607002	1.41811	1.43332	N
1251	hsa:4713	hsa:2175	10939	24.976	46	0.427174	0.26	0.0689055	148	-0.306512	1.37207	1.36302	N
1252	hsa:4704	hsa:5984	1078	5.63799	117	0.0555947	0.570984	0.00154374	414	-0.0145065	1.38979	1.39484	N
1253	hsa:64432	hsa:6879	10017	17.8485	37	0.542234	0.371901	0.129858	152	-0.0694228	1.39401	1.38744	N
1254	hsa:55114	hsa:64928	5780	20.734	79	0.00734336	0.22679	2.70322e-05	583	-0.47918	1.3823	1.38102	N
1255	hsa:5787	hsa:10592	6177	22.3493	106	0.222206	0.323601	0.0313539	556	-0.00625237	1.41069	1.40559	N
1256	hsa:4704	hsa:2353	8762	34.7812	147	0.360063	0.333333	0.0752077	382	-0.157069	1.42436	1.43666	N
1257	hsa:1293	hsa:8881	8586	31.4719	196	0.232911	0.337815	0.0278314	394	0.206165	1.4331	1.46874	N
1258	hsa:160622	hsa:79019	3265	21.8803	6	0.805704	0.670455	0.171502	29	0.858565	1.35465	1.36047	N
1259	hsa:740	hsa:10025	10632	45.8676	95	0.504494	0.365854	0.0966818	130	0.0340147	1.44968	1.45029	N
1260	hsa:578	hsa:6872	13967	5.90939	27	0.444651	0.256318	0.0992441	206	-0.71398	1.41237	1.40419	N
1261	hsa:2335	hsa:4683	8197	33.9096	128	0.397505	0.340659	0.0662865	180	0.517914	1.38823	1.37094	N
1262	hsa:4722	hsa:86	6585	3.35891	83	0.0695007	0.281167	0.00246908	542	-0.271498	1.39501	1.33431	N
1263	hsa:84612	hsa:6595	13201	23.1041	104	0.213182	0.14095	0.0336259	579	-0.190637	1.38827	1.3872	N
1264	hsa:7223	hsa:2956	9018	14.99	122	0.21076	0.24399	0.0368198	629	-0.210234	1.41008	1.43941	N
1265	hsa:374291	hsa:9493	5221	2.24159	61	0.0635068	0.281211	0.00207262	570	-0.468756	1.42096	1.42879	N
1266	hsa:154796	hsa:6599	10486	51.5211	118	0.469377	0.352941	0.0983112	187	0.133886	1.33177	1.32575	N
1267	hsa:51081	hsa:25942	20127	60.434	80	-0.0681919	0.248575	0.00223704	659	-0.717773	1.3959	1.38332	N
1268	hsa:8801	hsa:6598	8025	21.7599	50	0.245301	0.283416	0.0456578	579	-0.302091	1.41801	1.4108	N
1269	hsa:7220	hsa:6618	8281	31.3658	83	0.513567	0.307692	0.086056	99	-0.41475	1.4068	1.40365	N
1270	hsa:64981	hsa:7520	7170	44.0854	118	0.123915	0.252033	0.00780888	460	-0.674187	1.43035	1.45449	N
1271	hsa:50855	hsa:10025	1837	35.075	56	0.836727	0.743119	0.205397	28	0.584449	1.51345	1.51552	N
1272	hsa:64978	hsa:11066	6462	23.8086	83	0.581243	0.488839	0.208672	229	-0.035448	1.40396	1.4415	N
1273	hsa:4717	hsa:6500	13643	1.75136	46	0.340058	0.158672	0.0547779	228	-0.475212	1.41707	1.4288	N
1274	hsa:4720	hsa:8295	3672	7.81459	104	0.0246375	0.302764	0.000305566	555	-0.398159	1.41066	1.40385	N
1275	hsa:4695	hsa:1387	3459	8.18648	65	0.814942	0.740484	0.348206	75	-0.471635	1.42268	1.41554	N
1276	hsa:51079	hsa:4437	8625	7.96138	52	0.212522	0.258333	0.0372704	623	-0.00705535	1.38762	1.40885	N
1277	hsa:64965	hsa:10714	10162	9.91024	71	0.0710415	0.164731	0.00456397	791	0.0141677	1.4153	1.4596	N
1278	hsa:4712	hsa:5928	16340	4.09775	92	0.280904	0.13217	0.0460479	348	-0.623915	1.424	1.41632	N
1279	hsa:999	hsa:11091	11963	11.6448	115	0.325186	0.221557	0.0634769	390	-0.0530267	1.39894	1.41525	N
1280	hsa:3303	hsa:10528	20127	9.48889	9	-0.18596	0.337137	0.0168666	639	-0.57538	1.3924	1.34205	N
1281	hsa:1499	hsa:23028	7652	37.1269	93	0.306325	0.322222	0.0618984	488	0.250421	1.36985	1.3453	N
1282	hsa:4697	hsa:8208	12050	4.75952	105	0.405259	0.253659	0.101309	306	-0.644408	1.43667	1.47047	N
1283	hsa:4706	hsa:9969	9721	33.0717	88	0.128567	0.198565	0.0101457	670	-0.00943228	1.4172	1.42458	N
1284	hsa:51258	hsa:54973	15170	5.9392	64	0.141097	0.104608	0.0173461	719	-0.0565936	1.42437	1.4482	N
1285	hsa:9801	hsa:5982	567	4.61745	52	0.00205589	0.785492	2.10227e-06	207	-0.133339	1.40331	1.47825	N
1286	hsa:2335	hsa:6421	11803	31.6471	135	0.229586	0.239521	0.026865	381	0.461631	1.41409	1.41846	N
1287	hsa:51295	hsa:5424	14737	8.09528	68	0.341838	0.197701	0.071612	349	-0.151048	1.39604	1.35192	N
1288	hsa:89941	hsa:10594	452	16.8197	74	0.87952	0.836923	0.444095	53	0.82445	1.43681	1.44507	N
1289	hsa:6714	hsa:10891	10131	27.5345	123	0.286242	0.23589	0.0638485	528	-0.0914786	1.40712	1.38829	N
1290	hsa:51649	hsa:25920	2970	34.204	35	0.784217	0.675	0.186051	39	0.199004	1.4609	1.469	N
1291	hsa:10245	hsa:10973	6081	10.3347	58	0.411761	0.393393	0.123568	404	0.527855	1.42054	1.44842	N
1292	hsa:4725	hsa:9969	7878	65.0635	63	0.618244	0.446927	0.144149	99	-0.583296	1.37125	1.36841	N
1293	hsa:857	hsa:8932	5036	27.5036	24	0.719829	0.553846	0.172124	58	0.405611	1.32313	1.31946	N
1294	hsa:60488	hsa:672	8818	23.8812	48	0.577454	0.410256	0.167173	161	-0.121578	1.42346	1.42496	N
1295	hsa:10267	hsa:5982	17443	0.704452	26	0.0489486	0.0608974	0.00228206	879	-0.167635	1.4105	1.40896	N
1296	hsa:23385	hsa:4869	7346	22.6666	56	0.657923	0.496599	0.144828	74	-0.328438	1.50892	1.51399	N
1297	hsa:122704	hsa:27258	15591	8.60582	34	0.363506	0.19774	0.0729331	284	-0.333427	1.46296	1.49262	N
1298	hsa:51073	hsa:2975	11536	17.0891	68	0.0200293	0.104895	0.000208978	768	-0.38762	1.43622	1.48686	N
1299	hsa:4540	hsa:8487	2271	46.4433	122	0.0424596	0.148199	0.000927356	615	0.163032	1.40621	1.36669	N
1300	hsa:4722	hsa:8464	10663	3.40064	109	0.144048	0.167852	0.0118154	585	0.133716	1.42491	1.41905	N
1301	hsa:5584	hsa:29079	12675	17.4905	102	0.206704	0.140227	0.0346942	607	-0.251748	1.42145	1.41126	N
1302	hsa:10632	hsa:10197	4296	69.3212	60	0.65657	0.539394	0.148891	76	0.166011	1.43797	1.43462	N
1303	hsa:514	hsa:11157	6205	21.488	60	0.614012	0.487252	0.215133	181	-0.0892401	1.41873	1.41846	N
1304	hsa:4720	hsa:6628	3309	5.42633	78	0.0918002	0.326948	0.00433534	527	-0.259554	1.38996	1.41268	N
1305	hsa:4697	hsa:5425	10662	42.5847	45	0.486775	0.324759	0.119959	210	-0.800737	1.41761	1.38517	N
1306	hsa:51103	hsa:5395	7625	11.7015	104	0.259039	0.299252	0.0506121	562	-0.0649691	1.3708	1.29731	N
1307	hsa:857	hsa:9759	15904	12.1639	74	0.170022	0.10084	0.0239031	642	-0.12852	1.41605	1.45824	N
1308	hsa:7430	hsa:10521	11898	2.91066	68	0.0447189	0.122129	0.00186163	841	-0.293682	1.42953	1.42946	N
1309	hsa:4726	hsa:6605	1556	16.4584	61	0.745335	0.680272	0.26469	94	0.174009	1.39296	1.37319	N
1310	hsa:3674	hsa:5687	13607	15.7904	86	0.300719	0.250633	0.0438126	296	-0.124797	1.43629	1.45166	N
1311	hsa:9368	hsa:57459	3919	82.4285	104	0.4487	0.299663	0.0943841	208	0.72572	1.39823	1.39551	N
1312	hsa:3690	hsa:672	9906	12.201	39	0.531351	0.376344	0.132553	174	0.1783	1.42149	1.4221	N
1313	hsa:515	hsa:5981	10143	6.0484	33	0.0873421	0.180171	0.00681328	769	-0.233557	1.44299	1.41072	N
1314	hsa:3845	hsa:65109	8438	50.3633	129	0.370749	0.328244	0.101904	440	0.102986	1.40605	1.4225	N
1315	hsa:11222	hsa:29127	20127	4.69088	25	-0.0350145	0.237253	0.000562715	733	-0.415653	1.41551	1.38617	N
1316	hsa:7048	hsa:54797	10937	20.6979	119	0.277538	0.204268	0.0593844	522	-0.383247	1.42453	1.41595	N
1317	hsa:7189	hsa:10985	2456	35.7348	64	0.887118	0.84669	0.411367	44	0.193117	1.41485	1.4023	N
1318	hsa:857	hsa:2068	15838	8.54207	86	0.286356	0.15	0.0553068	408	-0.64074	1.44394	1.45782	N
1319	hsa:4694	hsa:9295	7468	31.3179	78	0.608037	0.434483	0.121087	82	-0.0708319	1.41138	1.41056	N
1320	hsa:23418	hsa:8563	4214	25.4804	48	0.673749	0.561086	0.186403	97	0.431335	1.42109	1.41775	N
1321	hsa:29093	hsa:8189	7382	39.6756	106	0.0729021	0.240766	0.00273365	555	-0.392945	1.43052	1.43527	N
1322	hsa:8038	hsa:5883	576	32.1782	87	0.733813	0.646288	0.227338	81	0.166932	1.35812	1.32932	N
1323	hsa:10845	hsa:6874	10927	1.43036	70	0.0290027	0.140641	0.000777506	831	-0.228199	1.41449	1.42612	N
1324	hsa:8772	hsa:10499	1759	27.9174	58	0.887523	0.805825	0.239583	20	-0.248054	1.47085	1.47154	N
1325	hsa:578	hsa:3091	10940	65.0796	140	0.495735	0.300847	0.112955	165	-0.13965	1.31367	1.24902	N
1326	hsa:3690	hsa:3516	2601	17.5321	31	0.763933	0.654676	0.19085	48	0.676062	1.35315	1.32306	N
1327	hsa:509	hsa:9441	11464	6.58535	60	0.130757	0.135167	0.0124215	723	-0.115364	1.42153	1.42711	N
1328	hsa:8165	hsa:5469	6869	60.7324	68	0.682624	0.517647	0.177865	82	0.818938	1.38537	1.38434	N
1329	hsa:55114	hsa:10075	2985	25.9556	55	0.874439	0.824138	0.41086	51	0.718361	1.37361	1.36936	N
1330	hsa:65993	hsa:5931	11508	6.43601	94	0.432465	0.280702	0.113629	287	-0.615362	1.4208	1.42473	N
1331	hsa:6182	hsa:3364	8604	16.1108	74	0.246304	0.267568	0.0390438	542	0.17258	1.45871	1.40141	N
1332	hsa:57216	hsa:58508	14188	3.66969	87	0.413198	0.24581	0.0983713	270	0.0710411	1.4358	1.44287	N
1333	hsa:51253	hsa:27097	10952	14.884	60	0.527213	0.352227	0.124943	160	0.614507	1.42685	1.4156	N
1334	hsa:5111	hsa:6602	3426	16.333	56	0.699296	0.657216	0.255787	133	0.391077	1.39954	1.39032	N
1335	hsa:3326	hsa:6599	5265	20.3409	81	0.397207	0.390855	0.10982	413	-0.0231746	1.42482	1.40016	N
1336	hsa:8733	hsa:6872	1279	17.1863	34	0.891933	0.844765	0.428912	43	0.741261	1.44654	1.4284	N
1337	hsa:64965	hsa:902	6649	16.545	25	0.0974111	0.271383	0.00801933	690	-0.130366	1.41547	1.34164	N
1338	hsa:51103	hsa:6634	3662	18.3424	84	0.710322	0.645768	0.245987	113	-0.0366296	1.41088	1.41855	N
1339	hsa:92259	hsa:5985	17448	0.929306	32	0.0361762	0.0598739	0.00125683	895	-0.0643318	1.41055	1.39087	N
1340	hsa:374291	hsa:6429	2300	7.78693	83	0.141761	0.426452	0.0103163	464	-0.318664	1.41506	1.40568	N
1341	hsa:7040	hsa:2547	10938	12.3142	18	0.54209	0.361789	0.135522	157	-0.360736	1.43944	1.44482	N
1342	hsa:4702	hsa:29945	195	59.0586	72	0.772143	0.685106	0.26362	74	-0.101795	1.39809	1.36167	N
1343	hsa:1501	hsa:2273	1569	42.216	34	0.85382	0.797665	0.352345	52	0.451073	1.42866	1.4281	N
1344	hsa:961	hsa:23512	8121	24.7215	49	0.542484	0.343284	0.0918954	88	-0.230262	1.3702	1.36128	N
1345	hsa:4535	hsa:5925	2328	25.5571	121	0.0644375	0.154192	0.00214133	565	-0.249836	1.39201	1.40701	N
1346	hsa:54460	hsa:8850	12195	16.523	100	0.0433866	0.192872	0.000930836	385	-0.703488	1.33631	1.31446	N
1347	hsa:10892	hsa:3181	11889	22.9018	101	0.244404	0.239837	0.0305483	374	-0.144806	1.4154	1.45061	N
1348	hsa:4723	hsa:6598	7709	19.2011	90	0.237003	0.290014	0.0334963	519	-0.159746	1.41939	1.41751	N
1349	hsa:51021	hsa:6626	20127	45.6078	84	-0.00799192	0.294857	3.18013e-05	617	-0.247863	1.40346	1.42299	N
1350	hsa:4702	hsa:6874	5079	55.4734	71	0.664786	0.53913	0.188122	106	0.0293811	1.45608	1.44116	N
1351	hsa:832	hsa:6881	2584	45.5542	32	0.880545	0.834615	0.383017	43	0.40869	1.39952	1.32932	N
1352	hsa:84612	hsa:4780	1264	24.3796	56	0.930065	0.881188	0.260296	12	0.811791	1.28624	1.27389	N
1353	hsa:57628	hsa:2547	5617	32.2606	101	0.482058	0.427817	0.153813	325	0.27204	1.43769	1.47371	N
1354	hsa:3993	hsa:6879	1845	78.6833	77	0.776143	0.707407	0.281583	79	0.085024	1.37782	1.3522	N
1355	hsa:23513	hsa:196528	7281	33.5028	100	0.478739	0.419929	0.151397	326	0.333044	1.44248	1.45977	N
1356	hsa:9817	hsa:23310	1984	83.8928	142	0.639575	0.563584	0.204534	151	0.412854	1.43164	1.42703	N
1357	hsa:3685	hsa:4361	13116	24.4049	118	0.306909	0.267905	0.0445516	276	0.0911559	1.42724	1.42133	N
1358	hsa:740	hsa:4928	2210	37.2766	54	0.753883	0.660448	0.272155	91	-0.547827	1.32974	1.27128	N
1359	hsa:3688	hsa:10594	9975	24.1712	73	0.52655	0.370504	0.129795	175	0.133151	1.41917	1.43841	N
1360	hsa:374291	hsa:9439	10683	19.2116	59	0.187206	0.155196	0.0246709	626	-0.323572	1.39151	1.38079	N
1361	hsa:51103	hsa:6597	8026	48.631	133	0.338876	0.342222	0.0728858	444	-0.0754881	1.43749	1.4536	N
1362	hsa:3685	hsa:8295	12755	23.0073	97	0.336827	0.285714	0.0532774	260	0.27246	1.45346	1.47278	N
1363	hsa:8803	hsa:5531	2890	31.6241	116	0.216021	0.475624	0.0249188	441	-0.207312	1.42019	1.43877	N
1364	hsa:23385	hsa:9406	1204	59.1513	71	0.742001	0.631068	0.226932	76	0.508146	1.43159	1.41501	N
1365	hsa:23385	hsa:10419	7242	18.9752	66	0.634663	0.492908	0.200298	143	0.262385	1.36288	1.31797	N
1366	hsa:51107	hsa:7014	5509	28.3992	45	0.594903	0.479592	0.131985	102	0.0896876	1.44931	1.41042	N
1367	hsa:60	hsa:6883	2896	14.1816	46	0.873576	0.823529	0.407094	51	0.545194	1.42895	1.43643	N
1368	hsa:4704	hsa:27097	7056	44.9803	139	0.383065	0.378238	0.0836056	360	-0.161682	1.42655	1.47338	N
1369	hsa:3690	hsa:5001	9907	17.9442	80	0.48172	0.34657	0.103312	181	0.154312	1.38083	1.36593	N
1370	hsa:9368	hsa:55272	20127	55.31	108	-0.0549333	0.168498	0.00152513	454	-0.501866	1.43623	1.46137	N
1371	hsa:5295	hsa:63922	12417	15.631	98	0.20637	0.143058	0.0347003	611	-0.166581	1.44318	1.45319	N
1372	hsa:23385	hsa:55193	7825	3.69082	76	0.598003	0.454248	0.184394	167	0.25877	1.34774	1.33395	N
1373	hsa:3685	hsa:10236	11318	17.8636	100	0.338422	0.274554	0.0596835	325	0.295669	1.40672	1.36808	N
1374	hsa:4715	hsa:57819	10765	48.1486	75	0.509397	0.335664	0.129545	190	-0.0683059	1.37569	1.34598	N
1375	hsa:64432	hsa:10419	11671	12.4996	73	0.499015	0.326241	0.121312	190	-0.581291	1.4496	1.46254	N
1376	hsa:4731	hsa:53615	7172	37.4195	47	0.654849	0.469231	0.137505	69	0.151333	1.39842	1.3942	N
1377	hsa:5289	hsa:2966	70	16.1544	32	0.982235	0.97482	0.553343	7	0.951913	1.41932	1.34857	N
1378	hsa:4715	hsa:5451	7825	69.9128	64	0.604165	0.447236	0.142988	110	-0.150378	1.32589	1.32402	N
1379	hsa:3993	hsa:10286	521	91.6781	79	0.804328	0.73494	0.29643	66	0.196341	1.37432	1.33399	N
1380	hsa:4700	hsa:6605	1613	22.0333	34	0.847364	0.788679	0.353039	56	0.16322	1.42537	1.4261	N
1381	hsa:51253	hsa:8726	13939	5.92626	86	0.400437	0.238095	0.0950443	288	0.105952	1.43665	1.44347	N
1382	hsa:3685	hsa:991	11085	24.0594	102	0.372223	0.292237	0.073149	310	0.0607907	1.41045	1.39714	N
1383	hsa:578	hsa:4089	1216	29.4384	6	0.873442	0.78022	0.212142	20	-0.0527684	1.38761	1.38877	N
1384	hsa:5566	hsa:3066	1004	41.5042	96	0.343442	0.699761	0.0552163	251	0.10623	1.42669	1.39373	N
1385	hsa:64983	hsa:10111	10720	24.8697	135	0.184969	0.177278	0.0265174	659	-0.678758	1.38609	1.36614	N
1386	hsa:84876	hsa:6605	9558	25.7508	27	0.55671	0.38189	0.145817	157	0.895309	1.28572	1.28781	N
1387	hsa:83464	hsa:50813	5676	27.2679	35	0.670183	0.524229	0.198369	108	-0.333372	1.44471	1.45712	N
1388	hsa:4719	hsa:3320	1387	5.31158	115	0.145611	0.627563	0.0101731	327	0.147916	1.41651	1.4002	N
1389	hsa:5584	hsa:675	10418	23.5972	104	0.262097	0.219236	0.0514208	552	0.0838027	1.41868	1.43323	N
1390	hsa:128869	hsa:10419	3151	24.2723	66	0.837402	0.778547	0.359815	64	0.625716	1.40007	1.39485	N
1391	hsa:4539	hsa:60	13931	17.4237	92	0.355319	0.231788	0.0571248	232	-0.636128	1.45862	1.46075	N
1392	hsa:56945	hsa:5394	13999	12.6883	56	0.273994	0.160714	0.0545064	470	-0.194961	1.417	1.44546	N
1393	hsa:51107	hsa:4000	3630	36.2451	95	0.700681	0.585987	0.167418	65	0.586574	1.45443	1.45816	N
1394	hsa:5664	hsa:1616	7346	13.4891	57	0.618478	0.459627	0.132416	87	0.0852283	1.37695	1.36654	N
1395	hsa:51103	hsa:5436	5679	10.824	79	0.576505	0.523438	0.166674	183	-0.0306782	1.42097	1.41866	N
1396	hsa:4705	hsa:4298	6838	16.7379	111	0.282306	0.315271	0.0376444	278	0.290422	1.40643	1.34307	N
1397	hsa:4714	hsa:5931	12557	17.2586	97	0.399	0.243108	0.0969561	302	-0.604579	1.40194	1.39542	N
1398	hsa:64928	hsa:1912	9069	53.9797	89	0.0806483	0.120739	0.00350781	619	0.475976	1.46937	1.47807	N
1399	hsa:64398	hsa:25929	2998	15.189	85	0.27128	0.445087	0.0488717	480	0.00214607	1.43189	1.4388	N
1400	hsa:6714	hsa:10919	754	62.3406	126	0.327449	0.624685	0.0529035	298	0.055424	1.38388	1.38594	N
1401	hsa:928	hsa:6605	9947	25.2215	30	0.551596	0.371542	0.146058	159	0.788769	1.36367	1.3539	N
1402	hsa:10267	hsa:86	14518	2.84664	27	0.381734	0.198582	0.0710819	226	-0.779858	1.40643	1.40626	N
1403	hsa:10207	hsa:1616	3582	28.5974	91	0.728742	0.589147	0.166841	53	0.308913	1.30538	1.30014	N
1404	hsa:51295	hsa:9862	2205	52.1281	51	0.84851	0.757576	0.200128	24	0.0973929	1.44497	1.44539	N
1405	hsa:7043	hsa:7153	14324	2.20222	24	0.0774752	0.0980392	0.00556187	828	-0.210014	1.37381	1.35023	N
1406	hsa:4704	hsa:1642	4684	39.6986	119	0.379394	0.39966	0.080084	353	0.178746	1.4026	1.3865	N
1407	hsa:4695	hsa:6428	6165	5.92403	88	0.604081	0.508314	0.217389	207	0.469266	1.43384	1.41663	N
1408	hsa:60488	hsa:595	8526	28.1171	29	0.590982	0.424242	0.172172	152	-0.377559	1.43184	1.43754	N
1409	hsa:9368	hsa:5435	20127	53.5795	105	-0.0469075	0.172477	0.00111004	451	-0.552292	1.41963	1.42356	N
1410	hsa:128308	hsa:896	11884	11.0506	41	0.500692	0.318008	0.118864	178	0.433472	1.44914	1.44483	N
1411	hsa:54948	hsa:5000	20127	71.543	92	-0.45327	0.20279	0.0997871	743	-0.36117	1.401	1.41127	N
1412	hsa:4725	hsa:4869	3242	58.8915	66	0.766074	0.646465	0.156162	35	0.786471	1.44105	1.44056	N
1413	hsa:10573	hsa:51690	4346	19.6667	70	0.690556	0.627451	0.244946	133	-0.372795	1.48477	1.43505	N
1414	hsa:3688	hsa:6878	8929	52.3773	87	0.541473	0.390625	0.129616	156	0.0673576	1.4481	1.4439	N
1415	hsa:128869	hsa:5469	10650	15.7232	50	0.538782	0.362869	0.127752	151	0.225457	1.42088	1.41431	N
1416	hsa:65018	hsa:23649	4818	34.8418	88	0.499067	0.456261	0.167884	317	-0.0234468	1.39501	1.48638	N
1417	hsa:51650	hsa:2958	8078	27.3903	22	0.604157	0.438819	0.164335	133	-0.311533	1.38227	1.37115	N
1418	hsa:4846	hsa:6908	6872	48.0867	86	0.352658	0.454695	0.0647959	331	-0.0622798	1.42381	1.43735	N
1419	hsa:4695	hsa:5411	997	94.8995	87	0.748092	0.658228	0.244539	81	-0.120599	1.39653	1.39952	N
1420	hsa:55851	hsa:8454	8642	15.421	38	0.583188	0.418182	0.171248	160	-0.687493	1.39992	1.39531	N
1421	hsa:4535	hsa:7469	3975	20.3939	133	0.0113217	0.113943	6.44524e-05	591	-0.030767	1.41306	1.41839	N
1422	hsa:4696	hsa:10474	8775	25.9118	67	0.484741	0.285714	0.0813042	115	-0.0532805	1.45713	1.46179	N
1423	hsa:9368	hsa:9612	11626	41.4946	121	0.119861	0.220455	0.00695755	343	-0.0649723	1.34151	1.33956	N
1424	hsa:4726	hsa:55646	3742	35.3662	72	0.710437	0.638596	0.233207	103	0.170232	1.45573	1.38672	N
1425	hsa:64928	hsa:5432	20127	24.5886	115	-0.288155	0.23865	0.0410196	654	-0.242923	1.40397	1.43234	N
1426	hsa:9265	hsa:5695	729	8.60369	55	0.724615	0.660241	0.315645	141	0.454742	1.42299	1.47956	N
1427	hsa:4712	hsa:10302	1232	42.6734	10	0.834352	0.724138	0.134658	16	0.859878	1.1286	1.13103	N
1428	hsa:4695	hsa:1022	8574	29.1113	111	0.322548	0.304102	0.0764873	492	-0.139324	1.40517	1.42474	N
1429	hsa:51023	hsa:6156	20127	38.4525	83	-0.346619	0.237473	0.0578449	700	-0.227343	1.40811	1.3868	N
1430	hsa:8082	hsa:140836	5303	32.3129	7	0.72402	0.571429	0.132077	39	0.761589	1.39378	1.3918	N
1431	hsa:64951	hsa:3320	15140	8.15247	91	0.203025	0.124077	0.033008	593	-0.0765846	1.41783	1.40611	N
1432	hsa:55851	hsa:54386	14046	55.8864	74	0.403236	0.307692	0.0557177	117	0.37039	1.40054	1.40315	N
1433	hsa:51079	hsa:6595	8505	55.2391	114	0.351989	0.320475	0.0895692	458	-0.0677901	1.41058	1.39361	N
1434	hsa:4704	hsa:8405	8328	34.3899	134	0.384325	0.350877	0.0871026	370	0.0219483	1.42464	1.4357	N
1435	hsa:8874	hsa:4141	7530	0.423766	9	0.0590258	0.253638	0.0029917	718	-0.499604	1.40159	1.36625	N
1436	hsa:7430	hsa:23476	9017	42.0604	84	0.555051	0.399293	0.148598	170	0.104841	1.31964	1.30791	N
1437	hsa:4535	hsa:51742	20127	59.9075	124	-0.161967	0.160162	0.0127608	624	-0.264215	1.41842	1.41664	N
1438	hsa:4535	hsa:9112	20127	38.4956	136	-0.0166198	0.121123	0.000137156	595	-0.0294127	1.40679	1.39129	N
1439	hsa:64968	hsa:9318	3071	23.9224	125	0.411824	0.399471	0.0795263	227	-0.585741	1.42184	1.43235	N
1440	hsa:26292	hsa:1107	10676	34.8157	121	0.251983	0.206215	0.0476362	562	-0.228203	1.41862	1.45029	N
1441	hsa:2811	hsa:5001	4960	53.5384	157	0.590587	0.540541	0.190957	204	-0.099611	1.3807	1.37099	N
1442	hsa:64976	hsa:86	11318	17.5767	47	0.505422	0.329787	0.1265	189	-0.678887	1.43701	1.46111	N
1443	hsa:56288	hsa:5424	12712	8.46925	71	0.306974	0.218263	0.0504345	351	0.0297843	1.45172	1.48216	N
1444	hsa:63931	hsa:6603	3554	93.8436	85	0.0157363	0.271028	0.000125011	624	-0.313782	1.41797	1.39337	N
1445	hsa:51649	hsa:2975	1427	63.5403	57	0.865267	0.783784	0.226627	24	-0.0128448	1.52426	1.52231	N
1446	hsa:513	hsa:92105	11154	14.8413	129	0.237661	0.201299	0.0335701	492	0.0691216	1.42141	1.47224	N
1447	hsa:3996	hsa:4092	8187	56.7335	71	0.647783	0.473958	0.174187	101	0.711116	1.4823	1.5016	N
1448	hsa:26589	hsa:3688	8942	35.7129	102	0.552124	0.399209	0.134855	152	0.109132	1.40377	1.41375	N
1449	hsa:64983	hsa:641	10862	5.03326	91	0.0904364	0.154095	0.00738642	785	-0.104444	1.40774	1.39151	N
1450	hsa:3688	hsa:9212	12240	19.2223	136	0.203385	0.15	0.031296	612	-0.186908	1.44051	1.4291	N
1451	hsa:4695	hsa:8295	4433	5.2898	86	0.757717	0.669782	0.313668	106	-0.605488	1.41757	1.38504	N
1452	hsa:4702	hsa:5427	1356	18.0673	35	0.856117	0.795539	0.373348	55	0.101711	1.39156	1.40178	N
1453	hsa:51023	hsa:142	4747	71.5557	78	0.0617399	0.222899	0.00200625	638	-0.508968	1.41509	1.41834	N
1454	hsa:3594	hsa:545	14102	13.0001	23	0.407313	0.217391	0.0830243	216	-0.405469	1.44739	1.45239	N
1455	hsa:64978	hsa:6883	1885	11.3707	47	0.850908	0.793774	0.34931	53	-0.259851	1.40643	1.39129	N
1456	hsa:89941	hsa:6605	2444	10.6568	86	0.831993	0.773006	0.387561	74	-0.18154	1.33633	1.33088	N
1457	hsa:7416	hsa:3066	7991	38.2223	69	0.337324	0.323488	0.0867127	481	-0.0522408	1.39955	1.37269	N
1458	hsa:7818	hsa:6632	3333	55.449	62	0.785154	0.698962	0.320331	87	-0.0534539	1.47903	1.54511	N
1459	hsa:4704	hsa:79833	15588	11.3821	134	0.233626	0.13465	0.0350789	482	-0.164912	1.4091	1.41476	N
1460	hsa:7046	hsa:5983	20127	9.62406	103	-0.00649734	0.604726	2.11803e-05	368	0.294354	1.41711	1.45294	N
1461	hsa:64432	hsa:8312	1351	47.8249	32	0.885836	0.810811	0.243363	21	0.400463	1.31186	1.30344	N
1462	hsa:9804	hsa:79760	9095	14.2986	34	0.509135	0.314286	0.0948429	120	0.439448	1.36144	1.30703	N
1463	hsa:60488	hsa:29102	11883	11.2511	66	0.143056	0.133333	0.0179563	728	0.139377	1.35279	1.35666	N
1464	hsa:3688	hsa:57504	1193	92.4606	94	0.732725	0.610063	0.189522	62	0.933987	1.30382	1.25897	N
1465	hsa:84612	hsa:10025	1837	31.1091	71	0.836727	0.743119	0.205397	28	0.64103	1.40575	1.40268	N
1466	hsa:4695	hsa:26015	3328	15.1394	50	0.812088	0.746154	0.310814	66	-0.373808	1.44812	1.45331	N
1467	hsa:4695	hsa:5451	2561	38.2822	60	0.769482	0.688797	0.262305	75	-0.194533	1.40853	1.41279	N
1468	hsa:57216	hsa:6426	14300	3.72097	79	0.378904	0.221106	0.087452	310	-0.0519146	1.36623	1.36101	N
1469	hsa:6182	hsa:23397	7254	34.1455	69	0.239757	0.309746	0.0343145	517	0.291945	1.42886	1.41847	N
1470	hsa:3621	hsa:5433	523	32.2491	43	0.905036	0.869565	0.425109	36	0.204198	1.44247	1.44767	N
1471	hsa:4695	hsa:27443	1939	6.85386	36	0.837845	0.769784	0.364345	64	-0.59267	1.41319	1.41969	N
1472	hsa:50855	hsa:6599	10816	19.3374	30	0.514749	0.344444	0.124872	177	-0.193035	1.33448	1.32311	N
1473	hsa:4704	hsa:2975	12359	26.1106	158	0.282171	0.178058	0.0529955	457	-0.0125374	1.41482	1.41631	N
1474	hsa:6520	hsa:10528	20127	1.77667	115	-0.0436123	0.276567	0.000948459	531	-0.296774	1.42579	1.41474	N
1475	hsa:54539	hsa:2961	10013	34.8212	54	0.515613	0.317972	0.11658	148	0.0198278	1.35833	1.32006	N
1476	hsa:8802	hsa:6635	3764	20.801	60	0.227729	0.379836	0.0326091	529	-0.0500856	1.41799	1.42853	N
1477	hsa:4726	hsa:25913	11703	15.6444	65	0.441654	0.258197	0.0856838	181	-0.055266	1.39209	1.37949	N
1478	hsa:4719	hsa:3609	10757	12.1386	120	0.134415	0.169935	0.010673	635	-0.128936	1.41616	1.42684	N
1479	hsa:51021	hsa:23476	20127	46.3642	58	-0.0189635	0.269187	0.000177773	638	-0.31489	1.41396	1.40776	N
1480	hsa:63931	hsa:57697	20127	3.90655	61	-0.027111	0.819588	0.000419133	175	-0.267175	1.41493	1.41757	N
1481	hsa:55168	hsa:8295	20127	6.73402	119	-0.110906	0.200893	0.00616879	537	-0.83432	1.41188	1.40246	N
1482	hsa:5902	hsa:2189	14052	1.13662	59	0.320796	0.194444	0.0455067	232	-0.464808	1.40151	1.40005	N
1483	hsa:4700	hsa:79833	11201	16.7025	35	0.472225	0.305677	0.0918381	159	0.177837	1.41206	1.42959	N
1484	hsa:4712	hsa:9343	17803	0.101364	23	0.0155908	0.0557851	0.000235719	914	0.712345	1.40942	1.41262	N
1485	hsa:4731	hsa:3024	4618	36.6756	49	0.764719	0.618557	0.158366	37	0.893814	1.42366	1.39413	N
1486	hsa:7048	hsa:4869	15382	9.7455	112	0.206433	0.120427	0.0336641	577	-0.52868	1.41637	1.40992	N
1487	hsa:29093	hsa:6634	20127	32.8618	95	-0.0178326	0.252618	0.000158307	571	-0.564036	1.38509	1.41485	N
1488	hsa:5290	hsa:4801	209	30.6808	46	0.909304	0.878289	0.452217	37	0.787185	1.44229	1.4636	N
1489	hsa:4729	hsa:27097	6714	15.3086	105	0.270111	0.319648	0.0419315	464	-0.0674475	1.42431	1.36329	N
1490	hsa:29088	hsa:142	8422	12.5265	59	0.127176	0.236111	0.00985042	660	0.205235	1.42319	1.45138	N
1491	hsa:10207	hsa:55120	7141	25.8294	106	0.561516	0.444444	0.12027	115	0.324458	1.41443	1.41694	N
1492	hsa:5584	hsa:5687	4139	24.536	77	0.210361	0.4	0.0235384	456	-0.172671	1.42297	1.40009	N
1493	hsa:374291	hsa:10155	8852	11.7841	107	0.117505	0.221932	0.007551	596	-0.247459	1.41346	1.41517	N
1494	hsa:64983	hsa:91687	8333	32.2988	78	0.586678	0.401361	0.114244	88	0.613182	1.42718	1.42405	N
1495	hsa:7223	hsa:6434	8858	15.8111	119	0.484578	0.409091	0.132216	273	0.0177519	1.41768	1.46005	N
1496	hsa:4698	hsa:8148	4145	35.0514	105	0.717792	0.636076	0.258924	115	-0.0969739	1.43053	1.45199	N
1497	hsa:4719	hsa:8841	1067	4.6776	110	0.189688	0.665529	0.0169041	294	0.0895846	1.42028	1.42162	N
1498	hsa:3688	hsa:9839	9274	30.5185	80	0.540953	0.384328	0.134722	165	0.454053	1.38037	1.36562	N
1499	hsa:10573	hsa:23309	1965	50.5842	69	0.785209	0.725086	0.299024	80	-0.471068	1.44353	1.41664	N
1500	hsa:10203	hsa:7529	10349	14.2017	43	0.531281	0.357664	0.138011	176	-0.285665	1.42162	1.41762	N
1501	hsa:4722	hsa:6603	4062	12.2995	104	0.159924	0.30654	0.0136244	509	-0.159378	1.43546	1.42392	N
1502	hsa:4709	hsa:60	8150	21.4754	76	0.594966	0.437063	0.182105	161	-0.736148	1.40321	1.3899	N
1503	hsa:51081	hsa:940	10340	7.66354	55	0.0979052	0.0605327	0.00861545	776	0.607046	1.41499	1.43084	N
1504	hsa:57216	hsa:8607	14751	1.20633	19	0.0337559	0.0915713	0.00108038	873	-0.12707	1.40993	1.42537	N
1505	hsa:51295	hsa:9112	2578	62.9905	76	0.762759	0.626866	0.192949	50	0.373075	1.35464	1.35395	N
1506	hsa:4712	hsa:4172	17181	1.98798	88	0.22507	0.106776	0.0312215	435	-0.335777	1.44588	1.48531	N
1507	hsa:4694	hsa:10629	12077	54.7697	60	0.443044	0.264228	0.0857899	181	-0.569164	1.38138	1.38069	N
1508	hsa:7040	hsa:4643	11955	5.57557	26	0.509846	0.328467	0.130032	184	-0.41708	1.42381	1.428	N
1509	hsa:3688	hsa:124944	2438	29.6778	72	0.836541	0.734513	0.213565	30	-0.00474364	1.43752	1.4338	N
1510	hsa:4720	hsa:27097	4163	20.6339	89	0.161874	0.279627	0.0143744	541	0.0179901	1.38626	1.4212	N
1511	hsa:4729	hsa:9968	9690	7.33029	152	0.178287	0.246734	0.0174603	519	-0.199871	1.41332	1.42143	N
1512	hsa:29093	hsa:579	7968	36.8998	99	0.0929245	0.227462	0.00450492	557	0.808839	1.45393	1.48274	N
1513	hsa:28998	hsa:5984	251	2.32166	24	0.0636603	0.888545	0.00144936	108	-0.0660852	1.45723	1.50001	N
1514	hsa:857	hsa:4116	10962	12.4558	26	0.498098	0.303797	0.114331	165	-0.503584	1.40429	1.40939	N
1515	hsa:6442	hsa:5591	13241	9.28378	21	0.496001	0.312727	0.123231	189	-0.353657	1.4305	1.42077	N
1516	hsa:5663	hsa:5933	27	14.1874	15	0.907421	0.853503	0.319483	23	0.765525	1.37071	1.38318	N
1517	hsa:50855	hsa:6633	12257	15.133	37	0.446126	0.282282	0.105245	239	-0.440962	1.42935	1.42859	N
1518	hsa:1293	hsa:8295	2030	81.1883	185	0.38273	0.401392	0.0709232	258	0.318795	1.40051	1.40204	N
1519	hsa:355	hsa:84661	9092	26.7903	44	0.550348	0.348066	0.119676	118	0.419475	1.41304	1.41511	N
1520	hsa:5568	hsa:8819	11494	17.3491	100	0.224874	0.168759	0.0409374	596	-0.200485	1.42564	1.4346	N
1521	hsa:10476	hsa:6749	6919	48.4304	38	0.663921	0.523636	0.223693	131	-0.752791	1.44169	1.44848	N
1522	hsa:51421	hsa:2176	4256	23.1631	85	0.717202	0.542857	0.148735	48	0.554284	1.39125	1.37919	N
1523	hsa:64975	hsa:54107	8079	29.1923	60	0.600798	0.447653	0.176842	153	0.144776	1.40734	1.39429	N
1524	hsa:7220	hsa:91750	2385	100.1	78	0.735179	0.593103	0.185416	59	0.0699788	1.45478	1.45208	N
1525	hsa:54948	hsa:5558	20127	93.3834	72	-0.455104	0.189655	0.0988511	752	-0.437458	1.41893	1.4503	N
1526	hsa:51421	hsa:2178	6117	33.1083	100	0.63558	0.487395	0.116055	61	0.2853	1.35282	1.34862	N
1527	hsa:23418	hsa:2483	7773	43.2162	53	0.598995	0.489474	0.131312	97	0.480118	1.4074	1.40769	N
1528	hsa:3690	hsa:4088	223	24.571	29	0.895103	0.81982	0.256974	20	0.83958	1.24376	1.15863	N
1529	hsa:4702	hsa:5931	5609	9.66033	95	0.639353	0.5425	0.241759	183	0.0160745	1.41608	1.40447	N
1530	hsa:10892	hsa:8819	3942	31.008	109	0.56374	0.448454	0.117069	107	0.12046	1.45445	1.49911	N
1531	hsa:51642	hsa:50628	4764	31.2819	17	0.758627	0.608696	0.150091	36	0.203496	1.32275	1.31704	N
1532	hsa:4538	hsa:25942	20127	37.0738	134	-0.233477	0.174938	0.0261237	665	-0.561119	1.40819	1.46082	N
1533	hsa:51116	hsa:5431	105	1.48961	37	0.0473336	0.909278	0.00081133	88	0.233908	1.38097	1.42214	N
1534	hsa:7052	hsa:7398	13469	18.3902	89	0.328286	0.266458	0.0482411	234	0.0654178	1.33742	1.33264	N
1535	hsa:1501	hsa:4841	6091	19.9111	91	0.602724	0.508046	0.225928	214	0.429961	1.43309	1.45974	N
1536	hsa:7430	hsa:6117	9616	43.9267	79	0.52601	0.373333	0.135798	188	-0.00379446	1.46481	1.47569	N
1537	hsa:7052	hsa:672	13106	17.6408	88	0.33205	0.268987	0.0491884	231	0.157026	1.39911	1.39647	N
1538	hsa:23385	hsa:6601	7274	14.0753	34	0.626723	0.490909	0.186669	140	0.328473	1.44989	1.4523	N
1539	hsa:4701	hsa:23521	14016	6.15836	42	0.381533	0.22905	0.077036	276	-0.522611	1.43068	1.49445	N
1540	hsa:4535	hsa:10274	20127	41.4171	113	-0.218877	0.157274	0.0232817	643	-0.505409	1.39309	1.40401	N
1541	hsa:154810	hsa:10111	14924	17.0958	112	0.144461	0.1075	0.0181314	714	0.103534	1.4061	1.38986	N
1542	hsa:4718	hsa:9939	16741	2.31013	77	0.260336	0.117647	0.0439798	390	-0.237486	1.40854	1.38491	N
1543	hsa:857	hsa:6633	15295	10.7745	42	0.393604	0.217523	0.0856953	259	-0.540963	1.40606	1.37139	N
1544	hsa:374291	hsa:7515	7801	29.3927	70	0.213391	0.254328	0.0279909	560	-0.133215	1.42377	1.43922	N
1545	hsa:9553	hsa:10933	4044	65.3179	79	0.365299	0.370518	0.0692448	316	-0.552876	1.44141	1.45239	N
1546	hsa:7048	hsa:4678	8090	29.3969	145	0.373847	0.343465	0.0976468	432	-0.0228219	1.39821	1.43549	N
1547	hsa:832	hsa:7153	7801	8.91165	30	0.0963268	0.253796	0.00582319	688	-0.180502	1.39511	1.37741	N
1548	hsa:10026	hsa:5929	1511	18.8076	92	0.752947	0.691517	0.326745	120	0.744259	1.42941	1.45021	N
1549	hsa:116540	hsa:30836	9997	35.1095	54	0.53307	0.362903	0.127006	158	-0.655279	1.38846	1.36809	N
1550	hsa:124995	hsa:9070	10124	12.049	85	0.257876	0.256024	0.0299251	247	-0.383747	1.3906	1.38571	N
1551	hsa:4718	hsa:7520	11196	8.87303	37	0.421025	0.221277	0.0809089	183	-0.630529	1.4185	1.41383	N
1552	hsa:1080	hsa:1911	12142	1.55152	63	0.0348873	0.116303	0.00113917	851	-0.395747	1.40336	1.40379	N
1553	hsa:28957	hsa:6603	13778	9.65603	61	0.474616	0.297101	0.108049	194	-0.529373	1.44335	1.45236	N
1554	hsa:7048	hsa:4869	15382	9.7455	112	0.206433	0.120427	0.0336641	577	-0.52868	1.41637	1.40992	N
1555	hsa:5664	hsa:4904	5384	11.9358	99	0.216469	0.206897	0.0280427	529	0.346572	1.42173	1.39127	N
1556	hsa:4356	hsa:2309	9136	5.32909	31	0.169781	0.227967	0.0203697	657	0.327334	1.41268	1.45116	N
1557	hsa:9801	hsa:6599	20127	78.5475	56	-0.0715262	0.24	0.00247449	646	-0.223386	1.39855	1.3834	N
1558	hsa:1080	hsa:8295	4155	3.11219	58	0.0677266	0.332295	0.00371853	643	-0.701482	1.39066	1.25502	N
1559	hsa:5663	hsa:8342	4405	11.2985	14	0.687852	0.553903	0.238161	120	0.197961	1.39604	1.40191	N
1560	hsa:4720	hsa:2010	16981	21.4634	72	0.105563	0.0707351	0.00703629	670	0.30916	1.42984	1.43808	N
1561	hsa:4712	hsa:8452	14081	4.30095	22	0.36618	0.187726	0.0632706	225	-0.764798	1.43645	1.4383	N
1562	hsa:1499	hsa:9219	1330	104.803	58	0.737106	0.636	0.248067	91	0.872653	1.36012	1.35062	N
1563	hsa:9801	hsa:58508	20127	75.5317	118	-0.0644511	0.320646	0.00204461	589	-0.199614	1.42275	1.44618	N
1564	hsa:23385	hsa:9612	7009	27.1181	52	0.628288	0.5	0.178134	130	0.529637	1.38674	1.37289	N
1565	hsa:4720	hsa:2175	15753	18.538	69	0.125389	0.0805556	0.0104679	662	-0.154115	1.41006	1.40886	N
1566	hsa:4225	hsa:10474	6779	50.9405	85	0.594722	0.473118	0.12862	98	0.485426	1.39982	1.40163	N
1567	hsa:10892	hsa:5983	10650	12.2439	120	0.105233	0.177986	0.00673102	702	-0.130364	1.38034	1.41801	N
1568	hsa:4535	hsa:580	20127	20.0118	204	-0.0914178	0.408931	0.00421567	503	-0.195952	1.37583	1.38767	N
1569	hsa:4323	hsa:23397	8749	8.49574	126	0.471007	0.395973	0.0976773	180	0.0963248	1.4142	1.43555	N
1570	hsa:29093	hsa:5440	8122	34.0929	119	0.0568678	0.223288	0.00165477	567	0.602571	1.39785	1.45999	N
1571	hsa:2812	hsa:55723	11068	20.4275	23	0.516184	0.33829	0.128729	178	-0.469163	1.41223	1.40895	N
1572	hsa:56288	hsa:6597	12348	24.7344	132	0.198101	0.157738	0.0249291	566	0.0315583	1.37931	1.3861	N
1573	hsa:4722	hsa:25913	15650	10.8276	99	0.14781	0.0915698	0.0146239	625	0.0080062	1.41269	1.41214	N
1574	hsa:57113	hsa:2178	11513	33.1567	128	0.426359	0.274419	0.0706807	156	-0.0718034	1.26233	1.25261	N
1575	hsa:1499	hsa:51616	535	33.6402	31	0.908095	0.870079	0.413301	33	0.137275	1.42482	1.41044	N
1576	hsa:51295	hsa:6633	14025	18.4725	46	0.436318	0.26284	0.105243	244	-0.0871936	1.37861	1.35453	N
1577	hsa:55114	hsa:7764	38	49.1151	17	0.944687	0.92	0.461863	20	0.262849	1.38362	1.37245	N
1578	hsa:8733	hsa:9111	13305	20.1768	34	0.370828	0.210744	0.0572435	191	-0.59369	1.40475	1.38798	N
1579	hsa:23385	hsa:2968	7286	36.0374	41	0.603988	0.474453	0.168141	144	0.231937	1.31982	1.26506	N
1580	hsa:4729	hsa:6598	7757	16.7123	84	0.283059	0.310651	0.0473234	466	-0.190478	1.41099	1.41798	N
1581	hsa:4720	hsa:6605	7414	5.99436	73	0.0606184	0.256477	0.00188703	574	-0.0472322	1.39731	1.37983	N
1582	hsa:9368	hsa:2033	12941	35.6182	99	0.0816417	0.212766	0.00326913	370	-0.124935	1.32331	1.31577	N
1583	hsa:6442	hsa:9862	920	44.8454	39	0.904844	0.840426	0.229492	15	0.610437	1.41361	1.41366	N
1584	hsa:55851	hsa:1029	11269	45.8622	152	0.431604	0.282555	0.114262	292	0.597961	1.41487	1.4678	N
1585	hsa:4541	hsa:9343	18152	6.64519	28	0.0149697	0.0516529	0.000217788	918	0.677886	1.41506	1.40356	N
1586	hsa:51642	hsa:8453	12850	5.91729	17	0.497931	0.322344	0.118631	185	-0.643559	1.44381	1.46015	N
1587	hsa:51373	hsa:1107	1248	28.0061	158	0.0202244	0.520092	0.000203763	418	-0.297558	1.42634	1.42777	N
1588	hsa:1499	hsa:6124	3494	9.64814	54	0.688222	0.604061	0.279028	156	-0.0117479	1.42488	1.4392	N
1589	hsa:5663	hsa:55957	6692	11.4832	46	0.662667	0.493421	0.152712	77	-0.227864	1.4186	1.42718	N
1590	hsa:1080	hsa:9794	16754	0.558554	24	0.0250158	0.0633437	0.000603008	902	-0.132383	1.40123	1.38655	N
1591	hsa:84311	hsa:8342	12183	3.47183	48	0.506991	0.332103	0.122658	181	-0.605129	1.42371	1.42666	N
1592	hsa:6183	hsa:5932	10940	0.625326	44	0.0209463	0.130344	0.000255712	834	-0.181352	1.4013	1.44095	N
1593	hsa:84311	hsa:6603	12332	10.7179	51	0.492632	0.3213	0.115548	188	-0.450409	1.4075	1.40892	N
1594	hsa:10240	hsa:6874	2706	23.4069	75	0.76697	0.627737	0.20142	51	0.425853	1.41689	1.40846	N
1595	hsa:3685	hsa:2187	6929	15.7498	95	0.588925	0.385135	0.121727	91	0.243658	1.46557	1.51052	N
1596	hsa:54567	hsa:24137	7326	52.6937	74	0.622222	0.481356	0.196638	153	0.148128	1.39573	1.40496	N
1597	hsa:65003	hsa:2957	20127	9.3843	43	-0.172963	0.21466	0.0124144	750	-0.0259531	1.41935	1.42757	N
1598	hsa:3690	hsa:6944	8842	35.6438	75	0.563254	0.429907	0.124618	122	0.547515	1.41923	1.4386	N
1599	hsa:4700	hsa:7514	1536	11.0218	23	0.852728	0.790614	0.378986	58	-0.221155	1.36805	1.37265	N
1600	hsa:3751	hsa:6427	2573	50.8717	153	0.275656	0.467066	0.0386163	356	0.00147031	1.44532	1.40635	N
1601	hsa:374291	hsa:23186	9169	11.8401	81	0.112484	0.211765	0.00691777	603	-0.122459	1.4173	1.42323	N
1602	hsa:57628	hsa:9441	11537	34.8749	132	0.310251	0.20318	0.0696143	451	-0.102906	1.39542	1.37116	N
1603	hsa:9590	hsa:23595	10122	19.6453	36	0.470576	0.270531	0.0913543	151	0.158884	1.33336	1.27493	N
1604	hsa:4695	hsa:57332	3912	86.8785	63	0.73981	0.662791	0.245213	87	0.151935	1.43157	1.44238	N
1605	hsa:89941	hsa:5431	3895	0.577662	72	0.0229795	0.334715	0.000283073	642	-0.487853	1.37352	1.39721	N
1606	hsa:154810	hsa:23398	15109	6.42681	94	0.114647	0.101432	0.0100695	753	-0.172164	1.39928	1.39657	N
1607	hsa:51642	hsa:2176	4712	26.5775	7	0.766233	0.615385	0.153823	35	0.428721	1.4434	1.44168	N
1608	hsa:3678	hsa:9442	3160	44.4072	100	0.673931	0.552147	0.157281	73	0.494054	1.45672	1.49756	N
1609	hsa:116541	hsa:9282	5408	56.8563	64	0.643754	0.495798	0.185334	120	-0.669655	1.39482	1.39392	N
1610	hsa:4706	hsa:83540	9711	29.9342	106	0.096445	0.198573	0.00530578	674	-0.390408	1.41544	1.41403	N
1611	hsa:516	hsa:5000	8596	8.34488	130	0.227923	0.346863	0.0258194	354	-0.0722506	1.39957	1.36817	N
1612	hsa:374291	hsa:56655	5684	6.25314	64	0.072266	0.278481	0.00269844	570	0.33439	1.43506	1.4406	N
1613	hsa:4720	hsa:57405	10312	15.2771	107	0.0704785	0.161074	0.0026309	625	0.242859	1.39068	1.40109	N
1614	hsa:4712	hsa:80143	4286	15.0817	37	0.723808	0.55914	0.136043	41	0.475143	1.43889	1.43924	N
1615	hsa:54539	hsa:648	12288	14.3522	53	0.45505	0.263359	0.100781	193	-0.00445226	1.49496	1.51124	N
1616	hsa:3594	hsa:6727	9926	19.389	63	0.490652	0.294416	0.095263	139	0.127123	1.4184	1.41926	N
1617	hsa:219927	hsa:10025	14138	26.1818	141	0.254569	0.166667	0.0372727	425	0.253205	1.43076	1.43678	N
1618	hsa:7430	hsa:23411	11649	30.148	138	0.233113	0.169343	0.0404575	569	0.00228856	1.39605	1.40239	N
1619	hsa:4323	hsa:56647	5603	21.8713	124	0.535506	0.447653	0.124165	153	0.210167	1.40673	1.34784	N
1620	hsa:28514	hsa:51013	7266	17.3778	71	0.58325	0.459016	0.164701	165	-0.0905848	1.40725	1.40811	N
1621	hsa:3910	hsa:4720	10603	27.0816	146	0.0798912	0.178046	0.00339174	614	-0.28897	1.41709	1.40838	N
1622	hsa:56288	hsa:6877	12421	8.26576	114	0.312149	0.215481	0.0551337	375	0.113032	1.4279	1.42564	N
1623	hsa:154810	hsa:6629	14744	20.7778	91	0.434088	0.266881	0.094601	228	-0.122647	1.39776	1.39223	N
1624	hsa:9553	hsa:84759	5884	42.169	88	0.304828	0.362264	0.0472603	338	0.154927	1.40365	1.45046	N
1625	hsa:8802	hsa:10775	6789	17.1266	69	0.199791	0.3	0.0267142	595	-0.162028	1.4112	1.39973	N
1626	hsa:64951	hsa:6118	11388	17.8877	27	0.507521	0.33195	0.112713	161	0.211639	1.45804	1.47436	N
1627	hsa:4700	hsa:6883	1478	22.4736	31	0.848136	0.790698	0.346695	54	-0.0169325	1.421	1.47143	N
1628	hsa:10892	hsa:6598	10015	25.1636	103	0.346883	0.304348	0.0522165	208	-0.0864896	1.42811	1.4263	N
1629	hsa:64928	hsa:7421	8033	18.9626	81	0.157447	0.124457	0.0154676	605	0.512052	1.47345	1.47659	N
1630	hsa:4720	hsa:5884	1657	5.10848	106	0.126376	0.498186	0.00797769	415	-0.264752	1.4449	1.42439	N
1631	hsa:8192	hsa:811	20127	32.1909	47	-0.0526316	0.232558	0.00134216	660	-0.495575	1.38923	1.34201	N
1632	hsa:51649	hsa:55120	6427	40.3995	79	0.652268	0.497268	0.162168	92	0.0477761	1.42971	1.42833	N
1633	hsa:3685	hsa:5914	610	45.0201	93	0.753149	0.610738	0.203744	58	0.826618	1.37349	1.33325	N
1634	hsa:4704	hsa:5925	10368	41.2839	118	0.349032	0.253597	0.0813317	415	0.0780491	1.39984	1.32813	N
1635	hsa:64978	hsa:2114	8743	38.2182	51	0.601374	0.422727	0.161312	127	0.789144	1.44454	1.47682	N
1636	hsa:521	hsa:79075	8191	40.6194	53	0.546208	0.362162	0.112861	118	-0.408445	1.43968	1.45097	N
1637	hsa:3672	hsa:10902	10471	16.5831	82	0.456321	0.353135	0.09397	196	0.435918	1.29289	1.24675	N
1638	hsa:3685	hsa:2965	10240	29.8748	111	0.39255	0.327526	0.0661331	193	0.385369	1.40283	1.36962	N
1639	hsa:5576	hsa:6117	5485	83.3144	82	0.384529	0.420561	0.0857292	372	0.879514	1.41564	1.43147	N
1640	hsa:351	hsa:23186	7486	54.7668	69	0.628855	0.479798	0.154855	103	0.825146	1.43647	1.44798	N
1641	hsa:23385	hsa:6603	7520	4.22787	54	0.59901	0.466431	0.169355	151	0.392393	1.43096	1.42185	N
1642	hsa:4697	hsa:1874	7737	10.2269	26	0.594695	0.463277	0.125786	95	-0.267114	1.44326	1.45238	N
1643	hsa:114294	hsa:6426	3811	1.38704	167	0.0110382	0.294118	6.09212e-05	480	-0.237536	1.42627	1.47319	N
1644	hsa:56945	hsa:8085	13988	7.00803	127	0.300293	0.174419	0.0627989	426	-0.188117	1.36253	1.35519	N
1645	hsa:89941	hsa:1912	11228	40.9798	107	0.491016	0.323077	0.131996	220	-0.346425	1.41131	1.40929	N
1646	hsa:54948	hsa:1024	1224	47.1044	137	0.0325728	0.602423	0.000523642	361	-0.334037	1.39899	1.33895	N
1647	hsa:4540	hsa:7013	20127	46.2669	116	-0.169629	0.12987	0.0135603	670	0.284968	1.39063	1.37494	N
1648	hsa:51642	hsa:80010	7871	20.9704	45	0.644882	0.478022	0.160626	95	-0.0758072	1.34169	1.33073	N
1649	hsa:1293	hsa:4869	14386	61.4394	193	0.454659	0.273684	0.102372	207	-0.151319	1.41062	1.40022	N
1650	hsa:7048	hsa:5695	3313	24.2575	112	0.264695	0.463748	0.0365541	392	0.270695	1.43217	1.41731	N
1651	hsa:3710	hsa:8520	9242	20.9167	15	0.54603	0.392453	0.135761	161	0.40208	1.41594	1.43523	N
1652	hsa:4711	hsa:5000	14865	7.52496	69	0.409627	0.244838	0.089147	256	-0.59139	1.43852	1.44757	N
1653	hsa:6696	hsa:4683	10024	17.2275	68	0.437441	0.235	0.0769092	153	-0.361742	1.39519	1.39687	N
1654	hsa:8829	hsa:23013	12200	13.1834	74	0.414075	0.296407	0.0819828	235	0.659015	1.46083	1.46519	N
1655	hsa:7048	hsa:10933	7629	21.8275	91	0.388999	0.359209	0.107607	421	0.397377	1.42347	1.42439	N
1656	hsa:51318	hsa:9440	2049	24.7184	24	0.893297	0.82	0.233018	18	0.345281	1.23323	1.23829	N
1657	hsa:23385	hsa:8467	10859	32.079	100	0.243693	0.195833	0.0476973	579	-0.000666089	1.41952	1.41181	N
1658	hsa:10845	hsa:6500	5751	2.47362	7	0.0445949	0.279214	0.00167909	697	-0.45079	1.42145	1.47326	N
1659	hsa:8613	hsa:7464	4465	22.6704	115	0.627621	0.6097	0.204933	169	0.245847	1.40954	1.39437	N
1660	hsa:51073	hsa:7013	9209	16.5437	51	0.0356437	0.189376	0.000665135	702	0.169006	1.42446	1.42819	N
1661	hsa:4714	hsa:55143	5611	21.3786	29	0.720408	0.555556	0.140373	44	0.426232	1.34333	1.34128	N
1662	hsa:84612	hsa:9440	1158	29.3497	44	0.925234	0.873786	0.259587	13	0.898975	1.43701	1.42881	N
1663	hsa:2335	hsa:1478	11694	28.9504	126	0.236642	0.242545	0.0286671	381	0.162637	1.42615	1.45245	N
1664	hsa:4720	hsa:57459	12188	26.7192	71	0.137557	0.124138	0.0116193	635	-0.114893	1.397	1.38917	N
1665	hsa:4536	hsa:7014	20127	44.0594	116	-0.106474	0.128065	0.00544964	640	0.209461	1.40584	1.4002	N
1666	hsa:7048	hsa:2962	11025	21.1571	110	0.275131	0.20122	0.058412	524	-0.108129	1.41841	1.43718	N
1667	hsa:28998	hsa:5430	330	1.31199	25	0.00128704	0.885685	8.19152e-07	111	0.232626	1.42797	1.43987	N
1668	hsa:9495	hsa:6154	15932	3.48914	40	0.293716	0.128571	0.0493121	305	-0.142671	1.41984	1.42421	N
1669	hsa:1293	hsa:5000	5538	59.8303	177	0.321026	0.364835	0.0501564	289	0.172254	1.42643	1.43959	N
1670	hsa:9463	hsa:23421	5736	15.8287	41	0.668284	0.49	0.118923	51	-0.213016	1.2642	1.25844	N
1671	hsa:28957	hsa:6599	13010	16.9767	51	0.483366	0.304833	0.11063	187	-0.561847	1.4082	1.41368	N
1672	hsa:4720	hsa:9156	2721	2.3003	71	0.122026	0.368957	0.00768137	496	-0.272917	1.41575	1.4328	N
1673	hsa:8777	hsa:2967	11188	7.78243	89	0.400572	0.325088	0.0687127	191	0.0818532	1.41441	1.39977	N
1674	hsa:54460	hsa:6635	20127	5.65347	118	-0.0365959	0.170455	0.000674967	438	-0.211893	1.41014	1.40953	N
1675	hsa:8829	hsa:64426	1326	55.4204	61	0.846089	0.752066	0.22858	30	0.744675	1.43385	1.4223	N
1676	hsa:22906	hsa:9978	9932	33.0638	70	0.529939	0.375	0.132063	175	-0.246229	1.38955	1.34868	N
1677	hsa:64949	hsa:4436	14716	4.72622	73	0.128615	0.104567	0.0146414	745	0.19921	1.41556	1.42951	N
1678	hsa:4695	hsa:9203	10070	15.7224	60	0.511495	0.362445	0.106737	146	-0.374292	1.41727	1.42323	N
1679	hsa:4704	hsa:6604	4162	22.9478	151	0.359096	0.408333	0.0700279	355	0.196957	1.42052	1.41127	N
1680	hsa:51604	hsa:51808	7853	39.8292	50	0.59002	0.458167	0.151302	136	-0.314559	1.44202	1.4375	N
1681	hsa:1499	hsa:4116	2830	17.2507	19	0.838656	0.782772	0.340258	58	0.0199298	1.41372	1.43311	N
1682	hsa:65993	hsa:6430	11509	6.95451	83	0.415457	0.267943	0.107364	306	-0.435085	1.44823	1.46522	N
1683	hsa:498	hsa:6601	5834	1.67956	24	0.0720213	0.280501	0.00436791	690	-0.73211	1.41237	1.38972	N
1684	hsa:3685	hsa:7153	10802	4.82773	100	0.0777856	0.158696	0.00407528	774	-0.318668	1.40173	1.39964	N
1685	hsa:857	hsa:23468	10199	21.4407	41	0.522929	0.327273	0.120955	148	0.569564	1.42104	1.45591	N
1686	hsa:3996	hsa:25942	1767	92.1555	97	0.778953	0.688645	0.302268	85	0.367858	1.37362	1.34662	N
1687	hsa:116540	hsa:10001	9878	42.2072	55	0.548326	0.382609	0.127447	142	-0.302968	1.42091	1.42118	N
1688	hsa:4720	hsa:51616	6948	11.7206	71	0.130433	0.262252	0.00914977	557	-0.192778	1.4325	1.44613	N
1689	hsa:4725	hsa:55143	5057	54.7585	50	0.733591	0.58427	0.134013	37	0.699488	1.44801	1.45098	N
1690	hsa:4718	hsa:27044	14616	5.40441	91	0.370957	0.183746	0.0698015	231	-0.693022	1.45646	1.4535	N
1691	hsa:513	hsa:9862	14579	19.0754	102	0.230417	0.140496	0.0362977	520	-0.156377	1.43867	1.47147	N
1692	hsa:3690	hsa:29945	6243	46.3499	70	0.641246	0.505208	0.156572	95	0.472168	1.37891	1.35647	N
1693	hsa:3678	hsa:6632	14133	29.2139	100	0.357534	0.293939	0.0580564	233	-0.177606	1.38952	1.34843	N
1694	hsa:4706	hsa:6119	12857	31.8947	70	0.0805409	0.108043	0.00392739	743	-0.294681	1.40988	1.37397	N
1695	hsa:4724	hsa:5888	4840	32.2726	100	0.170618	0.321825	0.0163818	550	0.00267973	1.41488	1.41439	N
1696	hsa:4731	hsa:3364	9910	26.1019	39	0.491505	0.293269	0.100283	147	-0.271048	1.43754	1.46747	N
1697	hsa:4694	hsa:2189	2726	25.4884	85	0.713337	0.579545	0.123262	37	0.349215	1.40885	1.41095	N
1698	hsa:65005	hsa:5928	20127	29.7524	130	-0.121982	0.277635	0.00741461	562	-0.481003	1.38962	1.42817	N
1699	hsa:4694	hsa:3981	16089	14.7554	125	0.235071	0.123862	0.03752	481	-0.276623	1.41334	1.4037	N
1700	hsa:7048	hsa:6597	296	122.017	110	0.478127	0.713359	0.112046	221	0.255812	1.396	1.37768	N
1701	hsa:4720	hsa:5422	2098	1.03723	86	0.128762	0.43408	0.0084248	455	-0.101313	1.42569	1.44288	N
1702	hsa:7040	hsa:5431	20127	0.035092	16	-0.00617625	0.0923237	1.80443e-05	875	-0.0561882	1.41965	1.42577	N
1703	hsa:4535	hsa:5440	20127	37.1664	144	-0.190954	0.141319	0.0176529	638	0.347627	1.44659	1.44692	N
1704	hsa:51318	hsa:6599	13101	18.2854	49	0.486703	0.30855	0.112221	186	-0.655774	1.43956	1.44257	N
1705	hsa:51295	hsa:5984	14885	0.16805	28	0.0319669	0.0904366	0.000969933	875	0.075392	1.43258	1.48345	N
1706	hsa:4535	hsa:2968	20127	35.2604	134	-0.270824	0.146718	0.035638	663	-0.468869	1.40439	1.40996	N
1707	hsa:7430	hsa:9412	2434	72.727	77	0.799243	0.69697	0.206552	40	-0.305528	1.47822	1.47804	N
1708	hsa:51073	hsa:8148	3647	23.6488	82	0.150945	0.330243	0.0130984	578	-0.0833858	1.41186	1.43797	N
1709	hsa:55168	hsa:4001	3360	23.4542	106	0.295241	0.188641	0.0515736	400	0.190796	1.28119	1.27956	N
1710	hsa:22906	hsa:6595	12263	26.0221	145	0.211289	0.15805	0.0301021	570	-0.025762	1.41429	1.40445	N
1711	hsa:10267	hsa:11218	17442	1.58398	33	0.0496503	0.0609626	0.00234674	878	0.338824	1.41997	1.4273	N
1712	hsa:5584	hsa:3065	976	39.7682	94	0.353697	0.702281	0.0586152	248	0.0928194	1.43462	1.39019	N
1713	hsa:51421	hsa:5925	5344	28.1576	87	0.650773	0.521472	0.146067	78	0.28949	1.38919	1.38624	N
1714	hsa:4710	hsa:80335	16348	8.16947	112	0.303115	0.154589	0.0547109	350	-0.497729	1.42718	1.44273	N
1715	hsa:10203	hsa:6634	10538	20.1895	54	0.516658	0.34386	0.133119	187	-0.385132	1.42121	1.42213	N
1716	hsa:4696	hsa:10521	18298	1.44258	53	0.0278534	0.0511482	0.000750594	909	0.389767	1.4307	1.43598	N
1717	hsa:64968	hsa:4292	8741	5.87846	145	0.0816949	0.26538	0.00354063	609	0.151025	1.40388	1.40365	N
1718	hsa:29074	hsa:5810	6866	23.804	113	0.176422	0.246316	0.015258	358	-0.29139	1.4104	1.39703	N
1719	hsa:498	hsa:1019	597	7.52717	79	0.125707	0.721414	0.00689723	268	-0.0605728	1.41246	1.42071	N
1720	hsa:1080	hsa:672	5733	12.2094	20	0.0365151	0.282158	0.000796326	692	-0.380354	1.45858	1.47793	N
1721	hsa:4722	hsa:23450	4843	6.0649	95	0.112098	0.288022	0.00654445	529	-0.239445	1.34305	1.39418	N
1722	hsa:51107	hsa:1616	4329	29.3849	39	0.704071	0.559701	0.157702	59	0.380987	1.38024	1.36697	N
1723	hsa:515	hsa:4175	9541	5.40989	98	0.396821	0.303957	0.110646	387	-0.262784	1.38104	1.33637	N
1724	hsa:55851	hsa:10284	3560	48.0216	37	0.705138	0.558824	0.212511	90	0.109313	1.4074	1.38783	N
1725	hsa:3751	hsa:29945	9868	96.3488	175	0.28908	0.271583	0.046008	405	0.0104963	1.41248	1.41339	N
1726	hsa:4537	hsa:10111	20127	14.9026	171	-0.129984	0.454842	0.00868517	501	-0.429514	1.41188	1.40917	N
1727	hsa:5894	hsa:79075	9662	29.3752	100	0.295143	0.257102	0.0678439	523	-0.0568331	1.39267	1.39888	N
1728	hsa:51264	hsa:9978	5098	26.8736	28	0.0190412	0.275395	0.000184049	642	-0.185634	1.40529	1.42034	N
1729	hsa:977	hsa:3065	12712	20.0613	87	0.203497	0.139045	0.0337658	613	-0.219958	1.42537	1.44642	N
1730	hsa:9495	hsa:10362	13453	4.89382	30	0.357096	0.16791	0.0626828	223	0.162241	1.41712	1.42826	N
1731	hsa:55967	hsa:57819	6958	32.2122	62	0.646418	0.506993	0.212125	141	-0.0930455	1.40794	1.3981	N
1732	hsa:351	hsa:3065	12550	16.4408	101	0.194134	0.142857	0.0271822	612	-0.181305	1.41901	1.41925	N
1733	hsa:56288	hsa:6598	10153	18.498	54	0.492856	0.366534	0.101831	159	0.300633	1.38913	1.38757	N
1734	hsa:28998	hsa:5430	330	1.31199	25	0.00128704	0.885685	8.19152e-07	111	0.232626	1.42797	1.43987	N
1735	hsa:4712	hsa:3326	18046	4.22009	93	0.140971	0.0766962	0.0136212	626	0.0207624	1.41966	1.43155	N
1736	hsa:4705	hsa:8089	7481	12.2189	90	0.275186	0.313107	0.0358842	283	-0.245705	1.42359	1.39664	N
1737	hsa:23513	hsa:65057	17584	6.29873	109	0.192504	0.0891266	0.0251525	511	-0.335279	1.49679	1.52122	N
1738	hsa:126328	hsa:5725	14734	29.8267	122	0.427574	0.245033	0.096217	228	-0.502799	1.44548	1.44851	N
1739	hsa:55052	hsa:3020	20127	20.3178	25	-0.351515	0.174011	0.0570969	731	-0.437026	1.41475	1.42711	N
1740	hsa:374291	hsa:641	347	4.10586	62	0.120468	0.75184	0.00628493	236	-0.0132184	1.41163	1.43989	N
1741	hsa:355	hsa:3091	11515	36.2853	139	0.445421	0.256303	0.0870553	177	-0.303869	1.4478	1.46691	N
1742	hsa:4537	hsa:142	3353	29.4676	152	0.00162094	0.186709	1.31394e-06	514	-0.360198	1.41432	1.43525	N
1743	hsa:64965	hsa:4999	6649	15.8598	25	0.0974111	0.271383	0.00801933	690	-0.206813	1.41559	1.4321	N
1744	hsa:3685	hsa:219927	11336	34.0303	160	0.193188	0.204082	0.0194314	429	0.249221	1.38479	1.37212	N
1745	hsa:3710	hsa:9775	12122	2.46876	20	0.0464506	0.116109	0.00201374	845	-0.450137	1.43537	1.43522	N
1746	hsa:3678	hsa:57129	11291	27.8844	100	0.391034	0.318792	0.0668423	203	0.339977	1.44304	1.4009	N
1747	hsa:4539	hsa:5929	15787	14.2518	137	0.280999	0.180451	0.0400992	327	-0.687815	1.38853	1.36437	N
1748	hsa:4722	hsa:2547	5667	7.9185	77	0.173182	0.28453	0.0163056	518	-0.153397	1.4115	1.39853	N
1749	hsa:4711	hsa:11338	15015	2.23391	80	0.328178	0.1875	0.0669143	364	-0.611561	1.3809	1.35719	N
1750	hsa:857	hsa:6657	11736	13.8818	53	0.475544	0.283465	0.108256	182	0.316489	1.43091	1.42916	N
1751	hsa:10884	hsa:116461	3660	22.4449	20	0.773459	0.630435	0.156852	34	0.198574	1.33118	1.32569	N
1752	hsa:63875	hsa:53615	10300	8.5039	49	0.0850466	0.142523	0.00434971	734	0.0473289	1.41292	1.43417	N
1753	hsa:4725	hsa:7013	14336	18.4888	71	0.395108	0.277512	0.0590031	151	0.651104	1.40949	1.39295	N
1754	hsa:10240	hsa:3065	14807	15.4283	89	0.189467	0.122191	0.0294363	625	-0.149903	1.40444	1.39084	N
1755	hsa:79590	hsa:4802	20127	1.14247	67	-0.150363	0.204261	0.0109249	635	-0.114664	1.39066	1.30547	N
1756	hsa:64981	hsa:891	4451	37.5591	130	0.0895264	0.263736	0.00404305	469	-0.747694	1.48458	1.45332	N
1757	hsa:4722	hsa:25	20127	24.0212	125	-0.0264599	0.529213	0.000352549	419	-0.182612	1.42354	1.42174	N
1758	hsa:23385	hsa:9412	3352	39.9837	53	0.704497	0.579618	0.171038	66	-0.482122	1.45627	1.46061	N
1759	hsa:4780	hsa:3066	13313	18.6662	95	0.198245	0.132208	0.032099	617	-0.200957	1.41587	1.41252	N
1760	hsa:6183	hsa:6599	5790	6.74598	23	0.0357047	0.276042	0.000725713	695	-0.594771	1.40824	1.3571	N
1761	hsa:4541	hsa:6599	13817	15.8383	41	0.357538	0.178439	0.0592178	221	-0.674036	1.40894	1.4082	N
1762	hsa:56288	hsa:55696	11784	14.7462	73	0.440351	0.307927	0.0940625	227	0.233353	1.41397	1.40917	N
1763	hsa:5906	hsa:10474	7218	20.2656	119	0.612859	0.478659	0.203271	171	-0.358989	1.42153	1.4337	N
1764	hsa:64949	hsa:5469	496	23.9584	49	0.887617	0.814433	0.222308	18	-0.419117	1.38576	1.38531	N
1765	hsa:7048	hsa:284058	14688	7.13273	100	0.21761	0.132622	0.0372791	569	0.120847	1.41638	1.43755	N
1766	hsa:64978	hsa:9111	10527	17.2386	46	0.449397	0.256757	0.0851439	165	0.0179486	1.31897	1.2854	N
1767	hsa:4702	hsa:5111	4491	5.76756	36	0.68796	0.596639	0.259399	144	0.0683882	1.38832	1.41314	N
1768	hsa:2891	hsa:7936	7743	41.0761	148	0.203987	0.283843	0.0201413	328	-0.0310376	1.42459	1.43011	N
1769	hsa:4724	hsa:29127	607	15.2988	47	0.724228	0.656051	0.257187	108	0.233752	1.36561	1.29608	N
1770	hsa:374291	hsa:10524	5315	3.76655	52	0.0746801	0.281013	0.00288424	568	-0.436805	1.43446	1.44193	N
1771	hsa:6150	hsa:8295	3055	41.354	131	0.415251	0.442013	0.0850972	255	-0.642857	1.43799	1.42133	N
1772	hsa:51318	hsa:3065	15057	15.6022	89	0.187066	0.119382	0.0287216	627	-0.170895	1.40287	1.39682	N
1773	hsa:9495	hsa:4292	18440	1.79771	49	0.103242	0.0564617	0.00943356	752	0.152121	1.42799	1.44329	N
1774	hsa:4713	hsa:80314	672	55.8826	42	0.812272	0.730469	0.322033	69	-0.390582	1.4097	1.41924	N
1775	hsa:5663	hsa:6632	6845	13.0164	38	0.657351	0.519164	0.223931	138	0.0961401	1.45277	1.4585	N
1776	hsa:64968	hsa:8881	7433	19.6531	179	0.226917	0.310463	0.0265249	402	-0.579759	1.40092	1.40875	N
1777	hsa:5029	hsa:65109	9675	34.4198	42	0.539538	0.373874	0.120074	139	0.0823817	1.41701	1.43482	N
1778	hsa:115677	hsa:1022	7316	30.9427	90	0.350037	0.343706	0.0890918	464	-0.138996	1.41942	1.43735	N
1779	hsa:51650	hsa:3065	12333	21.0656	78	0.211417	0.148876	0.0363244	606	-0.149631	1.40772	1.40188	N
1780	hsa:4724	hsa:60	3258	17.7444	49	0.668067	0.620397	0.219933	134	0.197282	1.40468	1.39034	N
1781	hsa:3673	hsa:10474	6493	52.6702	128	0.485906	0.395455	0.0910097	133	0.669455	1.48188	1.52692	N
1782	hsa:10026	hsa:2071	4293	27.2067	105	0.533785	0.491682	0.176036	275	0.418995	1.39746	1.43332	N
1783	hsa:4704	hsa:5982	971	17.4771	116	0.104738	0.57339	0.00547416	404	0.00557998	1.41724	1.31028	N
1784	hsa:4725	hsa:55193	14661	17.2986	88	0.432223	0.263844	0.0931083	226	-0.715344	1.45448	1.45758	N
1785	hsa:7220	hsa:9782	5428	103.007	93	0.632489	0.517045	0.142068	85	0.320292	1.42865	1.42955	N
1786	hsa:84612	hsa:142	8792	29.3803	57	0.608234	0.437209	0.157707	121	-0.0176497	1.42315	1.43694	N
1787	hsa:9804	hsa:4088	6047	26.3236	16	0.674619	0.511494	0.173906	85	0.702073	1.38492	1.38229	N
1788	hsa:1080	hsa:5985	13	8.09648	6	0.439981	0.982402	0.0191409	17	-0.0559932	1.41113	1.42145	N
1789	hsa:8802	hsa:23404	4015	20.8387	43	0.222115	0.360329	0.0315915	545	-0.334747	1.41384	1.39894	N
1790	hsa:4700	hsa:5981	8575	8.11411	34	0.10328	0.235608	0.00920795	717	-0.0781212	1.33584	1.40241	N
1791	hsa:5787	hsa:9969	4391	26.0945	111	0.716278	0.607143	0.252804	110	0.61737	1.31009	1.28356	N
1792	hsa:23513	hsa:57634	940	55.1193	121	0.389525	0.588068	0.0772423	290	0.317408	1.43448	1.43343	N
1793	hsa:4538	hsa:6883	20127	41.4587	116	-0.228769	0.155975	0.0249015	671	-0.294852	1.41742	1.39329	N
1794	hsa:28977	hsa:11218	14897	3.89876	32	0.0619766	0.0919786	0.00359863	849	0.304952	1.41364	1.40548	N
1795	hsa:2534	hsa:6633	4965	49.4029	85	0.251667	0.39213	0.034692	448	0.0208901	1.40413	1.41557	N
1796	hsa:3303	hsa:8487	10387	3.57729	59	0.0710257	0.151125	0.00360746	792	0.0742616	1.42082	1.43672	N
1797	hsa:4700	hsa:51742	322	50.8046	30	0.877257	0.827309	0.372509	43	-0.0342563	1.44275	1.40892	N
1798	hsa:64983	hsa:3065	10869	21.6049	124	0.231295	0.195804	0.0377384	575	-0.172772	1.41695	1.4094	N
1799	hsa:79590	hsa:6878	20127	2.4935	83	-0.177302	0.177358	0.0150358	654	-0.0955754	1.42057	1.45699	N
1800	hsa:4537	hsa:5883	20127	38.1648	148	-0.00324966	0.169872	5.27836e-06	518	0.0646926	1.42676	1.47175	N
1801	hsa:10892	hsa:4093	661	46.391	93	0.713902	0.561728	0.188533	71	0.299143	1.43537	1.46714	N
1802	hsa:4695	hsa:5982	8720	6.42376	44	0.104828	0.230769	0.00950962	720	-0.0682819	1.40848	1.44989	N
1803	hsa:5144	hsa:8533	1281	2.19208	36	0.861149	0.808824	0.372067	52	0.390041	1.38997	1.4173	N
1804	hsa:116541	hsa:9775	11697	2.69225	55	0.0490119	0.127615	0.0022274	834	0.342613	1.3996	1.38539	N
1805	hsa:51295	hsa:6598	10442	18.5652	27	0.529235	0.354701	0.121062	151	-0.243396	1.40676	1.40333	N
1806	hsa:5584	hsa:6599	5560	37.5958	88	0.377746	0.378187	0.106184	439	0.119046	1.42769	1.45002	N
1807	hsa:6182	hsa:1660	1734	37.7736	116	0.21865	0.588235	0.0234715	343	-0.0402463	1.36627	1.28613	N
1808	hsa:28977	hsa:27097	11453	14.7681	56	0.50473	0.330645	0.113227	166	0.411307	1.43853	1.44206	N
1809	hsa:4513	hsa:904	20127	45.1407	153	-0.077437	0.196793	0.00298166	551	-0.259705	1.41556	1.3874	N
1810	hsa:64969	hsa:4292	612	12.0284	52	0.195352	0.789474	0.0158549	196	-0.0529468	1.44739	1.48268	N
1811	hsa:3909	hsa:5558	6905	20.964	155	0.337778	0.347932	0.0544787	268	0.209779	1.38567	1.38166	N
1812	hsa:4705	hsa:6879	9003	17.376	93	0.287858	0.309278	0.0387344	268	0.0360661	1.42889	1.41433	N
1813	hsa:4722	hsa:7155	617	4.36149	79	0.0715885	0.687434	0.00240758	296	0.278509	1.40244	1.44	N
1814	hsa:65080	hsa:65109	1973	26.6339	123	0.539479	0.472789	0.128034	155	0.0625489	1.39979	1.37264	N
1815	hsa:51103	hsa:5694	6903	14.2585	93	0.495932	0.455531	0.131326	251	-0.0336283	1.39208	1.40674	N
1816	hsa:84311	hsa:648	11402	15.9872	55	0.524348	0.346008	0.131317	172	0.774275	1.37242	1.36112	N
1817	hsa:4536	hsa:1387	20127	28.0054	140	-0.339606	0.152727	0.0555757	699	-0.47595	1.40793	1.38067	N
1818	hsa:128308	hsa:3065	15085	15.5417	98	0.185857	0.117978	0.0283649	628	-0.121152	1.42662	1.44494	N
1819	hsa:51103	hsa:8089	2860	6.28125	76	0.726885	0.662338	0.255117	104	0.0491048	1.44011	1.39915	N
1820	hsa:10207	hsa:4720	11839	17.466	106	0.10593	0.143052	0.0062879	629	-0.285241	1.41982	1.41827	N
1821	hsa:4729	hsa:84661	10100	3.79847	101	0.179666	0.225476	0.0180083	529	0.120454	1.39648	1.40379	N
1822	hsa:5295	hsa:595	9564	22.6273	32	0.553184	0.381132	0.147319	164	-0.31826	1.34825	1.35406	N
1823	hsa:10267	hsa:5983	17192	2.33132	49	0.0963223	0.0673759	0.00840902	789	-0.324532	1.42199	1.43579	N
1824	hsa:4713	hsa:5931	7110	14.3966	109	0.592628	0.478697	0.211355	208	-0.545207	1.44033	1.45105	N
1825	hsa:65008	hsa:7919	20127	3.61904	129	-0.0270511	0.508368	0.000368404	470	0.0101799	1.4159	1.40236	N
1826	hsa:4726	hsa:84967	2214	8.05188	57	0.735364	0.67101	0.26204	101	0.231656	1.44379	1.45068	N
1827	hsa:143098	hsa:6732	512	41.0837	78	0.341931	0.651429	0.0600137	305	-0.0542932	1.37456	1.37569	N
1828	hsa:4704	hsa:134353	13423	15.8115	135	0.268411	0.163669	0.0478569	465	-0.157278	1.41453	1.43214	N
1829	hsa:114294	hsa:4999	7357	1.14656	154	0.0679228	0.237856	0.00230964	455	-0.230022	1.41806	1.47463	N
1830	hsa:64960	hsa:9410	20127	63.33	157	-0.0744415	0.348952	0.00276988	528	-0.39178	1.36502	1.3637	N
1831	hsa:516	hsa:5440	7725	41.3224	141	0.375974	0.365256	0.0708004	285	0.161937	1.38825	1.36037	N
1832	hsa:55052	hsa:2175	8141	3.84819	33	0.136256	0.0801577	0.0159316	700	-0.0899442	1.42085	1.46243	N
1833	hsa:56945	hsa:6206	13230	5.4993	57	0.442153	0.272171	0.104195	238	-0.489108	1.4326	1.44379	N
1834	hsa:57216	hsa:3065	14529	14.9013	71	0.190661	0.123596	0.0297944	624	-0.197234	1.43685	1.43842	N
1835	hsa:7046	hsa:57819	5017	53.2216	95	0.402703	0.415781	0.101467	385	0.212029	1.4164	1.42206	N
1836	hsa:5289	hsa:3192	2084	51.7974	104	0.669541	0.576271	0.21259	125	0.312802	1.47412	1.47115	N
1837	hsa:4695	hsa:5928	5738	7.78718	102	0.634167	0.53616	0.238059	186	-0.483267	1.36909	1.35858	N
1838	hsa:5310	hsa:23524	10692	32.6813	151	0.332751	0.320588	0.0499463	231	0.265139	1.30971	1.29572	N
1839	hsa:4708	hsa:22976	11957	21.0113	68	0.474555	0.288462	0.106189	185	-0.585815	1.40037	1.41033	N
1840	hsa:4536	hsa:22828	20127	33.2403	128	-0.305227	0.159314	0.0448426	686	-0.238757	1.39623	1.37319	N
1841	hsa:57628	hsa:5983	1871	12.519	107	0.0954572	0.561947	0.00449138	396	-0.00443418	1.39362	1.42071	N
1842	hsa:4704	hsa:6605	6440	24.3595	131	0.377923	0.38422	0.0804082	359	-0.10107	1.42159	1.39139	N
1843	hsa:5664	hsa:3065	10553	35.048	82	0.253774	0.211781	0.0483816	562	-0.0945384	1.40677	1.41794	N
1844	hsa:4708	hsa:5356	15602	12.3556	112	0.321578	0.173516	0.0664018	362	-0.498729	1.41267	1.41903	N
1845	hsa:55173	hsa:5686	20127	7.97722	104	-0.361527	0.189858	0.0648216	687	-0.212827	1.43945	1.44471	N
1846	hsa:1003	hsa:10735	11370	21.0841	84	0.446293	0.329749	0.0869164	187	0.21566	1.39816	1.37967	N
1847	hsa:64951	hsa:51659	12123	11.499	35	0.499084	0.319066	0.115253	175	-0.223327	1.39869	1.3809	N
1848	hsa:2767	hsa:79084	1323	15.404	89	0.737613	0.672457	0.324183	132	0.112249	1.41535	1.45629	N
1849	hsa:51642	hsa:25929	14474	5.72717	92	0.377407	0.225641	0.0810471	302	-0.272617	1.391	1.37946	N
1850	hsa:3696	hsa:9612	8261	29.5979	84	0.567312	0.426923	0.143116	149	0.376192	1.3805	1.37606	N
1851	hsa:4698	hsa:54556	197	26.3475	37	0.877663	0.824219	0.385745	45	-0.523417	1.43755	1.45937	N
1852	hsa:64983	hsa:6667	4227	46.1478	93	0.641367	0.509363	0.192101	131	-0.652383	1.40415	1.40001	N
1853	hsa:51295	hsa:5432	14289	9.49329	71	0.391343	0.228947	0.0910641	293	-0.125903	1.40171	1.40608	N
1854	hsa:23418	hsa:8726	9872	7.66645	93	0.516833	0.377309	0.153962	236	0.387972	1.43233	1.43568	N
1855	hsa:4536	hsa:6877	20127	22.0528	163	-0.122605	0.347619	0.00752862	548	-0.182467	1.38563	1.40185	N
1856	hsa:64951	hsa:6881	11065	33.0073	31	0.521619	0.340249	0.121852	159	-0.19868	1.3591	1.34499	N
1857	hsa:51642	hsa:56647	10815	9.55296	31	0.524252	0.354167	0.119472	155	-0.245445	1.44604	1.46833	N
1858	hsa:8829	hsa:10401	10778	19.526	52	0.482982	0.353571	0.103886	181	0.160825	1.44016	1.42818	N
1859	hsa:4719	hsa:25942	4542	14.3384	100	0.14774	0.298982	0.011904	551	-0.154505	1.36498	1.35915	N
1860	hsa:6183	hsa:6599	5790	6.74598	23	0.0357047	0.276042	0.000725713	695	-0.594771	1.40824	1.3571	N
1861	hsa:4695	hsa:6879	2686	29.0103	48	0.823598	0.75969	0.321179	62	-0.357705	1.42813	1.40176	N
1862	hsa:64981	hsa:400569	14968	12.8766	126	0.118065	0.109712	0.00733319	495	0.63099	1.44917	1.44893	N
1863	hsa:5663	hsa:8467	10601	32.3702	87	0.251726	0.206944	0.0506885	571	0.0134352	1.43177	1.44774	N
1864	hsa:8802	hsa:2078	13942	10.0242	63	0.114923	0.107565	0.0101362	755	-0.206935	1.41694	1.42169	N
1865	hsa:374291	hsa:641	347	4.10586	62	0.120468	0.75184	0.00628493	236	-0.0132184	1.41163	1.43989	N
1866	hsa:5289	hsa:8563	2731	19.8613	39	0.79595	0.71223	0.322018	80	0.526313	1.46408	1.46038	N
1867	hsa:51604	hsa:3065	7666	41.8238	76	0.343145	0.332865	0.0894363	475	-0.0246178	1.42546	1.43274	N
1868	hsa:124995	hsa:672	12799	2.09069	81	0.21791	0.235457	0.0219379	276	-0.213284	1.40862	1.39699	N
1869	hsa:89941	hsa:23389	5962	9.82465	114	0.660454	0.545732	0.2325	149	0.459806	1.44604	1.45938	N
1870	hsa:64979	hsa:5928	2775	69.3983	175	0.126003	0.368497	0.00799478	437	-0.551309	1.42528	1.47508	N
1871	hsa:3680	hsa:8295	11747	20.123	125	0.353318	0.307065	0.0587702	255	0.290831	1.44196	1.45901	N
1872	hsa:4704	hsa:7277	5256	22.3101	127	0.356624	0.395973	0.0694891	360	0.130446	1.4153	1.39034	N
1873	hsa:94005	hsa:1059	2324	35.0807	68	0.76145	0.678862	0.25905	79	0.12742	1.4533	1.46555	N
1874	hsa:6442	hsa:54921	6166	41.0712	49	0.653481	0.503311	0.143194	75	0.430667	1.38812	1.37179	N
1875	hsa:5787	hsa:65109	3818	53.2062	103	0.782402	0.707317	0.303363	84	0.326686	1.3648	1.29087	N
1876	hsa:4701	hsa:6601	13100	6.10766	36	0.495558	0.314815	0.118591	185	-0.778339	1.42869	1.44328	N
1877	hsa:5566	hsa:4087	13647	9.2572	84	0.195233	0.128169	0.0311534	619	-0.197163	1.38128	1.28926	N
1878	hsa:7220	hsa:8175	7950	63.1031	113	0.572797	0.435484	0.163985	175	-0.0542605	1.45343	1.49527	N
1879	hsa:4722	hsa:6015	7026	10.1075	85	0.102538	0.2786	0.00546112	536	-0.181281	1.39163	1.40113	N
1880	hsa:5663	hsa:904	6944	7.54823	14	0.650103	0.522059	0.199701	130	0.4365	1.40157	1.42379	N
1881	hsa:374291	hsa:10036	8150	7.29961	113	0.106939	0.243208	0.00612586	585	-0.226889	1.40291	1.39674	N
1882	hsa:5295	hsa:11017	8349	45.4789	53	0.605203	0.446512	0.151412	119	0.368777	1.40527	1.38471	N
1883	hsa:5663	hsa:2956	10664	8.33538	41	0.17454	0.179087	0.0260682	683	-0.165982	1.39973	1.38491	N
1884	hsa:4846	hsa:9688	7322	37.1059	99	0.515831	0.44381	0.174261	292	0.228625	1.40845	1.4167	N
1885	hsa:64398	hsa:6634	5324	39.8111	23	0.136679	0.309714	0.0108707	604	-0.074586	1.43295	1.39312	N
1886	hsa:4720	hsa:65057	17481	16.7375	73	0.0774027	0.0622407	0.00349815	678	0.215058	1.41691	1.41564	N
1887	hsa:999	hsa:2969	5987	11.1509	91	0.6684	0.478632	0.137024	61	0.374037	1.44736	1.46345	N
1888	hsa:9368	hsa:6156	20127	48.588	124	-0.00104637	0.19209	5.47551e-07	429	-0.287012	1.42312	1.43507	N
1889	hsa:57216	hsa:1875	3522	11.8092	13	0.727163	0.571429	0.195576	66	0.242858	1.41772	1.42331	N
1890	hsa:4509	hsa:57634	17800	1.2075	101	0.139952	0.0448029	0.0145259	533	-0.260831	1.2838	1.26195	N
1891	hsa:116540	hsa:55696	12152	26.6815	93	0.471439	0.297468	0.119897	222	-0.735603	1.4084	1.41692	N
1892	hsa:11222	hsa:8350	20127	6.60289	23	-0.0714838	0.280083	0.00229362	694	-0.361305	1.40212	1.38244	N
1893	hsa:3690	hsa:1022	12175	15.8883	104	0.205883	0.153955	0.0305829	599	-0.139773	1.39602	1.41242	N
1894	hsa:124995	hsa:5558	15712	11.4448	93	0.154797	0.205379	0.011456	325	-0.601008	1.38839	1.35807	N
1895	hsa:4722	hsa:3308	638	6.10879	70	0.0177337	0.685804	0.000153788	301	0.325191	1.38548	1.32784	N
1896	hsa:7818	hsa:4292	8940	14.2256	62	0.241504	0.25596	0.0474099	593	-0.156694	1.40761	1.36142	N
1897	hsa:23513	hsa:55131	779	58.5355	104	0.542795	0.592654	0.163949	244	0.415412	1.34185	1.31032	N
1898	hsa:4536	hsa:3065	858	22.4753	143	0.11796	0.588915	0.00677969	356	0.128478	1.4392	1.38484	N
1899	hsa:23385	hsa:55120	2523	58.897	76	0.706447	0.59799	0.195353	80	0.617524	1.36462	1.39049	N
1900	hsa:65993	hsa:1659	12067	3.91468	50	0.0933825	0.122942	0.00795144	799	-0.22215	1.43763	1.45117	N
1901	hsa:64949	hsa:2033	13856	8.70598	43	0.466619	0.294737	0.10483	201	-0.664935	1.39893	1.39905	N
1902	hsa:3326	hsa:11171	2337	33.2313	100	0.408665	0.552156	0.0910449	322	0.0897626	1.3905	1.42461	N
1903	hsa:3674	hsa:10474	6168	53.6269	101	0.529654	0.427184	0.105511	118	0.63742	1.39501	1.39918	N
1904	hsa:4714	hsa:8517	3178	8.53688	93	0.694434	0.569231	0.147444	56	0.423471	1.34949	1.3496	N
1905	hsa:4724	hsa:4436	4407	10.3096	67	0.258434	0.342137	0.0496547	548	0.0255544	1.43661	1.48662	N
1906	hsa:4700	hsa:2547	122	37.6616	24	0.889233	0.841897	0.39309	40	-0.0857014	1.42268	1.41802	N
1907	hsa:4535	hsa:6879	20127	38.4977	119	-0.193982	0.153129	0.0182646	636	-0.276078	1.4034	1.38825	N
1908	hsa:84545	hsa:5423	4664	15.859	104	0.497345	0.457143	0.125503	228	-0.136708	1.40962	1.35989	N
1909	hsa:4722	hsa:9219	9561	1.35718	116	0.167397	0.209335	0.0159089	559	-0.122267	1.41248	1.43747	N
1910	hsa:4535	hsa:8289	20127	91.714	122	-0.108106	0.159059	0.00570659	608	-0.327817	1.42349	1.43	N
1911	hsa:832	hsa:5591	1313	24.2464	19	0.906547	0.865455	0.444877	37	0.676079	1.39644	1.38601	N
1912	hsa:84311	hsa:10111	14322	20.9184	106	0.131506	0.112219	0.0124821	712	-0.494115	1.41034	1.40093	N
1913	hsa:4538	hsa:6879	20127	33.8117	112	-0.234462	0.152201	0.0261171	674	-0.302034	1.40538	1.36038	N
1914	hsa:51116	hsa:3303	200	20.1114	36	0.214689	0.902821	0.0140353	93	0.710758	1.40106	1.38116	N
1915	hsa:28957	hsa:5928	15107	3.22734	111	0.360351	0.206983	0.0764814	318	-0.539889	1.43062	1.45053	N
1916	hsa:9495	hsa:29945	9336	14.4406	81	0.465336	0.252809	0.0839217	133	-0.3675	1.37421	1.34922	N
1917	hsa:857	hsa:1108	15901	11.664	95	0.160611	0.0979592	0.0216415	663	-0.327866	1.39868	1.38444	N
1918	hsa:6150	hsa:2079	9249	46.1991	106	0.449872	0.341737	0.100171	235	0.357777	1.37534	1.36521	N
1919	hsa:4537	hsa:7153	99	23.1789	125	0.233344	0.578091	0.0306501	389	0.241566	1.42091	1.39173	N
1920	hsa:5568	hsa:4436	1204	6.14878	86	0.0684147	0.674595	0.00224092	301	-0.0792909	1.44411	1.40299	N
1921	hsa:4513	hsa:84108	20127	51.117	159	-0.0990495	0.183406	0.0048729	561	-0.0325194	1.41132	1.40393	N
1922	hsa:4695	hsa:5693	4954	3.73398	50	0.645671	0.548718	0.241408	176	-0.0532059	1.41355	1.42466	N
1923	hsa:8802	hsa:60	4553	13.7906	51	0.19673	0.325909	0.0244862	575	-0.363661	1.41582	1.42383	N
1924	hsa:7189	hsa:57492	2979	51.3788	55	0.834355	0.771536	0.341159	61	0.593542	1.40679	1.39148	N
1925	hsa:4728	hsa:5982	332	3.34363	52	0.0782573	0.824142	0.00256329	169	-0.243348	1.42296	1.40391	N
1926	hsa:51107	hsa:3065	11385	25.9322	72	0.23321	0.176966	0.0437741	586	-0.1922	1.41578	1.43582	N
1927	hsa:509	hsa:5378	664	3.44283	41	0.262768	0.789934	0.0285074	192	0.370622	1.43779	1.44455	N
1928	hsa:3688	hsa:10051	12168	13.725	115	0.174032	0.139031	0.0257514	675	-0.128759	1.40004	1.40471	N
1929	hsa:79590	hsa:10594	20127	0.872616	55	-0.155408	0.202753	0.0116608	637	-0.135443	1.41223	1.39725	N
1930	hsa:51116	hsa:6497	20127	5.61553	100	-0.0165755	0.123196	0.000132658	790	-0.175008	1.38917	1.33432	N
1931	hsa:4710	hsa:51003	12647	14.1115	35	0.421967	0.241245	0.0802579	195	-0.259678	1.43372	1.46869	N
1932	hsa:7040	hsa:3190	11366	12.916	46	0.530007	0.34749	0.136394	169	0.0965423	1.39008	1.37055	N
1933	hsa:28964	hsa:10920	9600	20.973	149	0.486814	0.359447	0.148878	278	0.146709	1.41659	1.41291	N
1934	hsa:1003	hsa:64105	6489	8.88869	99	0.636316	0.475806	0.120167	65	-0.047588	1.39704	1.34955	N
1935	hsa:56288	hsa:10250	10134	9.22402	70	0.484201	0.361446	0.0974614	159	0.107732	1.42778	1.41887	N
1936	hsa:3688	hsa:6873	11821	32.2535	137	0.393172	0.256098	0.087727	305	0.197572	1.42226	1.42266	N
1937	hsa:5577	hsa:10248	14803	31.3295	127	0.271761	0.155797	0.0533072	466	-0.576125	1.43365	1.46096	N
1938	hsa:64969	hsa:6908	20127	17.6863	46	-0.0828156	0.336235	0.00333211	610	0.0504759	1.41373	1.44294	N
1939	hsa:10892	hsa:80789	3024	30.0081	93	0.648017	0.487952	0.150864	85	0.180847	1.44238	1.47778	N
1940	hsa:64951	hsa:80789	1444	26.5369	44	0.865513	0.78125	0.206569	21	0.167354	1.39457	1.39253	N
1941	hsa:4704	hsa:9441	11833	48.3235	146	0.273156	0.192513	0.0457875	453	-0.113835	1.418	1.41988	N
1942	hsa:9368	hsa:57461	15667	31.7351	105	0.076449	0.203057	0.00286326	365	-0.45607	1.42219	1.42197	N
1943	hsa:50855	hsa:3981	12998	9.11173	87	0.277283	0.170909	0.0508994	456	-0.170503	1.41527	1.41573	N
1944	hsa:54948	hsa:65109	20127	74.573	63	-0.14695	0.176678	0.0099785	699	-0.0233781	1.40536	1.43121	N
1945	hsa:64398	hsa:894	6071	4.5232	15	0.202949	0.302083	0.0297374	603	-0.102287	1.40682	1.38955	N
1946	hsa:5577	hsa:6638	6492	95.7576	97	0.380499	0.447195	0.0778991	335	0.704032	1.42069	1.40189	N
1947	hsa:7220	hsa:10286	4472	90.4995	80	0.651937	0.535088	0.176548	106	0.235061	1.37996	1.38063	N
1948	hsa:64981	hsa:64708	8055	47.9276	119	0.115856	0.231908	0.00682963	467	-0.364161	1.36723	1.38574	N
1949	hsa:8803	hsa:79760	16985	7.38519	66	0.114321	0.0719603	0.0115583	748	0.279864	1.40165	1.39905	N
1950	hsa:5663	hsa:23595	5875	13.6474	32	0.645802	0.536797	0.172594	107	0.310458	1.39964	1.41219	N
1951	hsa:57628	hsa:79002	16301	16.2947	129	0.222968	0.111307	0.036651	503	-0.247104	1.42113	1.37785	N
1952	hsa:64949	hsa:22916	13529	6.06861	52	0.463566	0.298893	0.0979782	190	-0.154493	1.41828	1.41841	N
1953	hsa:10892	hsa:6602	14432	26.0217	112	0.28531	0.266854	0.0374618	261	-0.0923053	1.42476	1.45051	N
1954	hsa:2319	hsa:7150	6019	13.732	167	0.292406	0.347368	0.041977	310	-0.222455	1.39994	1.42601	N
1955	hsa:4705	hsa:10111	7049	15.7743	136	0.167188	0.304878	0.0160545	570	-0.216224	1.39709	1.40473	N
1956	hsa:4536	hsa:9918	20127	38.3743	119	-0.329973	0.143382	0.052187	699	-0.538725	1.41445	1.41049	N
1957	hsa:961	hsa:7323	14578	3.24999	36	0.350049	0.169611	0.059611	235	-0.512423	1.40131	1.37461	N
1958	hsa:4780	hsa:3187	9299	34.9391	75	0.592413	0.421296	0.148066	125	0.338387	1.36588	1.37032	N
1959	hsa:4725	hsa:4292	15111	7.54287	75	0.14412	0.105395	0.0180309	713	0.188139	1.40647	1.40718	N
1960	hsa:3673	hsa:571	3801	47.8449	117	0.603189	0.494845	0.13471	98	0.855187	1.36694	1.35817	N
1961	hsa:55967	hsa:9111	8442	18.124	42	0.556411	0.366667	0.103346	95	0.659164	1.37812	1.37681	N
1962	hsa:1605	hsa:55839	4728	14.1826	66	0.735148	0.572816	0.152264	44	0.164218	1.30914	1.30416	N
1963	hsa:10268	hsa:10445	8763	15.6158	52	0.536459	0.344371	0.0960513	99	-0.356166	1.46278	1.46773	N
1964	hsa:51107	hsa:10933	6184	25.5477	17	0.658226	0.5125	0.19679	117	-0.199853	1.37284	1.31262	N
1965	hsa:999	hsa:64769	9248	29.1224	116	0.493106	0.377119	0.0980509	147	0.225246	1.40105	1.39691	N
1966	hsa:10203	hsa:9869	11775	15.5653	78	0.475682	0.30721	0.11937	221	0.27853	1.30701	1.29195	N
1967	hsa:5663	hsa:26986	9986	8.06495	70	0.456379	0.329646	0.133588	303	0.322238	1.38481	1.39747	N
1968	hsa:56288	hsa:3621	10989	14.2217	48	0.481238	0.350365	0.102	178	0.0870005	1.4253	1.42821	N
1969	hsa:6182	hsa:8850	4182	23.3465	72	0.257855	0.348404	0.0391058	490	0.223403	1.42909	1.45613	N
1970	hsa:4722	hsa:8464	10663	3.40064	109	0.144048	0.167852	0.0118154	585	0.133716	1.42491	1.41905	N
1971	hsa:999	hsa:3065	11883	16.9738	121	0.209255	0.161064	0.0316982	599	-0.168663	1.42761	1.40323	N
1972	hsa:64951	hsa:10523	10391	23.7821	52	0.546202	0.358974	0.137013	150	0.0350657	1.41937	1.41834	N
1973	hsa:28957	hsa:22955	854	48.8522	41	0.902811	0.835052	0.234703	16	0.185249	1.46397	1.47253	N
1974	hsa:8801	hsa:10907	4613	32.7003	87	0.196333	0.336165	0.0226502	547	-0.269636	1.41857	1.42716	N
1975	hsa:51073	hsa:65057	20127	21.2279	37	-0.0198667	0.0502924	0.000186868	812	0.262853	1.41721	1.44938	N
1976	hsa:4725	hsa:80155	15144	22.9789	103	0.379139	0.223757	0.0774719	281	-0.783415	1.40206	1.40476	N
1977	hsa:928	hsa:7518	2906	29.5192	64	0.615338	0.485294	0.116416	70	0.365613	1.29106	1.26459	N
1978	hsa:3708	hsa:10847	12053	30.7561	111	0.239257	0.163934	0.0451082	561	0.136836	1.40865	1.41137	N
1979	hsa:351	hsa:6628	12240	15.9965	67	0.435225	0.290909	0.093976	234	-0.124424	1.40814	1.40491	N
1980	hsa:9368	hsa:6601	13331	32.3394	105	0.0871046	0.21087	0.00371111	363	-0.351158	1.39592	1.40275	N
1981	hsa:51023	hsa:79711	20127	53.2921	69	-0.0738847	0.24356	0.00263815	646	-0.704426	1.39473	1.37583	N
1982	hsa:64969	hsa:2186	20127	16.8566	76	-0.101624	0.271335	0.00487212	666	0.239068	1.42521	1.44826	N
1983	hsa:5663	hsa:22985	3598	39.0725	68	0.671979	0.566667	0.178502	91	0.516129	1.38646	1.37585	N
1984	hsa:55851	hsa:3065	11862	25.4022	77	0.221363	0.161517	0.0396508	597	-0.103194	1.4165	1.4288	N
[truncated: 63,536 more rows]
