# Supplementary material for: PrePhyloPro: phylogenetic profile-based prediction of whole proteome linkages
Source: PeerJ. 2017 Aug 28;5:e3712. doi: 10.7717/peerj.3712 (PMC5578374; doi:10.7717/peerj.3712)
Supplement: Supplemental Information 3 [file peerj-05-3712-s003.xls]

## Sheet: TableS4
#Negative linkages in the control dataset with random seed set as "456".
#LinkID: IDs of linkages
#ProteinA: a protein in a protein paires.
#ProteinB: another protein in a protein paires.
#PPP: top rank set in PPP.
#Tree: likelihood ratios in the maximum likelihood method.
#Dollo: distances in the Dollo parsimony method.
#Cor: Pearson correlation coefficient.
#Jaccard: Jaccard similarity.
#MI: mutual information.
#Hamming: Hamming distance.
#NPP: Pearson correlation coefficient of the normalized phylogenetic profile (NPP) method.
#SVD100: Euclidean distance of the singular value decomposition (SVD) method with trimming parameter set as 100%.
#SVD30: Euclidean distance of the SVD method with trimming parameter set as 30%.
#Status: negative linkages.
LinkID	ProteinA	ProteinB	PPP	Tree	Dollo	Cor	Jaccard	MI	Hamming	NPP	SVD100	SVD30	Status
1	hsa:7040	hsa:22955	114	27.4151	9	0.976271	0.957447	0.291477	4	0.782807	1.36408	1.36049	N
2	hsa:8733	hsa:6599	127	30.1888	37	0.909604	0.869403	0.439417	35	0.771026	1.34325	1.37562	N
3	hsa:4720	hsa:9330	2286	1.78707	127	0.107274	0.418114	0.00583618	469	-0.265873	1.43507	1.43774	N
4	hsa:4729	hsa:9869	3754	9.59986	107	0.254583	0.38156	0.0350778	436	-0.215266	1.42623	1.4337	N
5	hsa:4700	hsa:9978	1038	15.7555	23	0.860366	0.8	0.388398	55	-0.102759	1.44035	1.34982	N
6	hsa:5568	hsa:6633	4302	42.3718	81	0.245946	0.38992	0.0334506	460	0.0397918	1.40029	1.38902	N
7	hsa:3595	hsa:64682	11555	7.80504	54	0.505252	0.342205	0.115487	173	-0.312224	1.41209	1.40585	N
8	hsa:2335	hsa:84678	7544	44.9366	101	0.404684	0.348684	0.0717557	198	0.557557	1.42636	1.42047	N
9	hsa:160622	hsa:400569	1260	19.669	19	0.871746	0.789474	0.209366	20	0.522555	1.36774	1.36905	N
10	hsa:3303	hsa:6883	7377	8.65113	26	0.0829703	0.254545	0.00432916	697	-0.274919	1.40589	1.37544	N
11	hsa:140803	hsa:23411	10447	41.0594	115	0.259622	0.215429	0.0471892	539	0.0840915	1.41961	1.42378	N
12	hsa:5906	hsa:10284	4893	21.5913	107	0.716234	0.615854	0.280969	126	-0.0423164	1.42543	1.3872	N
13	hsa:374291	hsa:54973	814	6.72537	81	0.0337456	0.664147	0.000557	311	0.0979132	1.4265	1.43445	N
14	hsa:84311	hsa:4088	97	27.6511	37	0.969856	0.946809	0.282657	5	0.82685	1.29319	1.29415	N
15	hsa:4538	hsa:8607	252	2.97436	102	0.0989465	0.700207	0.00437795	289	-0.396608	1.40265	1.41584	N
16	hsa:4722	hsa:10419	5080	3.1952	104	0.0880248	0.286667	0.00398875	535	-0.233851	1.41242	1.43404	N
17	hsa:9553	hsa:5810	8429	65.6612	100	0.308591	0.316733	0.0489792	343	-0.482106	1.37763	1.36972	N
18	hsa:84545	hsa:4361	3732	29.7183	138	0.752089	0.676558	0.303466	109	-0.521077	1.4277	1.42855	N
19	hsa:6183	hsa:4331	6501	2.67711	38	0.0342763	0.269792	0.000667135	701	-0.394041	1.39448	1.32784	N
20	hsa:961	hsa:23517	18315	5.4318	85	0.131638	0.0680851	0.0126655	657	-0.231258	1.41745	1.41779	N
21	hsa:3678	hsa:892	10914	32.124	91	0.398523	0.323333	0.0697333	203	0.155923	1.41705	1.40703	N
22	hsa:4695	hsa:2968	3277	31.1102	47	0.816356	0.748175	0.328581	69	-0.414537	1.39257	1.38212	N
23	hsa:4509	hsa:8819	8162	2.88433	30	0.411204	0.196721	0.0495591	98	0.223486	1.42466	1.42392	N
24	hsa:4729	hsa:1789	10179	29.6927	141	0.138711	0.222222	0.0103338	539	-0.0943992	1.4332	1.42919	N
25	hsa:4535	hsa:79833	6747	19.925	125	0.0760652	0.0928793	0.00308078	586	0.389213	1.42628	1.42054	N
26	hsa:6182	hsa:1060	10413	19.3128	101	0.210513	0.187755	0.0305838	597	-0.0372061	1.41059	1.4219	N
27	hsa:6150	hsa:7091	4573	26.2689	153	0.334808	0.418819	0.0566401	315	-0.388307	1.41304	1.43179	N
28	hsa:4720	hsa:1108	1035	16.8946	118	0.0317209	0.606195	0.000496672	356	-0.192633	1.41163	1.40565	N
29	hsa:6442	hsa:53615	2915	34.3122	40	0.775081	0.641221	0.198679	47	0.758931	1.35438	1.35283	N
30	hsa:7052	hsa:2968	14803	17.5093	87	0.290141	0.245223	0.0373509	237	-0.12156	1.38033	1.3742	N
31	hsa:4700	hsa:116461	10836	22.5371	39	0.452428	0.26009	0.0865727	165	0.163122	1.42103	1.41929	N
32	hsa:55851	hsa:5931	11369	12.5654	91	0.438985	0.288221	0.117027	284	-0.589748	1.40643	1.41895	N
33	hsa:4535	hsa:7157	5785	13.86	119	0.0835569	0.104938	0.00372312	580	0.186793	1.41539	1.418	N
34	hsa:8802	hsa:2176	17016	3.14576	43	0.096761	0.0674556	0.00848083	788	0.0492746	1.42699	1.42747	N
35	hsa:54148	hsa:6602	4671	26.0654	97	0.371334	0.406204	0.0837329	402	0.499419	1.40284	1.30007	N
36	hsa:4725	hsa:92609	13542	18.3047	50	0.46526	0.291367	0.102781	197	-0.705993	1.33165	1.32327	N
37	hsa:8801	hsa:2010	17584	4.791	62	0.110739	0.0681537	0.0108681	752	0.31033	1.41868	1.42808	N
38	hsa:4720	hsa:1615	208	5.94987	58	0.0712592	0.738906	0.00213929	253	0.373657	1.41983	1.43819	N
39	hsa:4535	hsa:6603	20127	39.2929	141	-0.186633	0.180628	0.0170087	626	-0.450751	1.39132	1.41731	N
40	hsa:60488	hsa:54891	2053	55.2643	50	0.83158	0.735537	0.216952	32	0.339602	1.28365	1.28925	N
41	hsa:3993	hsa:10594	2793	58.0804	72	0.766328	0.695205	0.286663	89	-0.258031	1.41548	1.42561	N
42	hsa:3685	hsa:23595	8799	37.0397	106	0.424853	0.351145	0.0747643	170	0.307955	1.4095	1.41624	N
43	hsa:143098	hsa:6632	5401	46.0312	35	0.129223	0.311213	0.00954271	602	-0.00627055	1.41283	1.4489	N
44	hsa:23385	hsa:84246	5375	19.0314	39	0.649562	0.526971	0.182315	114	0.425887	1.39957	1.39237	N
45	hsa:7046	hsa:6907	2142	51.3307	127	0.414221	0.5625	0.0917457	308	0.407294	1.40325	1.3478	N
46	hsa:10892	hsa:9126	10727	10.4442	123	0.107998	0.179211	0.00695223	687	-0.0913548	1.45245	1.44471	N
47	hsa:64981	hsa:6880	6683	47.8408	127	0.12506	0.25487	0.00795329	459	-0.512728	1.404	1.40883	N
48	hsa:4722	hsa:80145	10138	14.8419	93	0.174706	0.184286	0.0179799	571	0.0411176	1.40106	1.35993	N
49	hsa:65008	hsa:5688	20127	11.9869	136	-0.136604	0.220196	0.0093464	556	-0.205578	1.39368	1.40381	N
50	hsa:521	hsa:26156	12832	38.9488	78	0.434763	0.258687	0.0849019	192	-0.421552	1.39324	1.38047	N
51	hsa:54534	hsa:3551	15317	12.799	113	0.185073	0.114731	0.0280467	625	-0.169935	1.4101	1.37603	N
52	hsa:4535	hsa:55193	20127	35.0391	145	-0.247866	0.181242	0.0300803	646	-0.502443	1.4284	1.44008	N
53	hsa:7052	hsa:10291	14001	17.6507	95	0.320887	0.261538	0.0463934	240	0.0715309	1.40995	1.40186	N
54	hsa:9368	hsa:4297	8029	29.1088	124	0.132194	0.263158	0.00860713	378	-0.298264	1.4151	1.41188	N
55	hsa:682	hsa:11073	10212	26.0859	35	0.549239	0.370968	0.139898	156	-0.318038	1.42304	1.43016	N
56	hsa:126328	hsa:5932	8759	30.2031	61	0.535956	0.388889	0.0905487	88	0.0516404	1.45187	1.45756	N
57	hsa:4695	hsa:6135	8786	0.249736	40	0.0314276	0.223505	0.000550711	740	-0.0509401	1.4075	1.38712	N
58	hsa:4722	hsa:6598	6888	11.7176	78	0.20118	0.27972	0.0226742	515	-0.153799	1.42224	1.40102	N
59	hsa:160622	hsa:9584	14469	3.83474	70	0.337715	0.19426	0.0743181	365	-0.546212	1.42705	1.44264	N
60	hsa:7222	hsa:2068	8847	22.136	132	0.439717	0.383534	0.109166	307	0.0387686	1.41983	1.4304	N
61	hsa:84876	hsa:25913	4294	17.3667	53	0.778865	0.64	0.168526	36	0.24728	1.43336	1.43359	N
62	hsa:8874	hsa:5451	617	36.4278	38	0.824349	0.746988	0.327098	63	0.567527	1.46762	1.4706	N
63	hsa:3685	hsa:8350	13959	26.5992	99	0.345102	0.293939	0.0537994	233	-0.1457	1.40294	1.42081	N
64	hsa:56945	hsa:4683	9421	20.2819	63	0.576802	0.409756	0.13294	121	0.285316	1.391	1.39475	N
65	hsa:56288	hsa:6884	10386	17.2827	54	0.489222	0.361868	0.101625	164	-0.11124	1.42706	1.43213	N
66	hsa:28964	hsa:4000	11373	27.2733	170	0.373986	0.260181	0.0787893	327	0.280971	1.49196	1.51294	N
67	hsa:4535	hsa:6602	20127	32.1074	154	-0.197362	0.188875	0.0190582	627	-0.457199	1.39011	1.42971	N
68	hsa:1605	hsa:4801	13829	16.2053	83	0.431093	0.29316	0.0870921	217	-0.0918234	1.3421	1.30898	N
69	hsa:51263	hsa:6874	4374	24.6151	96	0.642281	0.518519	0.140854	78	-0.037169	1.44977	1.45373	N
70	hsa:28957	hsa:2547	11068	10.3744	48	0.512941	0.331984	0.119314	165	-0.548553	1.42595	1.44418	N
71	hsa:5111	hsa:4088	12803	3.62389	17	0.411841	0.251412	0.0922129	265	-0.195438	1.42777	1.43996	N
72	hsa:4704	hsa:580	1573	30.3244	151	0.297818	0.54321	0.0446884	333	0.121221	1.43459	1.37859	N
73	hsa:3690	hsa:404672	10299	16.557	73	0.46806	0.353448	0.0872584	150	-0.0650201	1.41309	1.40356	N
74	hsa:1501	hsa:8819	5240	44.82	42	0.672802	0.526786	0.198568	106	0.177866	1.40204	1.38864	N
75	hsa:219927	hsa:23397	8395	32.7809	121	0.127832	0.262185	0.00824604	439	-0.578362	1.38264	1.3897	N
76	hsa:55114	hsa:65080	658	37.8274	104	0.576614	0.509868	0.1499	149	-0.171809	1.48348	1.50153	N
77	hsa:10203	hsa:79718	12677	10.7513	119	0.349932	0.213508	0.0770516	361	-0.157941	1.39719	1.40776	N
78	hsa:5310	hsa:672	9182	28.4578	132	0.331712	0.326027	0.0507531	246	0.338649	1.39339	1.39176	N
79	hsa:4713	hsa:5693	6163	7.96535	61	0.601424	0.488432	0.21133	199	-0.123944	1.42359	1.4417	N
80	hsa:4701	hsa:55272	14222	6.67617	47	0.392689	0.235127	0.0822177	270	-0.492247	1.39867	1.3581	N
81	hsa:8165	hsa:5469	6869	60.7324	68	0.682624	0.517647	0.177865	82	0.818938	1.38537	1.38434	N
82	hsa:22906	hsa:7536	9655	44.4235	116	0.521374	0.377863	0.119704	163	0.0869627	1.42413	1.44594	N
83	hsa:4697	hsa:86	9969	4.88909	30	0.542804	0.370107	0.149671	177	-0.802876	1.42122	1.41567	N
84	hsa:4540	hsa:892	20127	32.2715	101	-0.295398	0.15122	0.0413208	696	-0.238108	1.37946	1.38978	N
85	hsa:7040	hsa:1024	14252	9.4602	98	0.213948	0.134128	0.0363956	581	-0.352496	1.4205	1.44651	N
86	hsa:65993	hsa:4089	318	40.3873	20	0.835274	0.735043	0.216794	31	-0.103674	1.47071	1.47194	N
87	hsa:374291	hsa:7518	11149	16.0868	96	0.176112	0.1417	0.0217254	636	0.249117	1.38656	1.39705	N
88	hsa:1742	hsa:3068	14644	5.6899	36	0.123252	0.101311	0.0135148	754	-0.597448	1.42244	1.43953	N
89	hsa:6150	hsa:10025	12226	46.2598	125	0.403291	0.255072	0.0831759	257	0.173225	1.32422	1.31798	N
90	hsa:4513	hsa:8487	4614	35.331	177	0.0928606	0.161398	0.00442656	504	0.0365075	1.38574	1.38222	N
91	hsa:4535	hsa:5356	20127	26.0725	167	-0.129671	0.311193	0.00839611	560	-0.240939	1.40392	1.4018	N
92	hsa:4729	hsa:6599	6289	8.09042	88	0.225377	0.324247	0.0277881	471	-0.251104	1.4267	1.41399	N
93	hsa:4701	hsa:7536	11145	23.2263	74	0.529457	0.344	0.133452	164	-0.648468	1.41573	1.43794	N
94	hsa:51264	hsa:2010	16732	0.437292	44	0.0489492	0.0605355	0.00144877	807	0.200878	1.415	1.42176	N
95	hsa:4509	hsa:8841	18893	3.22827	60	0.0981842	0.0351124	0.00812941	687	0.0756822	1.41383	1.41622	N
96	hsa:509	hsa:648	6009	1.13923	40	0.17403	0.297041	0.0184982	594	-0.110284	1.423	1.41684	N
97	hsa:2534	hsa:5985	729	3.49243	76	0.117205	0.717414	0.00602541	271	-0.0926118	1.41012	1.39727	N
98	hsa:5289	hsa:55681	3960	58.5163	84	0.497827	0.460637	0.171868	322	0.895917	1.41447	1.37501	N
99	hsa:4729	hsa:10980	5254	10.0777	80	0.233374	0.332855	0.0298402	465	-0.210381	1.42567	1.4076	N
100	hsa:4780	hsa:1642	10837	23.3885	60	0.528954	0.349442	0.138704	175	-0.021333	1.3563	1.35311	N
101	hsa:55851	hsa:4331	7484	23.0573	52	0.597419	0.435115	0.171795	148	-0.462449	1.41751	1.39747	N
102	hsa:859	hsa:51645	15847	7.00263	82	0.116892	0.0877404	0.0121823	759	0.186503	1.41704	1.41523	N
103	hsa:7043	hsa:6601	11831	5.40573	33	0.508469	0.32963	0.125048	181	-0.185782	1.41891	1.40211	N
104	hsa:5664	hsa:9652	10409	36.1084	105	0.320688	0.245499	0.0711003	461	0.174118	1.43607	1.45058	N
105	hsa:79590	hsa:8520	20127	3.72758	56	-0.14813	0.194199	0.0105754	639	-0.11541	1.40559	1.37621	N
106	hsa:740	hsa:6601	2204	13.7826	65	0.757177	0.660584	0.282676	93	-0.597472	1.46225	1.41935	N
107	hsa:4717	hsa:5925	8361	11.4389	41	0.510307	0.298611	0.0864386	101	-0.60217	1.43903	1.43698	N
108	hsa:4729	hsa:2186	4322	4.97919	115	0.221392	0.346099	0.0264102	461	-0.289702	1.4019	1.39873	N
109	hsa:4726	hsa:56655	1852	14.7306	67	0.740671	0.676471	0.266266	99	0.320963	1.43064	1.40018	N
110	hsa:5297	hsa:10155	327	123.416	65	0.793873	0.707581	0.321729	81	0.0776099	1.49145	1.51238	N
111	hsa:64949	hsa:6426	15004	7.13794	95	0.354546	0.209476	0.0710809	317	-0.362329	1.38478	1.37813	N
112	hsa:4893	hsa:1655	1990	7.7361	108	0.0787721	0.543841	0.00317431	437	-0.314709	1.43877	1.43082	N
113	hsa:928	hsa:4999	10538	11.2921	28	0.529976	0.355212	0.131181	167	-0.530977	1.38309	1.39975	N
114	hsa:8192	hsa:6595	1499	19.0566	99	0.0309053	0.61723	0.000470746	351	-0.0836805	1.41051	1.40721	N
115	hsa:4729	hsa:8850	4651	4.69823	83	0.222415	0.337607	0.026795	465	-0.283803	1.3834	1.38546	N
116	hsa:4700	hsa:63922	8258	25.2391	86	0.321398	0.308123	0.0760475	494	-0.0935752	1.42559	1.42165	N
117	hsa:4696	hsa:51593	11058	8.03281	86	0.385219	0.200873	0.0621393	183	-0.282958	1.29957	1.2837	N
118	hsa:122704	hsa:6907	15968	10.4987	112	0.293165	0.154525	0.0535324	383	-0.440578	1.42207	1.42274	N
119	hsa:4513	hsa:1022	1486	22.0444	191	0.0613586	0.493491	0.00187359	428	0.0216943	1.39109	1.3904	N
120	hsa:65080	hsa:54973	8934	12.4057	126	0.188104	0.257389	0.022452	603	-0.112516	1.42112	1.41537	N
121	hsa:8777	hsa:9442	3577	28.6211	89	0.652532	0.530488	0.146777	77	0.374621	1.49279	1.49373	N
122	hsa:50855	hsa:723790	10949	11.3289	16	0.513039	0.34058	0.126989	182	-0.471695	1.40141	1.39988	N
123	hsa:5663	hsa:6884	7001	21.5743	17	0.629603	0.513725	0.173744	124	0.17774	1.4309	1.42629	N
124	hsa:4724	hsa:54512	4537	11.1775	52	0.162653	0.31291	0.0215739	628	0.0815227	1.42472	1.36364	N
125	hsa:3688	hsa:142	7756	54.0703	90	0.623579	0.47032	0.163165	116	0.254602	1.45201	1.47011	N
126	hsa:4710	hsa:3066	16355	11.677	83	0.162195	0.0914205	0.0217768	646	-0.0759236	1.40803	1.4096	N
127	hsa:51069	hsa:6929	10596	4.00701	19	0.0149731	0.0971787	0.000126361	864	-0.193964	1.40635	1.39889	N
128	hsa:65005	hsa:5985	573	0.868392	74	0.00330355	0.603734	5.43878e-06	382	-0.0916832	1.42056	1.40564	N
129	hsa:4720	hsa:5694	2070	11.2398	80	0.149778	0.437343	0.011462	449	-0.135708	1.42727	1.4275	N
130	hsa:3909	hsa:6772	934	68.7526	150	0.55244	0.396694	0.131794	146	0.935752	1.21261	1.20992	N
131	hsa:9768	hsa:6634	14847	7.43305	38	0.326627	0.144366	0.0541993	243	-0.211862	1.41738	1.41281	N
132	hsa:928	hsa:51530	9007	30.6372	44	0.493911	0.365079	0.0882537	120	0.124231	1.38697	1.39068	N
133	hsa:55052	hsa:6598	20127	5.28577	26	-0.311625	0.146991	0.0437227	737	-0.405989	1.42671	1.4557	N
134	hsa:6182	hsa:4331	6243	50.27	80	0.25112	0.324433	0.0377073	506	0.452955	1.44721	1.49317	N
135	hsa:5290	hsa:10284	1517	14.9069	51	0.80467	0.723022	0.332224	77	-0.0184022	1.41949	1.41508	N
136	hsa:4722	hsa:9440	12265	7.71525	91	0.170367	0.131693	0.0185601	600	-0.119305	1.41007	1.39462	N
137	hsa:51107	hsa:10286	4511	49.7059	52	0.715011	0.580189	0.219853	89	0.238277	1.39398	1.40392	N
138	hsa:4700	hsa:896	210	25.7825	22	0.886606	0.835878	0.405353	43	0.115593	1.42473	1.4549	N
139	hsa:5568	hsa:3066	918	39.6805	96	0.345786	0.704057	0.0557856	248	0.100872	1.40327	1.40243	N
140	hsa:4725	hsa:9611	11029	30.8052	75	0.500309	0.325203	0.11065	166	-0.522153	1.38539	1.38389	N
141	hsa:9590	hsa:1874	8542	8.31682	26	0.561063	0.358974	0.110972	100	0.0549436	1.31887	1.30503	N
142	hsa:3685	hsa:26019	10649	30.0231	119	0.38434	0.320388	0.0653346	210	0.195482	1.41485	1.40534	N
143	hsa:54948	hsa:5692	20127	62.6285	70	-0.563052	0.191223	0.164838	774	-0.428142	1.43096	1.37244	N
144	hsa:2319	hsa:286826	10315	61.4139	160	0.371035	0.286445	0.0686582	279	0.0880392	1.41242	1.3818	N
145	hsa:5584	hsa:11051	8072	30.525	91	0.336314	0.323904	0.0827121	478	0.0578863	1.38909	1.3534	N
146	hsa:51021	hsa:6878	5366	31.3059	59	0.0422852	0.252619	0.00092573	642	-0.265231	1.41191	1.4006	N
147	hsa:65005	hsa:6235	20127	21.6999	111	-0.421826	0.13747	0.0893916	709	-0.0955008	1.40869	1.42154	N
148	hsa:4722	hsa:3024	12577	26.2953	97	0.167469	0.128799	0.017897	602	0.18935	1.38531	1.40472	N
149	hsa:4698	hsa:9439	5410	53.0608	39	0.687841	0.539171	0.208596	100	-0.0976796	1.424	1.39904	N
150	hsa:4729	hsa:8243	962	6.86761	99	0.202936	0.644495	0.0195998	310	0.101604	1.42654	1.42338	N
151	hsa:4719	hsa:9412	12160	11.8375	93	0.135248	0.131752	0.0114887	659	0.127085	1.39276	1.37493	N
152	hsa:51081	hsa:2960	20127	51.4868	59	-0.102755	0.228409	0.00497651	679	-0.540327	1.41622	1.3864	N
153	hsa:4720	hsa:6605	7414	5.99436	73	0.0606184	0.256477	0.00188703	574	-0.0472322	1.39731	1.37983	N
154	hsa:3673	hsa:10025	3726	48.3611	142	0.64339	0.5	0.143373	81	0.730122	1.3825	1.36585	N
155	hsa:857	hsa:10362	13045	10.833	27	0.45842	0.268657	0.103605	196	0.659424	1.3778	1.35695	N
156	hsa:4723	hsa:4605	5608	7.51185	86	0.162786	0.309934	0.0142908	521	-0.191349	1.4052	1.37033	N
157	hsa:3594	hsa:6634	14575	15.0905	36	0.399221	0.211268	0.0810393	224	-0.24195	1.4069	1.40228	N
158	hsa:4541	hsa:5111	16004	1.1998	34	0.28968	0.135593	0.0446337	306	-0.210847	1.41033	1.41387	N
159	hsa:84545	hsa:6872	1089	36.1977	58	0.883797	0.835125	0.414268	46	-0.442019	1.41381	1.39686	N
160	hsa:10884	hsa:6880	10503	18.7838	31	0.552725	0.372385	0.138823	150	-0.252985	1.45997	1.46784	N
161	hsa:3688	hsa:25949	8841	22.6782	83	0.557346	0.410042	0.13177	141	0.0595864	1.3659	1.32179	N
162	hsa:51103	hsa:8841	8007	36.345	113	0.303915	0.323611	0.0602068	487	-0.102794	1.40261	1.4094	N
163	hsa:3690	hsa:7155	12170	3.29406	48	0.0777278	0.12035	0.00443356	804	-0.293948	1.40958	1.36224	N
164	hsa:57129	hsa:6627	1164	15.3539	40	0.906152	0.868512	0.447797	38	-0.122544	1.34578	1.28208	N
165	hsa:51642	hsa:9577	4475	15.1757	28	0.655209	0.524194	0.126242	59	0.134898	1.36695	1.36351	N
166	hsa:3909	hsa:6598	10722	50.7877	143	0.320633	0.318182	0.0468231	240	0.347254	1.35403	1.35384	N
167	hsa:4709	hsa:93973	8113	13.0489	67	0.603231	0.447653	0.1806	153	-0.661122	1.36746	1.3391	N
168	hsa:5295	hsa:6597	12573	25.4166	117	0.225426	0.151652	0.0374606	565	-0.197209	1.3353	1.40805	N
169	hsa:64432	hsa:8295	12511	9.50343	81	0.459645	0.28972	0.111671	228	-0.557587	1.36252	1.38276	N
170	hsa:4725	hsa:4976	13996	18.0354	62	0.458072	0.285211	0.100682	203	-0.803429	1.48572	1.4881	N
171	hsa:4719	hsa:6597	1800	16.9475	132	0.0714764	0.593926	0.00250014	361	-0.0984101	1.41423	1.41355	N
172	hsa:9801	hsa:6874	5174	4.23373	98	0.0973413	0.15375	0.00544158	677	0.39258	1.42934	1.43684	N
173	hsa:10207	hsa:23493	5388	59.4347	95	0.610335	0.489796	0.139976	100	0.520624	1.38218	1.37735	N
174	hsa:3685	hsa:86	13758	26.1771	98	0.348762	0.296073	0.0550447	233	0.0849181	1.4237	1.3715	N
175	hsa:4723	hsa:79003	16259	9.56964	110	0.139766	0.0853147	0.0136699	654	0.092129	1.41363	1.42279	N
176	hsa:63875	hsa:51586	11353	15.287	75	0.0826142	0.117096	0.00423331	754	-0.00687675	1.41623	1.44637	N
177	hsa:4700	hsa:85437	6434	16.2807	82	0.582973	0.491071	0.209897	228	-0.0646001	1.42422	1.36722	N
178	hsa:374291	hsa:5424	2064	3.91982	82	0.157228	0.446914	0.0126751	448	-0.0707393	1.39542	1.37268	N
179	hsa:10892	hsa:1019	11175	18.3188	150	0.130997	0.188627	0.00951311	585	-0.104601	1.42848	1.4026	N
180	hsa:10245	hsa:6155	1237	4.95707	26	0.935638	0.910394	0.472453	25	0.747746	1.49266	1.50639	N
181	hsa:3685	hsa:4436	11070	14.5231	107	0.0922938	0.163895	0.00499306	704	-0.225633	1.42131	1.41232	N
182	hsa:10573	hsa:902	111	58.4352	63	0.813184	0.756944	0.325169	70	-0.401394	1.45442	1.44412	N
183	hsa:5894	hsa:5981	998	3.31891	82	0.108083	0.721174	0.00518901	266	0.0122636	1.38955	1.45223	N
184	hsa:30849	hsa:4361	4003	51.2582	144	0.545986	0.554028	0.160115	227	0.855194	1.41146	1.42055	N
185	hsa:4537	hsa:3516	6962	11.8671	132	0.0331785	0.121368	0.000554047	514	-0.178447	1.41368	1.41207	N
186	hsa:7818	hsa:3276	8279	56.2439	156	0.498691	0.406375	0.164918	298	-0.0286471	1.41405	1.49095	N
187	hsa:4720	hsa:4084	12844	27.6731	69	0.160868	0.122053	0.0173297	633	0.215648	1.4101	1.40826	N
188	hsa:4720	hsa:23708	241	5.86522	58	0.0511401	0.738144	0.00110581	254	0.413249	1.42449	1.38734	N
189	hsa:23385	hsa:25942	6973	8.46769	54	0.639783	0.501832	0.196891	136	0.379175	1.33163	1.34296	N
190	hsa:57216	hsa:8295	14017	3.62869	69	0.450364	0.275	0.110138	232	0.0346686	1.48659	1.49914	N
191	hsa:4697	hsa:1912	94	46.1565	35	0.83382	0.741667	0.216176	31	0.445148	1.38599	1.36638	N
192	hsa:128869	hsa:65057	11525	8.85212	41	0.374734	0.197479	0.0593945	191	-0.450274	1.43014	1.43385	N
193	hsa:4707	hsa:51386	11190	21.0457	53	0.474587	0.2875	0.0998181	171	-0.638441	1.45369	1.46632	N
194	hsa:2903	hsa:6599	7130	29.8182	112	0.333728	0.338624	0.0517925	250	0.399032	1.32854	1.22271	N
195	hsa:64968	hsa:51317	1249	31.1293	124	0.43763	0.414835	0.0890961	213	-0.241557	1.3775	1.36831	N
196	hsa:56288	hsa:2963	9878	28.1828	41	0.505313	0.372093	0.10963	162	0.357668	1.3784	1.38094	N
197	hsa:64949	hsa:3066	15075	17.9214	101	0.173702	0.119215	0.0215785	628	-0.0496375	1.41918	1.42602	N
198	hsa:51258	hsa:1387	14273	6.78163	63	0.475157	0.292683	0.115675	203	-0.75392	1.54587	1.52256	N
199	hsa:5029	hsa:132660	2332	16.1594	11	0.749868	0.605442	0.20008	58	0.127068	1.47869	1.48748	N
200	hsa:4722	hsa:10629	6756	7.22427	80	0.169273	0.280387	0.0155599	521	-0.137607	1.40657	1.4025	N
201	hsa:4728	hsa:9584	2262	7.68255	85	0.0126052	0.431793	7.95396e-05	504	-0.172421	1.42561	1.41884	N
202	hsa:4715	hsa:26122	9437	64.9231	73	0.55797	0.38247	0.145538	155	-0.558626	1.42424	1.43222	N
203	hsa:79590	hsa:80204	20127	35.1643	158	-0.0754306	0.300493	0.0028176	568	0.102196	1.41967	1.42099	N
204	hsa:143098	hsa:4904	128	9.85261	87	0.252335	0.683742	0.0296631	284	-0.0464067	1.42883	1.38435	N
205	hsa:51023	hsa:5928	20127	55.9601	122	-0.00276258	0.375289	3.8139e-06	541	-0.662399	1.42411	1.49786	N
206	hsa:5906	hsa:892	2097	27.7863	91	0.842014	0.785933	0.402911	70	0.308394	1.3785	1.33164	N
207	hsa:374291	hsa:9443	8248	10.0697	87	0.129596	0.239896	0.00921771	583	-0.0264435	1.43105	1.42702	N
208	hsa:4718	hsa:8089	13598	4.54244	40	0.382369	0.191882	0.0723689	219	-0.557596	1.39281	1.37967	N
209	hsa:5584	hsa:53938	705	29.5052	88	0.301245	0.729944	0.0406623	239	0.111179	1.43262	1.414	N
210	hsa:5663	hsa:7750	6294	6.11922	51	0.681784	0.532051	0.16174	73	0.374601	1.4135	1.40693	N
211	hsa:54460	hsa:4089	3308	39.3917	87	0.412498	0.26936	0.0784472	217	0.0935582	1.54539	1.54704	N
212	hsa:54518	hsa:10804	7494	30.1878	38	0.646736	0.452381	0.133951	69	0.106467	1.36404	1.35949	N
213	hsa:9590	hsa:1911	6710	18.7102	66	0.677905	0.495575	0.135366	57	0.530294	1.3761	1.37332	N
214	hsa:51295	hsa:57819	13205	20.0855	50	0.486793	0.305263	0.120994	198	-0.0480342	1.40731	1.40314	N
215	hsa:55851	hsa:7518	312	66.6174	68	0.721894	0.604317	0.167253	55	0.332145	1.39956	1.396	N
216	hsa:3688	hsa:80145	1324	45.816	81	0.751242	0.632258	0.198016	57	0.117083	1.46868	1.50447	N
217	hsa:10892	hsa:3066	10704	20.0673	133	0.200088	0.206371	0.0247962	573	-0.0187267	1.41713	1.41878	N
218	hsa:961	hsa:7515	10281	15.2526	38	0.423963	0.228155	0.0721453	159	-0.300748	1.58127	1.62165	N
219	hsa:374291	hsa:53615	10387	19.0332	66	0.177716	0.165323	0.020717	621	0.0821951	1.40594	1.42082	N
220	hsa:832	hsa:4089	10149	9.78822	27	0.539767	0.365145	0.129466	153	-0.103422	1.44035	1.45125	N
221	hsa:928	hsa:8289	8543	48.1387	48	0.614824	0.440758	0.161593	118	0.304077	1.36684	1.36326	N
222	hsa:8801	hsa:9978	5719	10.7949	42	0.216304	0.321516	0.0290731	555	-0.185991	1.39955	1.41205	N
223	hsa:1501	hsa:51003	3460	26.0236	42	0.817079	0.752768	0.32371	67	-0.088264	1.40496	1.37272	N
224	hsa:3688	hsa:5929	11808	20.9144	125	0.425497	0.276486	0.103139	280	0.151721	1.40084	1.36445	N
225	hsa:4893	hsa:9440	12557	21.0234	132	0.306589	0.184411	0.0659512	429	-0.179452	1.41745	1.42544	N
226	hsa:7220	hsa:9968	5978	110.79	104	0.593301	0.482759	0.143344	120	0.727236	1.40456	1.40761	N
227	hsa:51264	hsa:9584	2263	36.8207	71	0.121263	0.469136	0.0075796	473	-0.235712	1.39605	1.41615	N
228	hsa:999	hsa:5810	8716	23.5624	115	0.520277	0.397436	0.109644	141	0.143914	1.4259	1.41163	N
229	hsa:65005	hsa:3309	262	12.9626	85	0.151143	0.619149	0.0111685	358	0.319606	1.4144	1.42625	N
230	hsa:3909	hsa:2968	8782	34.5614	156	0.334126	0.336022	0.0516903	247	0.149033	1.44632	1.45597	N
231	hsa:54460	hsa:25929	7855	11.3879	144	0.0545609	0.229927	0.0014799	422	-0.408946	1.40856	1.4028	N
232	hsa:7048	hsa:6595	250	113.914	109	0.470175	0.712629	0.107963	223	0.25976	1.38933	1.37838	N
233	hsa:4722	hsa:4298	6980	3.4325	102	0.106233	0.278976	0.00587288	535	-0.173536	1.39484	1.412	N
234	hsa:63875	hsa:2010	16387	20.7521	44	0.0530366	0.0610329	0.00171887	800	0.205503	1.41803	1.43259	N
235	hsa:4535	hsa:51720	8827	11.9489	133	0.0906629	0.0721003	0.00456116	592	0.114909	1.41016	1.40035	N
236	hsa:4716	hsa:8928	7906	14.3488	11	0.633735	0.45641	0.167847	106	-0.0872099	1.41415	1.41666	N
237	hsa:3708	hsa:3066	12099	27.117	71	0.216435	0.154712	0.0379704	601	-0.0934282	1.42567	1.43942	N
238	hsa:10632	hsa:904	8009	53.2975	48	0.611836	0.454887	0.182045	145	-0.616468	1.39938	1.40472	N
239	hsa:857	hsa:26121	15635	4.56725	30	0.371235	0.201681	0.0794098	285	-0.389771	1.41507	1.39596	N
240	hsa:51642	hsa:5889	10457	7.51666	101	0.469774	0.312741	0.0966962	178	0.43747	1.39706	1.39198	N
241	hsa:7222	hsa:6136	8297	18.8397	140	0.491832	0.419913	0.135713	268	-0.120117	1.43903	1.42505	N
242	hsa:7220	hsa:904	6541	73.4	73	0.633453	0.498155	0.189533	136	0.256046	1.47501	1.47838	N
243	hsa:928	hsa:4361	12327	8.69721	116	0.441679	0.277108	0.102937	240	-0.617008	1.39203	1.36821	N
244	hsa:23107	hsa:10657	56	29.1309	39	0.831793	0.737705	0.21761	32	0.403826	1.27496	1.27301	N
245	hsa:4711	hsa:23028	15015	15.6646	112	0.186575	0.119215	0.0285909	628	-0.5097	1.4294	1.43506	N
246	hsa:4713	hsa:91750	8861	48.9274	49	0.565554	0.405	0.124031	119	0.775166	1.33495	1.32027	N
247	hsa:4719	hsa:8819	11348	10.3564	90	0.15927	0.151715	0.0165119	643	0.0271151	1.41031	1.39786	N
248	hsa:64963	hsa:7155	410	12.3736	42	0.107634	0.90135	0.00414334	95	0.548918	1.41336	1.38212	N
249	hsa:4536	hsa:5984	221	7.32734	104	0.0839581	0.684974	0.00320442	304	-0.00549283	1.43574	1.35097	N
250	hsa:3685	hsa:11218	10770	6.78331	106	0.0843067	0.158289	0.00642176	787	-0.282203	1.42218	1.44922	N
251	hsa:6714	hsa:86	4160	34.4768	78	0.401651	0.404624	0.114602	412	0.108674	1.41431	1.43526	N
252	hsa:23385	hsa:6157	9573	9.28879	92	0.499092	0.364362	0.137485	239	0.0706776	1.42358	1.40719	N
253	hsa:65003	hsa:6908	20127	24.8396	36	-0.199984	0.336788	0.0197321	640	-0.359549	1.46991	1.43769	N
254	hsa:506	hsa:9443	8942	2.1357	48	0.0566766	0.221644	0.0028174	748	-0.137823	1.41861	1.40944	N
255	hsa:23426	hsa:5687	13901	13.9471	71	0.322324	0.246753	0.050727	290	-0.117299	1.4085	1.40197	N
256	hsa:7430	hsa:7528	8875	42.6401	65	0.550437	0.402214	0.139001	162	0.0589007	1.44075	1.44037	N
257	hsa:3621	hsa:79075	840	21.0735	25	0.779902	0.684615	0.297576	82	0.290411	1.32452	1.26854	N
258	hsa:5584	hsa:23404	5448	38.0511	88	0.261185	0.380244	0.0382937	458	0.117194	1.4347	1.45123	N
259	hsa:4720	hsa:23186	9208	8.33613	92	0.0802659	0.203187	0.00339523	600	-0.0856394	1.42525	1.42538	N
260	hsa:4225	hsa:51317	10816	23.3669	69	0.482982	0.353571	0.103886	181	0.376178	1.42847	1.40266	N
261	hsa:64928	hsa:2176	12456	13.8033	71	0.123597	0.0770349	0.00970977	635	0.206617	1.51057	1.51193	N
262	hsa:4731	hsa:10920	8334	40.6589	48	0.585508	0.388535	0.121931	96	0.123347	1.40993	1.40414	N
263	hsa:60488	hsa:641	12084	4.7066	51	0.07858	0.12069	0.00567968	816	-0.178996	1.42224	1.42433	N
264	hsa:50855	hsa:4537	12538	11.6421	134	0.124573	0.126335	0.00814437	491	0.064008	1.41024	1.40533	N
265	hsa:51604	hsa:6598	618	30.6015	24	0.912814	0.875502	0.416041	31	0.829523	1.35813	1.31674	N
266	hsa:4700	hsa:2099	9599	21.0552	21	0.567177	0.392857	0.13786	136	0.0995696	1.4029	1.39351	N
267	hsa:859	hsa:51010	13056	4.59994	69	0.443562	0.267442	0.088337	189	0.121069	1.44849	1.50857	N
268	hsa:64979	hsa:708	10692	34.2293	149	0.100744	0.159322	0.00521676	496	0.142562	1.41079	1.41089	N
269	hsa:4853	hsa:5690	8826	9.24538	43	0.518778	0.381616	0.145646	222	0.0584083	1.41953	1.36271	N
270	hsa:829	hsa:89941	3325	14.2211	89	0.798965	0.726154	0.357998	89	0.832991	1.35599	1.37293	N
271	hsa:1293	hsa:10594	1693	82.2182	168	0.405807	0.40404	0.0781653	236	0.246078	1.40667	1.40115	N
272	hsa:116540	hsa:2274	10029	41.0989	67	0.551897	0.379167	0.135347	149	-0.0152611	1.39837	1.39473	N
273	hsa:3996	hsa:4809	6084	17.1371	72	0.599407	0.490862	0.202029	195	-0.107066	1.42557	1.41016	N
274	hsa:154796	hsa:6601	9859	55.2093	118	0.480321	0.359862	0.103571	185	0.132094	1.41946	1.4369	N
275	hsa:10203	hsa:2033	10559	13.0199	43	0.519262	0.34629	0.13399	185	0.189599	1.47995	1.48571	N
276	hsa:1080	hsa:9412	12401	1.21477	35	0.034001	0.111111	0.00108521	856	0.674936	1.38442	1.38034	N
277	hsa:9590	hsa:9939	16695	4.17951	77	0.273309	0.128959	0.0484136	385	-0.263068	1.422	1.43522	N
278	hsa:3690	hsa:5423	12083	17.2446	96	0.28511	0.21393	0.0402281	316	-0.167813	1.43884	1.49892	N
279	hsa:23385	hsa:6837	249	81.909	53	0.833135	0.75	0.256153	40	0.499942	1.38975	1.36525	N
280	hsa:51073	hsa:5394	385	14.8336	57	0.267523	0.606164	0.0362244	345	-0.11568	1.43026	1.43068	N
281	hsa:3932	hsa:4683	9062	36.0054	131	0.321938	0.287157	0.0794104	494	-0.0452685	1.43211	1.47017	N
282	hsa:4716	hsa:10629	11664	19.4026	20	0.510155	0.340081	0.114634	163	-0.522217	1.45752	1.46456	N
283	hsa:3710	hsa:10250	8711	20.1683	37	0.537481	0.39834	0.121116	145	0.249646	1.47702	1.49013	N
284	hsa:51649	hsa:55660	10442	22.2584	44	0.531416	0.354015	0.141429	177	-0.633058	1.4215	1.42722	N
285	hsa:4513	hsa:1387	20127	52.9472	173	-0.10105	0.202568	0.00507701	559	-0.246574	1.39182	1.38529	N
286	hsa:3690	hsa:86	10060	12.0892	32	0.520237	0.365854	0.128701	182	0.0414538	1.36976	1.34434	N
287	hsa:54534	hsa:3516	3362	31.7011	35	0.750462	0.612903	0.175179	48	-0.350486	1.52894	1.53571	N
288	hsa:57113	hsa:9318	3122	38.6069	116	0.721429	0.634812	0.252275	107	0.0288973	1.40686	1.45356	N
289	hsa:7220	hsa:9443	5673	83.589	96	0.629263	0.512821	0.165108	114	0.193387	1.42021	1.40705	N
290	hsa:4720	hsa:891	4468	12.8777	76	0.0670078	0.273548	0.0023068	563	-0.358163	1.40915	1.41434	N
291	hsa:4729	hsa:23524	7896	17.2665	109	0.252195	0.307018	0.0361738	474	-0.160518	1.40936	1.40778	N
292	hsa:54948	hsa:58517	20127	64.6352	91	-0.219012	0.21347	0.0223436	689	-0.237532	1.41713	1.44878	N
293	hsa:4713	hsa:892	1064	57.9625	41	0.801371	0.716475	0.315234	74	-0.194781	1.45219	1.4422	N
294	hsa:51081	hsa:25855	5301	6.78981	66	0.0654117	0.109113	0.00246189	743	0.357521	1.42699	1.41972	N
295	hsa:3993	hsa:51691	5398	24.5235	102	0.651575	0.572626	0.219436	153	-0.139129	1.39087	1.42301	N
296	hsa:64965	hsa:4331	6649	28.587	47	0.0544486	0.271579	0.00173597	692	-0.168905	1.40463	1.39277	N
297	hsa:56945	hsa:571	2158	30.0472	50	0.765414	0.626761	0.205055	53	0.806799	1.35937	1.36328	N
298	hsa:10892	hsa:5558	15170	24.8639	119	0.232166	0.237113	0.0254157	296	-0.141245	1.40365	1.39056	N
299	hsa:5310	hsa:10001	7648	48.2352	137	0.357776	0.334356	0.0570139	217	0.142991	1.41583	1.41267	N
300	hsa:64432	hsa:5983	13369	6.4799	58	0.126275	0.111111	0.0141754	752	-0.267831	1.41316	1.39897	N
301	hsa:26589	hsa:7158	2778	52.9049	96	0.65524	0.527559	0.194213	120	0.0535719	1.38249	1.40696	N
302	hsa:3751	hsa:79718	1964	54.1338	156	0.317568	0.493192	0.0514769	335	0.0497453	1.4318	1.43592	N
303	hsa:54518	hsa:9111	7467	27.0463	38	0.63305	0.445312	0.125126	71	0.000878848	1.42292	1.43017	N
304	hsa:122704	hsa:9939	15947	8.32639	85	0.299453	0.158014	0.055265	373	-0.179914	1.38919	1.37113	N
305	hsa:977	hsa:6597	12690	27.26	115	0.228807	0.148872	0.0412757	566	-0.28076	1.42816	1.4267	N
306	hsa:4697	hsa:5983	12475	6.52266	52	0.133585	0.122931	0.015779	742	-0.329798	1.40991	1.41763	N
307	hsa:84612	hsa:6629	12265	5.92034	59	0.471239	0.303226	0.113422	216	-0.302253	1.41339	1.40596	N
308	hsa:3674	hsa:5687	13607	15.7904	86	0.300719	0.250633	0.0438126	296	-0.124797	1.43629	1.45166	N
309	hsa:84433	hsa:8175	12075	22.3454	115	0.474263	0.309446	0.112875	212	-0.100965	1.38412	1.35521	N
310	hsa:79590	hsa:4087	6487	10.6794	60	0.182653	0.127168	0.0229313	604	0.264929	1.41475	1.38421	N
311	hsa:3710	hsa:672	9015	13.7053	31	0.567338	0.40146	0.158082	164	0.337716	1.45083	1.45789	N
312	hsa:54948	hsa:6597	20127	33.4157	134	-0.0469484	0.57329	0.00112572	393	-0.191702	1.40735	1.482	N
313	hsa:4536	hsa:2547	20127	36.5679	108	-0.271784	0.143396	0.0352438	681	-0.448169	1.41282	1.43371	N
314	hsa:29088	hsa:5469	13944	5.52546	47	0.117442	0.104094	0.0123575	766	0.0625656	1.4017	1.39814	N
315	hsa:4724	hsa:6872	1911	10.8547	48	0.687668	0.636628	0.232931	125	0.241717	1.42397	1.37901	N
316	hsa:7040	hsa:7520	10381	14.9108	29	0.557411	0.377119	0.140276	147	-0.249898	1.38173	1.35294	N
317	hsa:10203	hsa:5686	11953	6.37259	56	0.429148	0.269231	0.103697	266	-0.177563	1.4119	1.42669	N
318	hsa:8613	hsa:4001	12413	11.8713	106	0.442318	0.287462	0.0989236	233	0.113653	1.39493	1.37816	N
319	hsa:4729	hsa:114823	5219	9.52565	83	0.246373	0.333333	0.0336315	462	-0.207555	1.40958	1.43015	N
320	hsa:51021	hsa:3551	1263	26.2665	102	0.129418	0.681271	0.00783027	291	-0.263423	1.38196	1.38877	N
321	hsa:521	hsa:9442	3573	42.5145	47	0.67529	0.520661	0.134955	58	0.0354569	1.423	1.42507	N
322	hsa:7430	hsa:3065	11759	27.7999	118	0.223541	0.164326	0.0403957	595	-0.180797	1.41869	1.41751	N
323	hsa:5568	hsa:6631	6747	37.5815	117	0.356594	0.357043	0.0958292	461	-0.078406	1.4349	1.45379	N
324	hsa:60488	hsa:9328	8286	29.6387	48	0.577122	0.422311	0.149126	145	-0.157039	1.42111	1.44155	N
325	hsa:5566	hsa:4904	20127	5.29733	133	-0.0591826	0.517817	0.00178106	433	-0.170384	1.4173	1.39672	N
326	hsa:5584	hsa:6168	5244	22.1132	84	0.198531	0.383399	0.0209803	468	0.0104028	1.40073	1.40726	N
327	hsa:9801	hsa:4292	804	26.7382	65	0.168426	0.733042	0.0127176	244	-0.0785134	1.40584	1.38118	N
328	hsa:7818	hsa:5591	653	76.4766	39	0.820511	0.741818	0.352203	71	0.165008	1.47814	1.50847	N
329	hsa:4695	hsa:2176	11250	19.0752	40	0.42481	0.240909	0.0737188	167	0.0662554	1.43035	1.43313	N
330	hsa:7048	hsa:5931	2523	46.2108	124	0.436288	0.53343	0.10743	321	0.564656	1.41199	1.40333	N
331	hsa:55851	hsa:9862	2971	24.721	43	0.710856	0.578125	0.155035	54	-0.050919	1.4743	1.49098	N
332	hsa:7430	hsa:10856	11300	37.322	158	0.389041	0.256696	0.092236	333	-0.0488527	1.42277	1.42114	N
333	hsa:4729	hsa:6597	1525	36.4738	114	0.213533	0.59734	0.0222132	333	-0.0500846	1.43394	1.41273	N
334	hsa:51295	hsa:132660	3386	31.8084	23	0.735677	0.585034	0.191735	61	-0.0501646	1.43121	1.43653	N
335	hsa:26589	hsa:5434	3262	6.316	59	0.739333	0.666667	0.299385	119	0.156696	1.41712	1.43775	N
336	hsa:83464	hsa:6907	11239	7.53961	103	0.406352	0.269912	0.106584	330	-0.453215	1.45408	1.47884	N
337	hsa:64398	hsa:2962	10862	9.4783	44	0.141609	0.153132	0.0176139	730	-0.0477525	1.39642	1.38985	N
338	hsa:4714	hsa:890	10205	24.4802	42	0.545251	0.367424	0.146031	167	-0.65391	1.41762	1.41365	N
339	hsa:65080	hsa:6633	5957	17.3854	121	0.415157	0.389873	0.0828989	241	-0.454381	1.45418	1.42423	N
340	hsa:8733	hsa:6599	127	30.1888	37	0.909604	0.869403	0.439417	35	0.771026	1.34325	1.37562	N
341	hsa:51107	hsa:55717	5735	86.1196	110	0.667687	0.523404	0.200594	112	0.189822	1.49828	1.48693	N
342	hsa:9368	hsa:8464	9424	65.8161	114	0.277354	0.243402	0.0350614	258	0.559288	1.41819	1.41698	N
343	hsa:4536	hsa:86	20127	28.1184	114	-0.350993	0.145455	0.0592578	705	-0.547576	1.42407	1.39221	N
344	hsa:4722	hsa:79019	16104	14.7246	79	0.1551	0.0845481	0.0176428	628	0.221141	1.40741	1.39958	N
345	hsa:4720	hsa:10111	20127	6.05903	105	-0.0681659	0.617271	0.00243743	359	-0.419271	1.40095	1.42531	N
346	hsa:7222	hsa:8295	5132	34.3993	125	0.629833	0.546784	0.198093	155	0.287573	1.48147	1.50309	N
347	hsa:64432	hsa:3065	13307	16.9886	83	0.197726	0.132022	0.0319532	618	-0.186561	1.399	1.38799	N
348	hsa:10268	hsa:1387	14719	3.15443	55	0.381989	0.195122	0.0746152	231	-0.756323	1.44797	1.45359	N
349	hsa:143098	hsa:672	5220	14.5967	36	0.212382	0.31475	0.0324852	590	-0.054144	1.42267	1.43956	N
350	hsa:4707	hsa:3066	15941	12.091	84	0.17008	0.0998594	0.0238798	640	-0.0486165	1.4024	1.39421	N
351	hsa:953	hsa:5432	2756	5.42185	75	0.729703	0.663212	0.301425	130	0.363525	1.39835	1.43751	N
352	hsa:4724	hsa:10111	6917	7.82828	96	0.116003	0.306859	0.00726225	576	0.149447	1.40821	1.41372	N
353	hsa:7220	hsa:9968	5978	110.79	104	0.593301	0.482759	0.143344	120	0.727236	1.40456	1.40761	N
354	hsa:64978	hsa:53615	5549	46.0028	42	0.658014	0.524017	0.185388	109	0.707953	1.42406	1.43341	N
355	hsa:7040	hsa:6883	10902	12.8795	23	0.531678	0.356557	0.126301	157	-0.396063	1.45227	1.46446	N
356	hsa:4726	hsa:9968	4589	68.2003	102	0.601758	0.525773	0.162074	138	-0.12326	1.42716	1.44452	N
357	hsa:3993	hsa:142	3856	52.4161	89	0.740173	0.664122	0.247373	88	-0.031068	1.46894	1.42386	N
358	hsa:4712	hsa:6605	12006	9.08656	33	0.388393	0.203922	0.0681752	203	-0.121826	1.46701	1.46873	N
359	hsa:4537	hsa:2175	9438	9.61527	137	0.147585	0.0932358	0.0120882	496	-0.142074	1.41009	1.42266	N
360	hsa:51107	hsa:6878	7357	39.8979	45	0.626005	0.480159	0.178868	131	-0.229339	1.39222	1.36611	N
361	hsa:3673	hsa:8697	10957	22.6634	128	0.289839	0.237347	0.0496139	437	0.192983	1.41149	1.41802	N
362	hsa:928	hsa:6873	12951	21.4249	104	0.379275	0.228501	0.0854595	314	-0.357514	1.42714	1.45059	N
363	hsa:2903	hsa:7514	7909	25.5934	112	0.32559	0.335065	0.0495314	256	0.3466	1.36636	1.34011	N
364	hsa:54148	hsa:2958	7715	18.0665	68	0.366723	0.347368	0.0910398	434	0.303238	1.41143	1.4451	N
365	hsa:514	hsa:5928	7402	35.1467	125	0.554482	0.43	0.185545	228	-0.598775	1.39799	1.39275	N
366	hsa:51079	hsa:30000	1186	23.4735	51	0.848021	0.782609	0.376133	60	0.11006	1.3246	1.27985	N
367	hsa:3326	hsa:1021	1501	22.6074	112	0.200284	0.622353	0.0193007	321	-0.0860094	1.41074	1.44346	N
368	hsa:10892	hsa:5695	14607	19.4829	101	0.173098	0.208421	0.0148361	376	-0.148164	1.39499	1.39771	N
369	hsa:64981	hsa:3516	10526	23.5365	114	0.17352	0.165775	0.0160759	468	-0.384243	1.4	1.41024	N
370	hsa:65018	hsa:3678	11113	13.8123	133	0.26406	0.215488	0.0416432	466	0.452008	1.38298	1.43846	N
371	hsa:60488	hsa:2071	11823	17.3627	122	0.313881	0.205224	0.0647479	426	-0.255686	1.41139	1.41033	N
372	hsa:9495	hsa:57492	10576	10.6535	56	0.409755	0.206422	0.0732638	173	-0.435666	1.51275	1.51516	N
373	hsa:64978	hsa:904	750	25.6803	42	0.872423	0.816479	0.393265	49	-0.00668542	1.42329	1.42123	N
374	hsa:3303	hsa:9126	418	16.0975	42	0.087704	0.832292	0.00316465	161	0.0474568	1.40271	1.38906	N
375	hsa:5577	hsa:10111	2118	16.3752	116	0.145189	0.552239	0.010448	390	0.859684	1.3991	1.39355	N
376	hsa:64979	hsa:9646	2184	40.4895	185	0.0428664	0.41335	0.000918148	457	-0.714908	1.3973	1.40264	N
377	hsa:2533	hsa:904	13198	8.41992	45	0.403609	0.220974	0.0758002	208	-0.196263	1.33349	1.30793	N
378	hsa:64432	hsa:55234	13239	10.3534	116	0.341089	0.203501	0.0730335	364	-0.387382	1.38025	1.37718	N
379	hsa:114294	hsa:9611	9061	1.612	164	0.0570831	0.222973	0.00163073	460	-0.0775075	1.40944	1.37412	N
380	hsa:65993	hsa:1025	11949	13.8142	105	0.228979	0.161616	0.0419325	581	-0.29346	1.37757	1.29569	N
381	hsa:10266	hsa:9443	11141	7.43919	64	0.418222	0.238532	0.0704564	166	-0.208238	1.40454	1.40154	N
382	hsa:4719	hsa:4361	4089	11.467	139	0.0555078	0.32598	0.0015692	550	-0.181011	1.37622	1.32708	N
383	hsa:4712	hsa:6599	13143	10.8312	36	0.373983	0.193309	0.0650007	217	-0.755282	1.44942	1.45968	N
384	hsa:513	hsa:5889	10406	79.1871	152	0.033502	0.234443	0.000564948	529	-0.180624	1.40961	1.40941	N
385	hsa:4712	hsa:5983	17868	2.56956	53	0.0936	0.0638298	0.00795255	792	-0.272411	1.41091	1.42378	N
386	hsa:26292	hsa:5426	9819	18.1733	72	0.465808	0.341289	0.125461	276	-0.472722	1.45266	1.48573	N
387	hsa:55168	hsa:8899	1028	10.5688	127	0.0960972	0.443325	0.00462818	442	-0.67811	1.44674	1.4863	N
388	hsa:4709	hsa:4116	5004	26.0641	57	0.647894	0.502075	0.189205	120	-0.476101	1.40071	1.39279	N
389	hsa:51107	hsa:6598	6092	49.7555	12	0.657134	0.514894	0.191142	114	-0.147338	1.45361	1.45608	N
390	hsa:23607	hsa:6883	1874	23.8515	28	0.88909	0.84556	0.392822	40	-0.0459529	1.41437	1.46875	N
391	hsa:51073	hsa:672	5130	19.7603	34	0.048607	0.28	0.00122881	630	-0.238236	1.41033	1.39649	N
392	hsa:143098	hsa:6601	5392	9.94094	42	0.217184	0.311628	0.0354423	592	-0.059993	1.4277	1.37653	N
393	hsa:6443	hsa:22976	11735	16.1524	56	0.513621	0.328185	0.127955	174	-0.166103	1.31862	1.32066	N
394	hsa:4704	hsa:9325	8380	19.6081	128	0.316079	0.348485	0.0544585	387	0.148115	1.40756	1.39698	N
395	hsa:154	hsa:7518	3691	21.9885	65	0.612585	0.481481	0.114862	70	0.116963	1.34567	1.32752	N
396	hsa:116540	hsa:6875	3794	26.9979	68	0.720525	0.587413	0.17194	59	-0.233242	1.43629	1.44578	N
397	hsa:7189	hsa:5469	11561	9.45315	51	0.516141	0.338521	0.123607	170	0.608588	1.40309	1.39686	N
398	hsa:5584	hsa:56655	5499	37.8041	85	0.367205	0.379408	0.0931909	440	-0.168023	1.41399	1.39293	N
399	hsa:9590	hsa:8148	14931	10.7019	95	0.372653	0.189369	0.0729292	244	0.168412	1.35793	1.34761	N
400	hsa:10203	hsa:6427	12503	15.7492	92	0.361944	0.219512	0.0849388	352	0.0975863	1.43371	1.48456	N
401	hsa:92259	hsa:6601	13867	9.25342	48	0.393699	0.207407	0.0738758	214	-0.761003	1.36507	1.35926	N
402	hsa:3993	hsa:5985	8493	3.29589	73	0.0790875	0.234244	0.00542652	729	-0.132388	1.4314	1.48028	N
403	hsa:4538	hsa:332	20127	40.6714	109	-0.196398	0.11634	0.0181089	676	0.453386	1.43611	1.44454	N
404	hsa:9553	hsa:8243	1713	4.95055	107	0.0981412	0.447585	0.00487706	469	-0.0986561	1.40945	1.4023	N
405	hsa:4724	hsa:8467	8152	42.2272	113	0.150164	0.315033	0.0120518	524	-0.0501894	1.38364	1.3691	N
406	hsa:81	hsa:55250	442	9.02218	66	0.782641	0.725131	0.357283	105	0.58567	1.45074	1.45443	N
407	hsa:7048	hsa:641	966	11.9089	83	0.123563	0.674419	0.00706021	308	-0.0268924	1.43894	1.50518	N
408	hsa:128308	hsa:6634	14214	10.5246	55	0.470654	0.291228	0.109902	202	-0.554676	1.45782	1.46993	N
409	hsa:4535	hsa:22955	4766	15.3415	117	0.0820207	0.110769	0.00357009	578	-0.134857	1.41714	1.42213	N
410	hsa:5584	hsa:672	5146	42.4048	80	0.378468	0.384724	0.102831	435	0.0238782	1.40335	1.39228	N
411	hsa:7040	hsa:6434	14065	4.78817	68	0.345473	0.200893	0.077288	358	-0.113506	1.43026	1.42235	N
412	hsa:64969	hsa:10856	20127	14.9632	131	-0.0720325	0.418554	0.00258501	539	0.137346	1.39819	1.4466	N
413	hsa:6714	hsa:23411	1318	36.8058	127	0.247208	0.638856	0.0292967	303	0.10331	1.43602	1.43334	N
414	hsa:4719	hsa:6117	4583	3.52536	89	0.0629362	0.297398	0.00203371	567	-0.198788	1.46297	1.48872	N
415	hsa:54148	hsa:64421	6415	42.67	106	0.2098	0.383448	0.0231911	447	0.447901	1.3702	1.39438	N
416	hsa:6150	hsa:4298	1595	51.6824	113	0.47042	0.456522	0.108437	225	0.0795907	1.37377	1.34566	N
417	hsa:6150	hsa:11157	6110	9.74665	104	0.318193	0.389558	0.0500726	304	-0.211683	1.41907	1.42149	N
418	hsa:7043	hsa:5557	13426	29.238	30	0.409635	0.252941	0.086918	254	-0.388812	1.40986	1.39633	N
419	hsa:4697	hsa:6632	10110	5.09342	46	0.527466	0.357639	0.1397	185	-0.46409	1.41345	1.38127	N
420	hsa:23426	hsa:2010	7162	13.9031	76	0.632997	0.439024	0.123324	69	-0.616092	1.47906	1.47774	N
421	hsa:4731	hsa:6839	15520	13.3578	102	0.347845	0.179412	0.0652214	279	-0.613222	1.43621	1.46992	N
422	hsa:8082	hsa:3066	17322	6.48824	72	0.151221	0.0801688	0.0189984	654	-0.11276	1.42787	1.44618	N
423	hsa:4725	hsa:79833	3761	29.9715	54	0.744748	0.62	0.147252	38	0.77097	1.43164	1.43785	N
424	hsa:10245	hsa:51631	26	12.3136	38	0.950304	0.929889	0.488447	19	0.827623	1.33562	1.21852	N
425	hsa:10884	hsa:2033	12240	3.81833	28	0.499674	0.319149	0.126813	192	-0.054115	1.50431	1.49656	N
426	hsa:387	hsa:10001	5272	23.9307	110	0.609284	0.516129	0.230563	210	0.221497	1.40783	1.39316	N
427	hsa:3688	hsa:5356	11866	31.3446	136	0.392411	0.248858	0.0981349	329	0.0148112	1.40375	1.39879	N
428	hsa:23513	hsa:11329	1813	44.7653	130	0.227059	0.563882	0.0256204	355	0.101321	1.40408	1.42077	N
429	hsa:51642	hsa:80010	7871	20.9704	45	0.644882	0.478022	0.160626	95	-0.0758072	1.34169	1.33073	N
430	hsa:4724	hsa:9318	1911	11.8722	44	0.687668	0.636628	0.232931	125	0.299975	1.4004	1.35754	N
431	hsa:10452	hsa:6874	7314	50.3048	82	0.600931	0.472868	0.159639	136	-0.0242713	1.43443	1.4292	N
432	hsa:3685	hsa:57508	32	71.1134	89	0.770774	0.642384	0.212891	54	0.840841	1.40461	1.41695	N
433	hsa:740	hsa:57697	9697	3.85136	55	0.0722877	0.195584	0.004645	765	-0.375468	1.4045	1.40174	N
434	hsa:355	hsa:64426	4756	17.7159	32	0.753233	0.606061	0.154074	39	0.0643351	1.47382	1.47922	N
435	hsa:4712	hsa:118460	17489	4.29247	107	0.197942	0.0955882	0.0252099	492	0.0205463	1.43172	1.44808	N
436	hsa:4717	hsa:56254	14037	2.29119	72	0.336541	0.156364	0.0540757	232	-0.659468	1.52971	1.55215	N
437	hsa:9817	hsa:1660	6365	48.8758	131	0.351889	0.428795	0.0675805	365	0.0539449	1.43534	1.41034	N
438	hsa:1605	hsa:118460	12903	10.4702	137	0.264429	0.175182	0.042894	452	-0.285748	1.43069	1.46985	N
439	hsa:9768	hsa:86	14685	5.65682	34	0.329081	0.145907	0.0546833	240	-0.550364	1.39312	1.38074	N
440	hsa:84612	hsa:55120	7886	19.8475	77	0.612232	0.459893	0.140972	101	0.250424	1.43467	1.42708	N
441	hsa:64398	hsa:5422	20127	5.15302	48	-0.226308	0.372093	0.0262364	594	-0.257171	1.42638	1.43384	N
442	hsa:26519	hsa:10898	647	2.4708	25	0.93904	0.913357	0.482527	24	0.0586962	1.37592	1.37497	N
443	hsa:51264	hsa:25942	4179	33.8279	62	0.0787557	0.282782	0.00334425	629	-0.290998	1.41731	1.46501	N
444	hsa:9590	hsa:3836	13979	5.53352	22	0.396348	0.206522	0.0785951	219	0.0560614	1.41706	1.41194	N
445	hsa:8038	hsa:4841	9264	8.58132	106	0.478797	0.387892	0.129234	273	0.22552	1.39859	1.31235	N
446	hsa:3932	hsa:9643	7698	30.3018	88	0.359296	0.340548	0.0969907	457	-0.004219	1.43169	1.46525	N
447	hsa:9368	hsa:8295	12805	31.4475	131	0.0584219	0.213573	0.00168753	394	-0.35596	1.43106	1.44939	N
448	hsa:4701	hsa:2968	12845	16.8271	41	0.46261	0.297398	0.0971638	189	-0.6743	1.41449	1.42331	N
449	hsa:9368	hsa:3309	3233	6.50569	102	0.0871039	0.303323	0.00450024	650	0.0469443	1.40677	1.40662	N
450	hsa:65005	hsa:64795	20127	22.1691	78	-0.238606	0.141509	0.0279675	637	-0.457955	1.43269	1.44197	N
451	hsa:4697	hsa:4436	12440	4.23056	49	0.14199	0.125	0.0176852	728	0.17436	1.41116	1.40085	N
452	hsa:7430	hsa:29079	1559	54.3863	78	0.837159	0.741935	0.224909	32	0.580277	1.4308	1.4283	N
453	hsa:4725	hsa:79682	5057	46.5804	40	0.733591	0.58427	0.134013	37	0.69452	1.45946	1.46228	N
454	hsa:28973	hsa:283899	8786	25.6962	86	0.382754	0.220963	0.079218	275	0.578374	1.40507	1.40315	N
455	hsa:23513	hsa:3516	11516	12.2041	96	0.31402	0.210339	0.0678617	443	0.14527	1.3984	1.40909	N
456	hsa:10573	hsa:6714	8014	31.0197	111	0.291054	0.329562	0.0514802	474	-0.189926	1.38459	1.29974	N
457	hsa:8801	hsa:1487	535	6.90612	51	0.18643	0.808511	0.0139788	180	0.339387	1.39234	1.41541	N
458	hsa:4716	hsa:9070	10642	15.2502	32	0.548385	0.364754	0.14144	155	-0.392736	1.39362	1.39576	N
459	hsa:4700	hsa:1478	6886	23.3805	81	0.569761	0.479303	0.202382	239	-0.133388	1.41976	1.39449	N
460	hsa:4696	hsa:8861	8548	20.2207	63	0.497463	0.302013	0.0812829	104	-0.177977	1.54959	1.55425	N
461	hsa:219927	hsa:5451	10113	39.587	131	0.153105	0.22695	0.01194	436	0.394204	1.3841	1.35386	N
462	hsa:4720	hsa:8487	9871	45.4912	85	0.153969	0.175103	0.0139992	603	0.0652249	1.38253	1.381	N
463	hsa:9590	hsa:4683	9895	22.8804	67	0.481063	0.28	0.0936765	144	0.326722	1.33338	1.30662	N
464	hsa:28964	hsa:6598	4991	23.8531	131	0.619881	0.529954	0.238469	204	0.540066	1.38857	1.3584	N
465	hsa:64979	hsa:1915	316	1.78123	127	0.0235934	0.562436	0.000275666	424	0.828347	1.44652	1.43513	N
466	hsa:8082	hsa:25942	13401	5.0179	52	0.403486	0.211896	0.0802852	212	-0.786403	1.41801	1.41698	N
467	hsa:55168	hsa:3981	20127	14.0626	120	-0.151708	0.29862	0.0115559	559	-0.314981	1.44177	1.47798	N
468	hsa:23385	hsa:554313	7422	27.8229	48	0.614329	0.471186	0.191454	156	0.00333756	1.42166	1.42343	N
469	hsa:5310	hsa:2965	7262	42.7929	138	0.359044	0.337349	0.0577651	220	0.336466	1.41147	1.40708	N
470	hsa:154810	hsa:4716	635	22.7411	51	0.830604	0.732673	0.192143	27	0.201379	1.4042	1.40798	N
471	hsa:51295	hsa:2968	11103	26.17	44	0.490457	0.315789	0.111954	182	-0.186735	1.35321	1.30517	N
472	hsa:1742	hsa:9212	680	20.3747	85	0.289143	0.740782	0.0368544	232	-0.0142394	1.4068	1.38132	N
473	hsa:3845	hsa:79228	2579	61.9342	123	0.387935	0.506456	0.0829191	344	-0.181557	1.41282	1.38692	N
474	hsa:89941	hsa:10556	2786	11.4172	92	0.815288	0.753049	0.366184	81	0.767752	1.37072	1.36371	N
475	hsa:10884	hsa:5558	13179	17.9315	38	0.440864	0.273292	0.100898	234	-0.42416	1.36178	1.35257	N
476	hsa:8801	hsa:5888	807	4.02169	95	0.0308336	0.701923	0.000462854	279	-0.0715625	1.41016	1.40742	N
477	hsa:6183	hsa:400569	14561	0.12954	31	0.0366938	0.085595	0.00127908	876	0.524069	1.41063	1.4011	N
478	hsa:10573	hsa:10401	678	44.6043	64	0.799094	0.741497	0.314186	76	-0.31225	1.46099	1.48227	N
479	hsa:51107	hsa:4436	11405	5.23556	44	0.158308	0.151442	0.0217225	706	-0.0768848	1.40399	1.39318	N
480	hsa:4713	hsa:80204	6344	62.0495	149	0.570854	0.472296	0.173294	200	-0.0540359	1.37608	1.33775	N
481	hsa:79590	hsa:1874	3216	11.9064	61	0.198737	0.202279	0.0239016	560	0.517647	1.39491	1.36662	N
482	hsa:54539	hsa:5557	15535	12.668	42	0.363464	0.198225	0.0695828	271	-0.551283	1.38467	1.3709	N
483	hsa:4224	hsa:4683	8573	24.4003	72	0.539836	0.411765	0.115367	130	0.317943	1.4179	1.40782	N
484	hsa:29088	hsa:11340	20127	19.4629	91	-0.11927	0.435622	0.00721738	526	0.109819	1.38883	1.39749	N
485	hsa:5029	hsa:64421	13801	6.6886	81	0.411258	0.252174	0.0893769	258	-0.377339	1.46127	1.48346	N
486	hsa:5567	hsa:7150	5254	34.2142	95	0.379365	0.38604	0.100933	431	0.0783795	1.40363	1.36991	N
487	hsa:4719	hsa:4686	7035	12.4945	87	0.137364	0.272031	0.0103349	570	-0.117488	1.41541	1.41802	N
488	hsa:4724	hsa:2178	14716	42.8769	64	0.403568	0.234483	0.0773917	222	-0.186606	1.38372	1.31362	N
489	hsa:54518	hsa:9793	7879	29.4862	44	0.607689	0.458647	0.174066	144	0.0954298	1.43735	1.47197	N
490	hsa:832	hsa:79840	11055	39.2964	76	0.506063	0.330579	0.112296	162	-0.626056	1.45736	1.45729	N
491	hsa:3993	hsa:5928	5191	55.2089	113	0.652499	0.5575	0.256061	177	-0.309757	1.46271	1.49269	N
492	hsa:8733	hsa:8850	2299	16.1464	48	0.87861	0.826855	0.417758	49	0.698936	1.35936	1.36757	N
493	hsa:4537	hsa:3364	20127	17.1237	145	-0.0473092	0.164319	0.00111513	534	-0.131327	1.41736	1.44974	N
494	hsa:51373	hsa:6602	3560	52.0152	123	0.0759568	0.2843	0.00292743	506	-0.607773	1.40067	1.39929	N
495	hsa:4719	hsa:25942	4542	14.3384	100	0.14774	0.298982	0.011904	551	-0.154505	1.36498	1.35915	N
496	hsa:5567	hsa:6598	7964	30.5142	90	0.347054	0.328571	0.0911778	470	-0.00847159	1.40828	1.36027	N
497	hsa:1080	hsa:5984	83	6.86602	5	0.309493	0.986584	0.00879008	13	0.296769	1.39973	1.34735	N
498	hsa:977	hsa:2547	9377	25.1112	30	0.564421	0.392713	0.145735	150	-0.408691	1.44656	1.44861	N
499	hsa:54460	hsa:57508	3981	32.5971	89	0.383276	0.265574	0.0666311	224	-0.211772	1.42077	1.42859	N
500	hsa:64398	hsa:5928	2898	21.9878	76	0.272331	0.457275	0.0479526	470	-0.0280258	1.38406	1.43322	N
501	hsa:9368	hsa:6595	5812	14.9685	150	0.0663592	0.284759	0.00224333	535	-0.255731	1.40944	1.41959	N
502	hsa:160622	hsa:10919	14602	16.6638	124	0.248975	0.146912	0.0466018	511	-0.363507	1.41557	1.42696	N
503	hsa:84311	hsa:54617	13484	16.8715	126	0.20619	0.13314	0.0342692	599	-0.3097	1.41878	1.41611	N
504	hsa:8802	hsa:6749	5384	10.7653	31	0.196073	0.314554	0.0247336	584	-0.386083	1.41739	1.41954	N
505	hsa:60488	hsa:10524	8841	24.7436	33	0.575986	0.408759	0.166631	162	-0.396	1.45587	1.47127	N
506	hsa:4720	hsa:6938	12356	18.5012	59	0.168857	0.123611	0.0197143	631	-0.155027	1.40345	1.39563	N
507	hsa:6445	hsa:8289	9264	35.9003	46	0.5923	0.412322	0.149355	124	0.417626	1.34282	1.3431	N
508	hsa:1499	hsa:10629	1442	44.2324	22	0.903344	0.864341	0.410104	35	0.123392	1.43279	1.44659	N
509	hsa:522	hsa:10274	11790	12.6486	25	0.510222	0.339768	0.118665	171	-0.771495	1.42251	1.41374	N
510	hsa:84612	hsa:4824	9445	31.7522	46	0.576082	0.40991	0.139597	131	0.726521	1.09366	1.10365	N
511	hsa:857	hsa:6117	14682	9.31418	40	0.428478	0.244068	0.0953911	223	-0.763175	1.43562	1.43115	N
512	hsa:3689	hsa:10111	12409	12.1354	100	0.144926	0.129676	0.0153072	698	0.13231	1.43558	1.47592	N
513	hsa:57216	hsa:5682	13968	2.86012	15	0.413198	0.24581	0.0983713	270	-0.184697	1.42517	1.45533	N
514	hsa:374291	hsa:64151	6462	17.9282	58	0.137304	0.272021	0.0102522	562	-0.38741	1.41038	1.40137	N
515	hsa:54518	hsa:4088	161	85.9009	33	0.801241	0.682171	0.210983	41	0.832818	1.27739	1.26791	N
516	hsa:5295	hsa:6627	10362	22.3826	64	0.521628	0.350694	0.136537	187	-0.264992	1.39337	1.3929	N
517	hsa:928	hsa:4691	12971	9.24807	75	0.35387	0.209821	0.0810122	354	-0.630883	1.40465	1.38358	N
518	hsa:5906	hsa:4869	15081	13.6716	119	0.417728	0.24159	0.0958656	248	-0.650023	1.42709	1.43451	N
519	hsa:8802	hsa:8932	11135	11.0723	42	0.152331	0.153846	0.0202157	715	-0.0869313	1.41424	1.41694	N
520	hsa:8733	hsa:6595	7690	59.0799	108	0.375325	0.347697	0.104644	439	0.171479	1.44044	1.43267	N
521	hsa:51069	hsa:2033	20127	2.13934	22	-0.00637883	0.288241	2.00551e-05	684	-0.623822	1.40196	1.36567	N
522	hsa:3685	hsa:3516	3340	38.4649	91	0.636702	0.517045	0.144514	85	0.630643	1.4278	1.44379	N
523	hsa:30849	hsa:84292	300	51.6426	108	0.624234	0.666667	0.209635	182	0.409321	1.45735	1.43723	N
524	hsa:4535	hsa:25942	20127	41.7795	145	-0.19139	0.175623	0.017868	629	-0.521852	1.43503	1.43265	N
525	hsa:8803	hsa:4204	12642	10.9834	68	0.153684	0.124069	0.0204468	706	0.110707	1.41855	1.42322	N
526	hsa:51103	hsa:641	7712	8.96724	84	0.125027	0.259698	0.0132488	687	-0.118271	1.42522	1.45143	N
527	hsa:92259	hsa:5430	17211	0.431498	30	0.0241288	0.05919	0.000562241	906	0.616668	1.44679	1.4647	N
528	hsa:5584	hsa:8467	794	65.2686	98	0.368794	0.711885	0.0634539	240	0.374366	1.42732	1.42189	N
529	hsa:51073	hsa:5925	9980	24.0112	24	0.0641156	0.153846	0.00230472	726	-0.263029	1.399	1.36801	N
530	hsa:65993	hsa:23411	11807	27.589	106	0.234168	0.163743	0.0435764	572	-0.121055	1.42532	1.42597	N
531	hsa:64963	hsa:5433	20127	32.7433	56	-0.107799	0.248144	0.00523108	709	0.0235295	1.38712	1.36226	N
532	hsa:4535	hsa:84246	20127	48.4269	122	-0.161013	0.155405	0.0125994	625	0.236633	1.3996	1.39604	N
533	hsa:51107	hsa:6874	3	62.9506	72	0.912682	0.858156	0.305651	20	0.472293	1.41901	1.39295	N
534	hsa:7220	hsa:6605	6189	71.4605	79	0.634485	0.503817	0.184112	130	0.838743	1.2474	1.23763	N
535	hsa:116540	hsa:6714	13270	17.3862	115	0.208656	0.136035	0.0350618	597	-0.190069	1.39152	1.321	N
536	hsa:9495	hsa:2956	18478	1.42557	52	0.0903793	0.0540865	0.00738676	787	0.143972	1.42287	1.44457	N
537	hsa:4535	hsa:8089	20127	36.5843	130	-0.249932	0.158505	0.0304056	653	-0.458185	1.45525	1.44149	N
538	hsa:7040	hsa:57697	14401	2.14884	19	0.0474686	0.0946372	0.0021234	861	-0.231749	1.45599	1.4904	N
539	hsa:4719	hsa:86	5132	2.1055	83	0.0683365	0.286426	0.00240998	573	-0.208649	1.37983	1.38819	N
540	hsa:4726	hsa:57508	8455	36.2782	50	0.566256	0.397541	0.144209	147	-0.0737116	1.39555	1.40967	N
541	hsa:1499	hsa:5434	3229	19.5541	19	0.746285	0.668555	0.310977	117	-0.0156181	1.42201	1.46317	N
542	hsa:26589	hsa:2962	5290	57.9231	82	0.64136	0.501992	0.1869	125	0.00613778	1.41243	1.4354	N
543	hsa:513	hsa:10992	6353	23.8401	90	0.383073	0.389068	0.0869122	380	0.427348	1.39909	1.37476	N
544	hsa:65003	hsa:1107	20127	2.52648	101	-0.0250335	0.700935	0.000327137	288	-0.23239	1.41389	1.39189	N
545	hsa:7048	hsa:3065	1181	39.7263	108	0.324869	0.664234	0.050635	276	0.0420227	1.40562	1.37374	N
546	hsa:740	hsa:79075	5673	24.1511	60	0.593673	0.504098	0.145238	121	-0.15016	1.44415	1.45136	N
547	hsa:4722	hsa:7088	2279	4.92919	116	0.199696	0.446475	0.0205409	424	-0.0916689	1.41089	1.42307	N
548	hsa:51023	hsa:6629	20127	50.7089	88	-0.0718349	0.276423	0.0025134	623	-0.629897	1.43053	1.47334	N
549	hsa:7818	hsa:10919	8725	57.3195	148	0.406701	0.340568	0.11852	395	0.023555	1.37948	1.35398	N
550	hsa:10884	hsa:79718	13963	4.62755	96	0.338404	0.196507	0.0750091	368	-0.262321	1.40973	1.40021	N
551	hsa:2597	hsa:55746	10165	9.0381	95	0.104992	0.170787	0.00744179	738	-0.420087	1.41338	1.38944	N
552	hsa:4725	hsa:6604	14386	26.5414	83	0.446517	0.27551	0.0973004	213	-0.727322	1.35709	1.34037	N
553	hsa:4695	hsa:4298	2300	27.4008	66	0.830839	0.764706	0.344272	64	-0.203619	1.47089	1.46293	N
554	hsa:3690	hsa:51010	9413	17.8263	63	0.522691	0.377358	0.121504	165	0.0388553	1.3969	1.39195	N
555	hsa:55967	hsa:672	6829	27.0665	57	0.65992	0.523636	0.214705	131	-0.384565	1.40807	1.40701	N
556	hsa:51264	hsa:10980	5019	26.9037	28	0.025281	0.275706	0.000326192	641	-0.254457	1.41792	1.3931	N
557	hsa:5530	hsa:9443	5964	42.5447	143	0.588505	0.490741	0.211016	220	0.0740693	1.42063	1.38257	N
558	hsa:28957	hsa:6497	2606	44.7735	91	0.775003	0.642857	0.192429	45	0.180294	1.31603	1.31219	N
559	hsa:64949	hsa:7516	14910	7.89466	120	0.348008	0.206983	0.0674351	318	0.228384	1.43816	1.44108	N
560	hsa:374291	hsa:4292	20127	5.91072	72	-0.0446528	0.638207	0.00103034	339	0.0898271	1.42319	1.47069	N
561	hsa:114294	hsa:11091	2458	25.9429	163	0.154505	0.407781	0.0119843	411	0.0172255	1.38657	1.44539	N
562	hsa:9551	hsa:4683	9372	24.6679	72	0.569148	0.397059	0.129593	123	-0.303141	1.51288	1.53015	N
563	hsa:55052	hsa:160	20127	16.9236	16	-0.331712	0.175	0.0507531	726	-0.501144	1.40027	1.35022	N
564	hsa:7048	hsa:11140	9023	14.6072	110	0.346707	0.30137	0.0866335	459	-0.0374422	1.42233	1.4325	N
565	hsa:55168	hsa:6497	3852	67.6196	139	0.20655	0.184466	0.0223941	420	-0.0799306	1.45612	1.45388	N
566	hsa:3690	hsa:80152	11688	21.6866	65	0.459746	0.351852	0.0705427	105	-0.0760235	1.3864	1.37506	N
567	hsa:4724	hsa:10262	7455	17.755	96	0.39418	0.425	0.0804766	299	0.219288	1.4125	1.40765	N
568	hsa:2812	hsa:81857	1073	35.6076	59	0.721233	0.596774	0.15632	50	-0.165617	1.32249	1.31505	N
569	hsa:4707	hsa:79718	15968	4.78927	110	0.289462	0.152505	0.0525131	389	-0.44966	1.42859	1.42448	N
570	hsa:5530	hsa:7156	2712	13.0476	109	0.0844545	0.448059	0.00395152	526	-0.351071	1.38382	1.3951	N
571	hsa:54567	hsa:3621	7381	47.0599	55	0.616788	0.490706	0.173608	137	-0.065061	1.48843	1.48608	N
572	hsa:387	hsa:27043	10244	57.0632	183	0.362246	0.309524	0.0689718	319	-0.161347	1.41506	1.44497	N
573	hsa:5663	hsa:9150	6291	4.67393	28	0.668909	0.532143	0.229301	131	0.214737	1.4132	1.39445	N
574	hsa:3690	hsa:6602	10371	17.8525	68	0.492768	0.344482	0.115887	196	0.163539	1.39856	1.38952	N
575	hsa:64968	hsa:6605	1824	26.5876	131	0.430201	0.406685	0.0856054	213	0.149121	1.28215	1.27406	N
576	hsa:4713	hsa:10933	117	80.436	36	0.834706	0.761317	0.331396	58	-0.455432	1.43203	1.46541	N
577	hsa:7052	hsa:10629	11635	18.0297	84	0.345687	0.280277	0.0514786	208	-0.00628162	1.46597	1.46467	N
578	hsa:4726	hsa:5430	7860	6.08423	58	0.00575812	0.247668	1.69831e-05	726	0.275063	1.45767	1.43404	N
579	hsa:10203	hsa:91687	4704	17.1964	45	0.754135	0.60396	0.157628	40	0.247838	1.44465	1.44448	N
580	hsa:26589	hsa:9978	225	19.4939	54	0.91075	0.873646	0.443069	35	0.167125	1.40442	1.42959	N
581	hsa:841	hsa:6908	12751	5.99485	49	0.422509	0.256267	0.102968	267	-0.177851	1.43203	1.43709	N
582	hsa:60488	hsa:8085	11761	20.4122	146	0.339248	0.217054	0.0795808	404	-0.222548	1.4513	1.46112	N
583	hsa:55052	hsa:6633	20127	70.2949	35	-0.553716	0.164179	0.151209	784	-0.309018	1.41977	1.41841	N
584	hsa:29074	hsa:5883	5363	44.7752	99	0.238408	0.26652	0.0278381	333	0.404179	1.42488	1.41932	N
585	hsa:498	hsa:6601	5834	1.67956	24	0.0720213	0.280501	0.00436791	690	-0.73211	1.41237	1.38972	N
586	hsa:5577	hsa:5883	9152	38.0971	123	0.41335	0.339928	0.110213	367	-0.258096	1.41547	1.41257	N
587	hsa:29088	hsa:10629	7481	6.37939	31	0.110624	0.262371	0.00700666	641	0.263502	1.41754	1.41862	N
588	hsa:28998	hsa:6635	20127	19.1996	54	-0.24899	0.277955	0.0291874	678	-0.107405	1.36987	1.31736	N
589	hsa:23385	hsa:10920	276	53.9053	50	0.790871	0.697143	0.237084	53	0.532583	1.35474	1.30546	N
590	hsa:64949	hsa:6601	13467	6.70105	49	0.466585	0.29927	0.100652	192	-0.684519	1.41231	1.4047	N
591	hsa:4728	hsa:3066	944	4.42824	88	0.0911763	0.668122	0.00395643	304	0.153397	1.40382	1.3646	N
592	hsa:126328	hsa:11091	15774	16.4436	124	0.281796	0.149495	0.0543966	421	-0.34553	1.44088	1.46072	N
593	hsa:51116	hsa:2963	2343	22.7721	47	0.004938	0.243124	1.22626e-05	688	-0.106842	1.40971	1.37632	N
594	hsa:5289	hsa:1029	1317	52.4451	138	0.601183	0.560641	0.193587	192	-0.825315	1.42281	1.4352	N
595	hsa:8829	hsa:7764	9562	27.0772	53	0.519397	0.386719	0.115697	157	0.845928	1.30255	1.28526	N
596	hsa:3690	hsa:6421	11903	12.0671	100	0.364077	0.236324	0.0799723	349	0.380394	1.43511	1.41525	N
597	hsa:5310	hsa:2176	10236	19.006	130	0.474	0.270142	0.0965709	154	0.134925	1.49735	1.50416	N
598	hsa:64960	hsa:4691	2235	73.8715	139	0.00106931	0.370089	5.71736e-07	497	-0.675145	1.40356	1.39242	N
599	hsa:51116	hsa:3364	20127	11.3554	43	-0.0029141	0.208379	4.22901e-06	718	-0.133441	1.37276	1.40852	N
600	hsa:3685	hsa:2648	13666	26.2008	109	0.336689	0.286517	0.0527361	254	0.16304	1.44851	1.47885	N
601	hsa:3688	hsa:9282	8840	29.3727	80	0.554881	0.405738	0.132487	145	0.409824	1.26824	1.18572	N
602	hsa:4535	hsa:6877	20127	22.1178	169	-0.100632	0.341493	0.00506744	538	-0.197239	1.44654	1.43318	N
603	hsa:10469	hsa:10933	2268	12.167	37	0.803192	0.737864	0.336233	81	0.798657	1.37826	1.35952	N
604	hsa:65005	hsa:641	636	4.65711	85	0.0293263	0.598739	0.000423046	382	-0.0439832	1.4335	1.43342	N
605	hsa:3690	hsa:64946	6642	14.9479	35	0.674748	0.491071	0.133217	57	-0.355988	1.42678	1.43345	N
606	hsa:4715	hsa:5591	10659	45.4132	50	0.522448	0.347826	0.13385	180	-0.736346	1.47356	1.47862	N
607	hsa:4536	hsa:55588	6341	19.9363	119	0.0346651	0.079063	0.000620916	629	0.309193	1.39539	1.37685	N
608	hsa:5664	hsa:5914	2399	6.83944	34	0.721968	0.574194	0.186675	66	0.306381	1.41392	1.41258	N
609	hsa:60	hsa:25942	2248	27.8345	54	0.882333	0.843854	0.412486	47	0.839814	1.45134	1.42296	N
610	hsa:8802	hsa:51592	4929	13.618	40	0.198081	0.318075	0.025239	581	-0.329937	1.41708	1.4295	N
611	hsa:10573	hsa:8464	6920	52.8421	85	0.612549	0.480769	0.168653	135	0.569767	1.39903	1.43845	N
612	hsa:4694	hsa:7157	1642	31.4535	48	0.792355	0.670213	0.165186	31	0.281064	1.37952	1.38128	N
613	hsa:2335	hsa:29105	4655	47.628	111	0.512996	0.427386	0.10597	138	0.246789	1.411	1.41137	N
614	hsa:4712	hsa:6147	17782	4.87847	78	0.121112	0.0694087	0.0127699	724	-0.197857	1.41346	1.4351	N
615	hsa:6444	hsa:65057	4103	16.8682	18	0.681511	0.51087	0.116858	45	-0.0465902	1.46955	1.47255	N
616	hsa:5664	hsa:3053	154	52.2942	134	0.611402	0.501961	0.161304	127	0.185774	1.41796	1.43998	N
617	hsa:64965	hsa:1616	14874	4.37112	47	0.0496459	0.0876452	0.00232719	864	-0.00482173	1.40057	1.39721	N
618	hsa:4706	hsa:7464	3194	21.3229	83	0.207284	0.417453	0.0242225	494	0.243549	1.42625	1.42563	N
619	hsa:3678	hsa:51003	12548	21.115	99	0.376237	0.30897	0.0620022	208	-0.0751545	1.41304	1.38806	N
620	hsa:10203	hsa:9521	8526	42.2494	103	0.542676	0.386266	0.123739	143	0.0438237	1.36115	1.36571	N
621	hsa:3690	hsa:892	9904	13.7656	35	0.518207	0.373134	0.120019	168	0.142595	1.42791	1.42457	N
622	hsa:29093	hsa:23512	9629	42.7148	106	0.21737	0.182353	0.0303998	556	0.215594	1.44691	1.41954	N
623	hsa:4711	hsa:3065	15051	14.8359	93	0.187066	0.119382	0.0287216	627	-0.12742	1.41031	1.408	N
624	hsa:51253	hsa:10111	14285	16.1885	82	0.148117	0.1125	0.0190218	710	-0.242918	1.40449	1.39326	N
625	hsa:51258	hsa:4436	15203	3.38046	54	0.126164	0.100962	0.0141109	748	0.188217	1.42634	1.43653	N
626	hsa:4731	hsa:2354	2234	32.3398	59	0.81196	0.695122	0.160072	25	0.816219	1.41793	1.41907	N
627	hsa:4696	hsa:6605	12226	7.69853	56	0.366987	0.184314	0.0606153	208	-0.120498	1.43153	1.42454	N
628	hsa:128308	hsa:6597	15136	20.3784	122	0.208974	0.126316	0.0346592	581	-0.336989	1.44077	1.43376	N
629	hsa:64981	hsa:86	4816	25.7225	119	0.0653935	0.261206	0.00214999	478	-0.771228	1.41798	1.43111	N
630	hsa:54460	hsa:6128	15048	15.7208	111	0.0315241	0.18259	0.000492518	385	-0.589806	1.39051	1.39471	N
631	hsa:9551	hsa:3066	14944	14.6749	92	0.188763	0.120956	0.0292112	625	-0.103552	1.41167	1.40279	N
632	hsa:4729	hsa:6908	20127	6.81286	89	-0.00131095	0.313066	8.5914e-07	531	-0.384103	1.41718	1.4395	N
633	hsa:4702	hsa:3308	8663	3.16398	41	0.102138	0.233083	0.00761185	714	-0.058977	1.38139	1.34156	N
634	hsa:55851	hsa:10980	8420	16.3614	23	0.586159	0.421245	0.172368	158	-0.486429	1.29832	1.2656	N
635	hsa:4704	hsa:4436	523	34.3617	122	0.229596	0.587629	0.026405	360	0.158363	1.41934	1.4398	N
636	hsa:4700	hsa:5978	2591	24.8006	36	0.832156	0.769231	0.343374	63	0.0669741	1.38508	1.38071	N
637	hsa:9551	hsa:10492	14918	2.99441	82	0.340314	0.195853	0.0708872	349	-0.669442	1.34925	1.34595	N
638	hsa:51107	hsa:4851	11217	26.6187	128	0.328933	0.223801	0.0777251	437	0.0414083	1.44484	1.44117	N
639	hsa:4540	hsa:7329	20127	26.6531	110	-0.333862	0.156699	0.0531207	705	-0.566902	1.41735	1.37929	N
640	hsa:4541	hsa:9439	6896	6.47145	41	0.61222	0.411765	0.112367	70	-0.602889	1.39751	1.39546	N
641	hsa:4723	hsa:5692	20127	7.69704	98	-0.0344865	0.311656	0.000590967	561	-0.225907	1.39958	1.46085	N
642	hsa:4709	hsa:56949	8651	11.4378	116	0.562833	0.406557	0.164549	181	-0.772705	1.46649	1.46799	N
643	hsa:3678	hsa:6657	11001	31.4406	103	0.396244	0.322148	0.0686997	202	0.599178	1.42384	1.44105	N
644	hsa:5902	hsa:10920	3907	30.8455	34	0.685403	0.557971	0.233168	122	-0.199605	1.37087	1.39134	N
645	hsa:51069	hsa:9329	12773	4.81682	67	0.00756032	0.0783699	3.04975e-05	882	-0.119371	1.42368	1.4613	N
646	hsa:55967	hsa:6598	737	50.8807	39	0.734809	0.613734	0.246046	90	-0.642956	1.37142	1.36801	N
647	hsa:23385	hsa:6598	7308	23.6965	36	0.609256	0.48996	0.159535	127	0.296257	1.4667	1.47717	N
648	hsa:28514	hsa:23269	5292	73.9714	71	0.654682	0.52907	0.152392	81	0.813027	1.58778	1.59853	N
649	hsa:8801	hsa:4087	13748	9.47459	48	0.145324	0.112763	0.0183795	716	-0.199126	1.41455	1.44456	N
650	hsa:4694	hsa:51616	10917	45.1997	67	0.478818	0.28692	0.102573	169	-0.418052	1.39423	1.3979	N
651	hsa:374291	hsa:6633	3080	3.80312	70	0.145662	0.35488	0.0111948	509	-0.219238	1.40718	1.37998	N
652	hsa:4710	hsa:10629	12388	37.639	31	0.417329	0.242915	0.0752732	187	-0.579765	1.33999	1.33915	N
653	hsa:7416	hsa:80314	692	26.816	22	0.913464	0.875486	0.42819	32	0.574907	1.37489	1.41131	N
654	hsa:51263	hsa:23524	11415	11.2951	87	0.415874	0.308271	0.0730612	184	-0.602213	1.50143	1.50762	N
655	hsa:4723	hsa:8559	6032	12.1326	92	0.200084	0.306452	0.0223908	516	-0.158699	1.41461	1.40045	N
656	hsa:4700	hsa:3516	6120	18.083	21	0.643598	0.497797	0.178234	114	0.383867	1.38711	1.34031	N
657	hsa:4535	hsa:6117	20127	22.2414	126	-0.218051	0.184852	0.0232586	635	-0.545661	1.38714	1.45731	N
658	hsa:23513	hsa:65109	8394	28.6792	123	0.447083	0.379004	0.13271	349	0.157499	1.41122	1.40609	N
659	hsa:4713	hsa:284058	9956	27.1154	57	0.534244	0.376238	0.109837	126	-0.137116	1.41215	1.4072	N
660	hsa:23385	hsa:6873	10318	20.6155	103	0.444891	0.324455	0.110347	279	0.266386	1.38424	1.36613	N
661	hsa:28977	hsa:6667	11731	13.9077	34	0.507384	0.32567	0.122168	176	-0.733817	1.39187	1.39165	N
662	hsa:4700	hsa:5430	8595	1.80568	25	0.0524426	0.229491	0.00240113	742	0.203438	1.40215	1.40451	N
663	hsa:55851	hsa:6152	10595	13.1981	29	0.488337	0.328571	0.135559	235	-0.517204	1.41777	1.43946	N
664	hsa:3685	hsa:25852	8888	39.0572	108	0.422587	0.349265	0.0751615	177	0.184788	1.43801	1.47043	N
665	hsa:22906	hsa:6633	11022	41.6781	81	0.472357	0.319403	0.115908	228	-0.287694	1.4519	1.4765	N
666	hsa:84433	hsa:9939	12976	13.4483	110	0.346091	0.213483	0.0711888	350	-0.247332	1.43609	1.4688	N
667	hsa:5290	hsa:10419	598	23.1336	35	0.904325	0.872054	0.437813	38	0.832833	1.35644	1.33041	N
668	hsa:51318	hsa:4089	194	28.4779	23	0.938192	0.892473	0.254144	10	0.332536	1.46638	1.46084	N
669	hsa:51081	hsa:2071	20127	35.6134	136	-0.201348	0.445271	0.0216589	522	-0.561082	1.38848	1.33295	N
670	hsa:4714	hsa:902	9738	29.6007	36	0.555352	0.377432	0.149386	160	-0.490443	1.39744	1.38644	N
671	hsa:9368	hsa:9969	9603	63.0165	120	0.223701	0.241287	0.0232984	283	0.266968	1.42432	1.42678	N
672	hsa:4717	hsa:8607	20127	5.82536	47	-0.0234888	0.0446985	0.000216518	919	-0.433918	1.40685	1.41452	N
673	hsa:4722	hsa:3054	4167	3.0335	94	0.10661	0.301736	0.00588233	523	-0.248899	1.42634	1.45848	N
674	hsa:3688	hsa:54913	2141	26.9761	82	0.672344	0.54491	0.1594	76	-0.0548727	1.41307	1.39985	N
675	hsa:55052	hsa:7764	20127	9.32155	27	-0.336818	0.148106	0.0511802	742	-0.117615	1.41061	1.41949	N
676	hsa:51107	hsa:5469	2294	22.1122	38	0.790789	0.666667	0.204636	43	0.384924	1.40129	1.39455	N
677	hsa:28964	hsa:5883	8512	13.2877	157	0.538623	0.434783	0.173279	247	-0.0506788	1.4385	1.44081	N
678	hsa:4718	hsa:79595	3920	15.2027	53	0.748847	0.58427	0.146528	37	-0.479307	1.43777	1.43778	N
679	hsa:5144	hsa:2966	812	7.10129	35	0.877584	0.826715	0.403758	48	0.741771	1.4293	1.38805	N
680	hsa:4539	hsa:6879	11332	12.5733	96	0.370209	0.250965	0.0573586	194	-0.378337	1.41321	1.42617	N
681	hsa:64432	hsa:5931	13150	8.36198	97	0.385034	0.2325	0.0873391	307	-0.555689	1.43163	1.44619	N
682	hsa:10203	hsa:84844	10166	16.1566	51	0.536179	0.364662	0.136402	169	-0.339783	1.41652	1.42842	N
683	hsa:1080	hsa:5433	6973	2.36525	41	0.0582657	0.268951	0.00288489	704	-0.107131	1.41159	1.40138	N
684	hsa:4728	hsa:10274	20127	15.6862	52	-0.00853695	0.247963	3.62355e-05	646	-0.254722	1.41148	1.41034	N
685	hsa:10266	hsa:7150	13711	2.60443	45	0.389635	0.20438	0.0729291	218	-0.751635	1.41942	1.4277	N
686	hsa:4720	hsa:4000	10683	6.90912	133	0.135543	0.150685	0.0107762	620	-0.119197	1.42004	1.41429	N
687	hsa:51650	hsa:4736	11917	7.68246	102	0.342539	0.215164	0.0759606	383	-0.286029	1.41087	1.4099	N
688	hsa:4695	hsa:2976	3529	43.9712	78	0.804428	0.736842	0.307733	70	-0.11673	1.36711	1.38975	N
689	hsa:55851	hsa:9219	6491	76.3922	61	0.577632	0.454082	0.124481	107	0.0810626	1.31403	1.2959	N
690	hsa:10573	hsa:7014	4208	51.1999	83	0.648119	0.541045	0.18936	123	0.295792	1.39048	1.36079	N
691	hsa:6443	hsa:91750	1276	37.3429	24	0.918825	0.861702	0.240183	13	0.511577	1.49003	1.49178	N
692	hsa:7046	hsa:7518	12041	21.9187	141	0.25	0.166667	0.048458	540	-0.416655	1.41995	1.41824	N
693	hsa:51642	hsa:7515	9238	30.5709	34	0.576222	0.406699	0.134925	124	-0.0898297	1.3959	1.38984	N
694	hsa:1003	hsa:3065	11968	15.7899	113	0.206971	0.158263	0.0309959	601	-0.149284	1.41086	1.41503	N
695	hsa:115677	hsa:6688	10478	23.4404	13	0.550395	0.371429	0.139552	154	0.107992	1.48243	1.51331	N
696	hsa:51264	hsa:6605	6321	26.3193	37	0.0664894	0.264538	0.00236446	645	0.133498	1.41691	1.42014	N
697	hsa:64981	hsa:86	4816	25.7225	119	0.0653935	0.261206	0.00214999	478	-0.771228	1.41798	1.43111	N
698	hsa:8613	hsa:6152	4657	36.5347	89	0.61953	0.6	0.196448	168	0.25806	1.37854	1.29507	N
699	hsa:65018	hsa:83443	6723	31.1609	102	0.474287	0.423671	0.152589	336	-0.0953204	1.40878	1.4073	N
700	hsa:4726	hsa:5558	5127	19.5148	78	0.621867	0.562674	0.191437	157	-0.263301	1.4367	1.41897	N
701	hsa:4508	hsa:3192	20127	30.3552	193	-0.0297261	0.160742	0.000439956	543	-0.158638	1.43159	1.40234	N
702	hsa:5584	hsa:4173	2980	24.4768	130	0.184606	0.483668	0.0172953	411	-0.11906	1.4534	1.47254	N
703	hsa:51318	hsa:6430	14804	8.46833	92	0.356381	0.203349	0.0794193	333	-0.379003	1.39346	1.40379	N
704	hsa:65993	hsa:6605	8751	16.6358	35	0.571649	0.414729	0.149308	151	0.0808615	1.43662	1.4431	N
705	hsa:81	hsa:988	31	10.5023	0	0.989937	0.985714	0.572778	4	0.719288	1.36205	1.35423	N
706	hsa:4720	hsa:5591	6422	5.76968	60	0.0267143	0.265306	0.000360322	576	-0.417695	1.40448	1.39111	N
707	hsa:513	hsa:5932	11267	15.3506	113	0.264026	0.197044	0.0445563	489	-0.24323	1.4211	1.43931	N
708	hsa:54948	hsa:84844	20127	87.4512	60	-0.204603	0.204598	0.0194166	692	-0.329023	1.42316	1.40908	N
709	hsa:539	hsa:59	5271	17.1394	65	0.177805	0.323454	0.0174021	525	0.151721	1.41352	1.41717	N
710	hsa:3685	hsa:5693	12464	19.5972	109	0.268515	0.243619	0.0355724	326	-0.189847	1.45285	1.48044	N
711	hsa:64951	hsa:10920	7436	31.0885	36	0.653547	0.490683	0.151606	82	0.172858	1.48197	1.5034	N
712	hsa:4714	hsa:6883	9121	36.028	37	0.556025	0.385246	0.138773	150	-0.416457	1.43479	1.43909	N
713	hsa:51264	hsa:1643	2778	38.4841	95	0.10347	0.400677	0.00562443	531	-0.018512	1.42213	1.42045	N
714	hsa:4780	hsa:4141	13323	0.640636	38	0.0333602	0.0977131	0.0010521	868	-0.268537	1.42309	1.44455	N
715	hsa:6183	hsa:51008	10065	8.23089	47	0.0298562	0.163712	0.000541838	802	-0.191328	1.41056	1.40537	N
716	hsa:5530	hsa:3015	1043	30.5494	109	0.698386	0.63109	0.300865	159	0.727308	1.38584	1.35152	N
717	hsa:4724	hsa:6601	1335	14.1636	43	0.695622	0.642012	0.23786	121	0.256019	1.40499	1.38616	N
718	hsa:57628	hsa:10111	2152	16.4034	119	0.0773816	0.541761	0.00296251	406	0.266305	1.38511	1.40055	N
719	hsa:51642	hsa:10657	1408	35.8436	11	0.867347	0.778761	0.235694	25	0.559508	1.33247	1.33488	N
720	hsa:3710	hsa:10557	1163	13.4117	83	0.466509	0.36	0.0804102	128	-0.332575	1.40048	1.38977	N
721	hsa:26292	hsa:8405	1403	24.9085	69	0.679194	0.564655	0.19614	101	-0.0233127	1.38226	1.412	N
722	hsa:60488	hsa:8453	8761	26.7876	34	0.580409	0.413284	0.168265	159	-0.331725	1.46776	1.47265	N
723	hsa:116540	hsa:6015	11002	25.7722	51	0.518812	0.344569	0.127627	175	-0.278387	1.36809	1.3613	N
724	hsa:64981	hsa:9425	944	21.8131	151	0.124787	0.513674	0.00775666	409	0.040953	1.40534	1.39095	N
725	hsa:83464	hsa:142	5111	29.5577	64	0.692636	0.550926	0.207231	97	-0.434272	1.39044	1.37929	N
726	hsa:51023	hsa:7157	10033	17.8797	54	0.141717	0.109848	0.0154318	705	0.452251	1.42954	1.4674	N
727	hsa:51373	hsa:6595	20127	27.069	163	-0.0472368	0.477663	0.00112482	456	-0.296577	1.45368	1.46406	N
728	hsa:3685	hsa:1153	11402	19.7571	102	0.311039	0.257862	0.0512595	354	-0.0534737	1.3817	1.35854	N
729	hsa:51073	hsa:8175	3837	16.0104	75	0.060288	0.312429	0.00189512	603	-0.402728	1.40047	1.40114	N
730	hsa:64928	hsa:2189	10781	24.0618	102	0.137188	0.0943396	0.0118951	624	0.214696	1.51902	1.51951	N
731	hsa:953	hsa:3065	6502	47.7673	93	0.35661	0.364146	0.0899714	454	0.00575489	1.42149	1.46369	N
732	hsa:10203	hsa:10001	8418	38.8026	54	0.591139	0.422907	0.151641	131	0.173264	1.42145	1.43331	N
733	hsa:51021	hsa:5889	20127	34.4669	116	-0.406796	0.16397	0.0721369	775	0.278381	1.4173	1.34998	N
734	hsa:4698	hsa:3516	5467	17.6429	39	0.661019	0.515837	0.187102	107	0.194305	1.38665	1.36504	N
735	hsa:3688	hsa:29894	9918	27.772	69	0.532402	0.374101	0.133786	174	0.187862	1.43635	1.4719	N
736	hsa:1605	hsa:23450	12905	5.20901	73	0.459561	0.316901	0.095721	194	0.114536	1.45082	1.47039	N
737	hsa:1293	hsa:2968	3197	96.0925	178	0.392902	0.391858	0.0729934	239	0.0974187	1.40794	1.38076	N
738	hsa:51318	hsa:10111	15150	15.5861	94	0.133995	0.104869	0.0137856	717	-0.656244	1.39058	1.37505	N
739	hsa:81	hsa:3364	2884	18.0819	23	0.808711	0.729537	0.337729	76	0.532905	1.39524	1.34628	N
740	hsa:4513	hsa:3066	848	30.0931	170	0.235973	0.564198	0.0277247	353	0.165896	1.42337	1.41896	N
741	hsa:4697	hsa:892	8959	12.1884	25	0.577355	0.404669	0.161753	153	-0.314735	1.48333	1.44532	N
742	hsa:57113	hsa:51433	4356	81.2681	130	0.685777	0.59919	0.201358	99	0.51503	1.39469	1.4544	N
743	hsa:64398	hsa:11007	14333	3.8256	37	0.112003	0.100928	0.0112959	775	0.0160884	1.41045	1.35579	N
744	hsa:387	hsa:6606	11211	30.8725	129	0.40584	0.262673	0.104367	320	-0.66311	1.39967	1.37439	N
745	hsa:51023	hsa:6045	20127	52.614	56	-0.102141	0.237485	0.0049899	655	0.0846319	1.40224	1.44701	N
746	hsa:29093	hsa:5684	20127	17.6894	88	-0.252043	0.231504	0.0312004	644	-0.243766	1.39758	1.37581	N
747	hsa:513	hsa:27043	10710	23.4648	172	0.18884	0.22082	0.0194809	494	0.00261649	1.38044	1.30694	N
748	hsa:3690	hsa:25942	9798	21.2983	53	0.529834	0.376812	0.130191	172	0.2006	1.33896	1.28453	N
749	hsa:9368	hsa:60	13949	35.211	111	0.0705008	0.208421	0.00244434	376	-0.502018	1.4241	1.42027	N
750	hsa:29074	hsa:5686	20127	34.7077	98	-0.0594858	0.209416	0.00177895	487	-0.209679	1.4173	1.42857	N
751	hsa:51107	hsa:283989	6007	28.2419	29	0.656284	0.517391	0.186357	111	0.193856	1.42068	1.40834	N
752	hsa:9265	hsa:27258	307	11.7263	6	0.82228	0.769014	0.38748	82	0.51671	1.33481	1.26046	N
753	hsa:4720	hsa:5892	1986	3.28557	145	0.0952219	0.45067	0.00455645	451	0.075453	1.40609	1.37689	N
754	hsa:3674	hsa:8607	11186	2.09761	87	0.043152	0.141519	0.00171626	825	0.0159413	1.41513	1.45323	N
755	hsa:2767	hsa:6598	1683	20.9792	16	0.893154	0.845588	0.42675	42	0.84543	1.34733	1.29712	N
756	hsa:51103	hsa:5432	5852	9.95432	95	0.560428	0.507282	0.162964	203	0.0092528	1.41157	1.39282	N
757	hsa:55173	hsa:6872	20127	32.1557	90	-0.130805	0.204961	0.00836891	609	-0.49432	1.41392	1.42581	N
758	hsa:54539	hsa:580	16012	10.6296	142	0.231651	0.120841	0.0396547	502	-0.370511	1.40693	1.39777	N
759	hsa:4704	hsa:5073	9992	30.871	148	0.319477	0.274165	0.0598476	413	0.0740469	1.41452	1.3722	N
760	hsa:830	hsa:9612	2080	55.365	62	0.871465	0.823308	0.37717	47	0.549444	1.41291	1.40773	N
761	hsa:7040	hsa:3981	14004	5.62036	84	0.273826	0.162113	0.0511243	460	-0.209956	1.41535	1.40768	N
762	hsa:54948	hsa:3516	3545	35.9795	52	0.0875434	0.134422	0.00438137	689	0.214469	1.42895	1.44648	N
763	hsa:64981	hsa:4691	2775	24.1452	154	0.0100225	0.339237	5.02314e-05	485	-0.755188	1.39762	1.42839	N
764	hsa:7818	hsa:10856	6922	38.0941	149	0.559706	0.457399	0.197412	242	0.0137751	1.42928	1.42833	N
765	hsa:3673	hsa:580	11103	26.2348	159	0.26376	0.226576	0.0403637	454	0.188965	1.3873	1.39022	N
766	hsa:5584	hsa:6638	4557	56.989	88	0.263841	0.391363	0.0388379	451	0.0614064	1.41463	1.42292	N
767	hsa:5906	hsa:54386	11478	30.9747	138	0.477389	0.316109	0.1202	225	-0.539712	1.43511	1.42374	N
768	hsa:515	hsa:5976	9686	19.1442	118	0.38282	0.294939	0.104423	404	-0.33635	1.45138	1.41215	N
769	hsa:4710	hsa:79595	5146	28.4726	57	0.743255	0.604167	0.144276	38	-0.267425	1.38661	1.38906	N
770	hsa:64975	hsa:8233	6504	27.7454	83	0.61178	0.459259	0.181216	146	-0.609979	1.4429	1.4485	N
771	hsa:5568	hsa:10514	8663	33.2753	139	0.315922	0.297071	0.077051	504	-0.0390836	1.42049	1.42274	N
772	hsa:64975	hsa:9439	153	38.1377	67	0.813137	0.71831	0.224965	40	-0.326071	1.41635	1.41023	N
773	hsa:29093	hsa:2188	17024	20.642	93	0.145128	0.0727003	0.0152383	625	0.329218	1.39387	1.3745	N
774	hsa:6696	hsa:6732	17802	5.94046	100	0.184982	0.0819113	0.0258296	538	-0.573774	1.43094	1.44274	N
775	hsa:54534	hsa:54107	13366	18.5693	66	0.480014	0.294545	0.115337	194	0.0503331	1.41701	1.4213	N
776	hsa:29088	hsa:4436	574	2.67462	45	0.262468	0.821814	0.0268546	165	0.00599844	1.38318	1.38293	N
777	hsa:4697	hsa:2033	9983	5.09948	35	0.541448	0.368794	0.149197	178	-0.712047	1.38819	1.40752	N
778	hsa:4720	hsa:4292	20127	5.53369	79	-0.0298892	0.626208	0.000455268	348	0.0769316	1.43892	1.45791	N
779	hsa:6445	hsa:5395	14680	4.87984	50	0.14578	0.109863	0.0184562	713	-0.0634695	1.41269	1.39727	N
780	hsa:64928	hsa:332	5265	45.9399	82	0.0535257	0.182944	0.00147536	594	0.593665	1.43982	1.44164	N
781	hsa:3674	hsa:6878	11474	24.1281	100	0.398097	0.32069	0.0686319	197	0.11144	1.41128	1.39669	N
782	hsa:4705	hsa:55193	11343	12.6441	111	0.235609	0.298643	0.0266898	310	0.00610557	1.39895	1.36043	N
783	hsa:57216	hsa:80155	13982	9.97974	74	0.412286	0.245125	0.0980815	271	-0.0450415	1.14921	1.08667	N
784	hsa:65018	hsa:891	4704	36.0769	86	0.498301	0.458904	0.16478	316	0.02159	1.44496	1.44594	N
785	hsa:4710	hsa:2874	5711	29.9081	69	0.543197	0.394958	0.0835337	72	0.538547	1.36019	1.35734	N
786	hsa:5902	hsa:1387	204	25.0968	41	0.967948	0.954704	0.540278	13	0.608452	1.44552	1.46886	N
787	hsa:30849	hsa:5889	10258	54.3165	153	0.233001	0.309392	0.0274667	375	-0.607215	1.41084	1.43201	N
788	hsa:23418	hsa:6602	7856	4.81711	63	0.568402	0.440397	0.155159	169	0.312994	1.4001	1.38839	N
789	hsa:4715	hsa:5430	13091	0.688524	52	0.0321877	0.100727	0.000978227	866	0.52561	1.46276	1.47417	N
790	hsa:10240	hsa:26224	2744	37.6669	92	0.745005	0.607407	0.181818	53	0.278509	1.35641	1.35875	N
791	hsa:374291	hsa:892	6844	3.07187	57	0.086596	0.269133	0.00391866	573	-0.158962	1.41917	1.4142	N
792	hsa:3690	hsa:6500	9689	17.6171	34	0.535626	0.380435	0.134035	171	-0.144318	1.38711	1.4027	N
793	hsa:3685	hsa:64426	1282	57.5216	108	0.733127	0.594771	0.189488	62	0.611091	1.36758	1.33051	N
794	hsa:374291	hsa:3065	776	4.48439	99	0.230539	0.672434	0.0248921	284	0.16691	1.41783	1.4551	N
795	hsa:509	hsa:23186	9371	6.08305	54	0.147716	0.216409	0.0139522	659	-0.180312	1.41706	1.42263	N
796	hsa:4695	hsa:8607	8785	3.16879	40	0.0571874	0.224766	0.00286255	745	-0.340762	1.36888	1.32176	N
797	hsa:64969	hsa:10001	2043	13.6669	48	0.029658	0.229471	0.000455467	685	0.164363	1.40794	1.34318	N
798	hsa:3690	hsa:5704	12145	0.541354	34	0.0258185	0.114788	0.000625484	856	-0.491356	1.4212	1.3799	N
799	hsa:3993	hsa:10262	6525	31.6201	124	0.576732	0.486842	0.206793	234	-0.358328	1.39299	1.46502	N
800	hsa:4731	hsa:9440	4552	37.8792	33	0.769913	0.622449	0.163443	37	-0.357216	1.46293	1.46983	N
801	hsa:4704	hsa:22916	6752	27.2316	125	0.349805	0.381113	0.067151	367	0.170249	1.41295	1.37443	N
802	hsa:64976	hsa:6667	10858	22.6217	61	0.525737	0.351145	0.129832	170	-0.5831	1.37481	1.37271	N
803	hsa:5310	hsa:5984	8942	2.76791	127	0.053686	0.219335	0.00253251	751	-0.16904	1.40994	1.41989	N
804	hsa:3688	hsa:22976	9199	44.2127	82	0.552787	0.393939	0.140829	160	0.382633	1.44542	1.44229	N
805	hsa:51650	hsa:3981	12065	10.3554	93	0.301086	0.191257	0.0618465	444	-0.302568	1.41179	1.4	N
806	hsa:8915	hsa:57504	8291	27.7352	62	0.579061	0.378378	0.114778	92	-0.0923411	1.52783	1.53164	N
807	hsa:9368	hsa:9440	2889	54.6548	108	0.460494	0.305085	0.100442	205	0.739432	1.45574	1.45809	N
808	hsa:7048	hsa:9441	11731	16.62	128	0.247443	0.173516	0.0449131	543	-0.143269	1.4118	1.42387	N
809	hsa:84545	hsa:983	7320	45.6827	119	0.496027	0.429358	0.163395	311	-0.409182	1.39178	1.4137	N
810	hsa:92259	hsa:6598	10874	19.1996	28	0.448296	0.247826	0.0907197	173	-0.646674	1.42128	1.42537	N
811	hsa:4695	hsa:6497	8267	58.6782	94	0.555775	0.43038	0.127349	135	-0.21029	1.45293	1.46839	N
812	hsa:5663	hsa:25942	7021	9.97844	49	0.636788	0.509025	0.191851	136	0.298577	1.44204	1.46858	N
813	hsa:57129	hsa:3014	439	31.9132	15	0.941567	0.916364	0.486809	23	-0.294813	1.43334	1.4281	N
814	hsa:830	hsa:9477	8522	47.6388	40	0.583646	0.420833	0.151034	139	-0.436763	1.41756	1.40768	N
815	hsa:51021	hsa:9656	5335	34.2737	125	0.0317611	0.253194	0.000517221	643	-0.14812	1.42494	1.45284	N
816	hsa:64960	hsa:6874	4153	33.6885	129	0.0835864	0.152924	0.00365705	565	-0.121526	1.45493	1.4662	N
817	hsa:4535	hsa:9794	7527	18.5173	125	0.111675	0.0816327	0.00711671	585	-0.0526977	1.40699	1.40444	N
818	hsa:4729	hsa:4173	3570	2.46579	122	0.00186242	0.396296	1.73434e-06	489	-0.421323	1.41757	1.42682	N
819	hsa:4540	hsa:2188	8646	16.0468	116	0.0579121	0.058908	0.00183489	655	0.334641	1.42306	1.44034	N
820	hsa:3690	hsa:5423	12083	17.2446	96	0.28511	0.21393	0.0402281	316	-0.167813	1.43884	1.49892	N
821	hsa:83464	hsa:25942	7847	17.1075	56	0.612452	0.453532	0.187139	147	-0.607264	1.48963	1.50722	N
822	hsa:5297	hsa:6601	28	14.0297	21	0.954169	0.935943	0.503621	18	0.895248	1.419	1.40254	N
823	hsa:4700	hsa:126961	2024	10.6274	38	0.84624	0.782143	0.374147	61	-0.159067	1.44503	1.47585	N
824	hsa:4356	hsa:10111	646	14.7726	62	0.129757	0.764454	0.00742883	220	0.588635	1.40061	1.37591	N
825	hsa:51318	hsa:7155	15086	3.36745	48	0.0786934	0.0930997	0.00573907	828	0.143687	1.37824	1.34078	N
826	hsa:51116	hsa:2958	2378	14.4604	38	0.0263697	0.240618	0.000359682	688	-0.152827	1.4158	1.43412	N
827	hsa:857	hsa:6599	13349	15.7249	37	0.450803	0.264925	0.0971877	197	-0.722391	1.49603	1.50703	N
828	hsa:65080	hsa:84148	3104	17.5379	101	0.512839	0.459941	0.121636	182	-0.45062	1.44078	1.44894	N
829	hsa:9551	hsa:51691	14344	9.26625	69	0.424768	0.252941	0.101177	254	-0.151259	1.39954	1.40387	N
830	hsa:928	hsa:23013	12150	11.3406	81	0.470335	0.29653	0.119535	223	0.0495933	1.40001	1.39236	N
831	hsa:516	hsa:6873	5200	20.7564	143	0.262887	0.394415	0.0346529	347	-0.156697	1.43176	1.43974	N
832	hsa:154796	hsa:7013	8812	40.0429	133	0.43114	0.340611	0.07288	151	0.367442	1.37249	1.34726	N
833	hsa:4780	hsa:3065	13312	18.6716	95	0.197726	0.132022	0.0319532	618	-0.202888	1.41688	1.41889	N
834	hsa:4731	hsa:7027	8232	24.2795	30	0.592349	0.396104	0.123478	93	-0.413238	1.41198	1.42638	N
835	hsa:56288	hsa:55090	3412	48.1202	95	0.731358	0.610687	0.166769	51	-0.430555	1.36101	1.36055	N
836	hsa:4540	hsa:4869	6104	29.1374	117	0.0427048	0.0865248	0.000954003	644	0.390837	1.39893	1.37276	N
837	hsa:7222	hsa:6879	3798	49.5026	99	0.691994	0.613718	0.217245	107	0.302833	1.37073	1.3997	N
838	hsa:2533	hsa:8289	10387	20.7695	73	0.451687	0.266355	0.0824611	157	0.236305	1.45747	1.45596	N
839	hsa:3688	hsa:1642	9793	30.6249	79	0.538087	0.379562	0.135749	170	0.221708	1.45677	1.45783	N
840	hsa:6520	hsa:80233	16805	15.1104	123	0.20519	0.0982759	0.0315053	523	0.0623153	1.42785	1.43781	N
841	hsa:8915	hsa:5883	9816	21.6717	50	0.479484	0.282051	0.0902288	140	0.203494	1.43736	1.46156	N
842	hsa:65993	hsa:3066	11984	24.1253	80	0.218648	0.157525	0.0387136	599	-0.100987	1.40646	1.41201	N
843	hsa:3708	hsa:5422	11503	6.34472	55	0.396079	0.252294	0.0997246	326	0.203276	1.44368	1.42378	N
844	hsa:4729	hsa:203068	5120	4.72535	95	0.221898	0.333809	0.0267154	467	-0.272124	1.41275	1.41425	N
845	hsa:10632	hsa:9782	4271	82.3124	74	0.658106	0.540373	0.14762	74	0.0143379	1.43175	1.4355	N
846	hsa:841	hsa:3065	13690	16.0522	88	0.195389	0.129213	0.0312317	620	-0.211601	1.40845	1.40856	N
847	hsa:999	hsa:26156	12228	7.55561	113	0.433429	0.323843	0.0817362	190	-0.0618734	1.42194	1.43965	N
848	hsa:4702	hsa:86	3038	13.6517	32	0.837755	0.769504	0.369403	65	0.0688431	1.33205	1.35687	N
849	hsa:4722	hsa:9070	4784	19.1783	90	0.187485	0.288488	0.0193117	513	-0.171015	1.41578	1.39808	N
850	hsa:3690	hsa:6595	12134	29.2186	106	0.225307	0.161481	0.0361848	566	-0.0247852	1.37645	1.34313	N
851	hsa:64432	hsa:4436	13363	4.57054	55	0.134221	0.112981	0.0158869	738	0.0224865	1.43075	1.45404	N
852	hsa:51295	hsa:6598	10442	18.5652	27	0.529235	0.354701	0.121062	151	-0.243396	1.40676	1.40333	N
853	hsa:3688	hsa:2079	1215	35.4837	75	0.754944	0.638158	0.197539	55	0.0931282	1.41694	1.42696	N
854	hsa:3751	hsa:6498	12571	63.784	192	0.291311	0.184211	0.0542596	434	0.193163	1.42604	1.4262	N
855	hsa:29088	hsa:5928	2893	21.5212	85	0.155148	0.427759	0.013014	503	0.243048	1.40613	1.41616	N
856	hsa:509	hsa:79228	3018	9.46123	87	0.216534	0.43911	0.0263848	479	-0.033689	1.41941	1.39328	N
857	hsa:4700	hsa:7517	7730	31.929	127	0.438728	0.393346	0.108703	310	-0.0475538	1.40904	1.44878	N
858	hsa:7430	hsa:3091	4081	100.032	156	0.468923	0.35249	0.0930367	169	0.899146	1.39352	1.36595	N
859	hsa:10267	hsa:4292	17628	2.77585	43	0.105558	0.0701754	0.00834306	742	0.186456	1.42281	1.42575	N
860	hsa:51649	hsa:6603	10369	24.405	65	0.523786	0.349091	0.134291	179	-0.624794	1.42867	1.44867	N
861	hsa:4725	hsa:8932	4600	48.88	55	0.718198	0.573529	0.167494	58	0.0806648	1.45222	1.45106	N
862	hsa:51264	hsa:7518	10841	12.8712	81	0.109955	0.123543	0.00863916	752	0.179249	1.41517	1.43117	N
863	hsa:4728	hsa:51720	13401	19.1625	72	0.0594563	0.0633374	0.00212474	769	0.0176512	1.41651	1.41442	N
864	hsa:3932	hsa:10001	8247	30.3387	96	0.347223	0.323232	0.091168	469	-0.0566737	1.41748	1.39944	N
865	hsa:4713	hsa:63922	9220	23.9956	102	0.298055	0.267882	0.0692252	522	-0.348755	1.45458	1.45359	N
866	hsa:10266	hsa:10284	9982	9.82731	46	0.47501	0.27451	0.0923379	148	-0.0791414	1.41379	1.41902	N
867	hsa:374291	hsa:6229	3054	1.95561	64	0.137174	0.357323	0.00986883	509	-0.255522	1.43092	1.42901	N
868	hsa:55114	hsa:5530	4156	24.1672	117	0.638499	0.555556	0.24808	192	0.569498	1.38753	1.38904	N
869	hsa:64949	hsa:2130	15025	8.92397	74	0.385214	0.232493	0.0784722	274	-0.252211	1.40223	1.40308	N
870	hsa:829	hsa:5925	7023	18.8482	22	0.63185	0.50996	0.174904	123	0.273651	1.39172	1.38134	N
871	hsa:4707	hsa:1660	15928	7.06919	93	0.224904	0.119932	0.0380509	521	-0.203258	1.37048	1.34873	N
872	hsa:51107	hsa:9862	3211	29.3916	42	0.769517	0.638462	0.192049	47	0.368604	1.47377	1.491	N
873	hsa:84876	hsa:60	10571	13.4854	38	0.518605	0.342657	0.137756	188	-0.474076	1.40539	1.40263	N
874	hsa:5289	hsa:10111	4865	22.9294	72	0.243371	0.330446	0.0382869	541	0.929658	1.35334	1.38396	N
875	hsa:4695	hsa:9862	10298	37.6815	54	0.525893	0.358744	0.114028	143	-0.250508	1.41159	1.41313	N
876	hsa:1293	hsa:128312	991	79.8297	168	0.413578	0.408163	0.0810609	232	-0.0432826	1.40765	1.40436	N
877	hsa:64969	hsa:6117	20127	17.1145	48	-0.0780773	0.277717	0.00290895	658	0.234261	1.40559	1.40333	N
878	hsa:740	hsa:54973	9583	15.4317	87	0.216267	0.2301	0.0359844	619	-0.0587937	1.41797	1.35604	N
879	hsa:64975	hsa:10001	6608	23.717	78	0.588854	0.458333	0.146408	130	-0.238752	1.47936	1.51524	N
880	hsa:4696	hsa:6908	15939	3.96074	58	0.291336	0.133333	0.0468064	312	-0.224774	1.41267	1.41293	N
881	hsa:4729	hsa:23054	15356	14.5923	95	0.188839	0.115502	0.0248985	582	-0.137828	1.41902	1.41344	N
882	hsa:51264	hsa:4292	472	3.34566	43	0.232217	0.790899	0.0222251	193	0.110347	1.40935	1.42091	N
883	hsa:124995	hsa:2965	10337	11.825	87	0.255355	0.253086	0.0291476	242	-0.280545	1.37435	1.31734	N
884	hsa:3674	hsa:5883	7856	45.112	99	0.49064	0.394068	0.0961679	143	0.268313	1.38387	1.31789	N
885	hsa:51021	hsa:10920	8031	28.2091	52	0.0312593	0.161557	0.000509283	711	0.191688	1.41131	1.35357	N
886	hsa:4535	hsa:6881	20127	44.754	122	-0.201932	0.151394	0.0197846	639	-0.19385	1.39254	1.39395	N
887	hsa:3685	hsa:55250	10938	27.3815	87	0.40574	0.316708	0.0841794	274	0.148784	1.42492	1.45477	N
888	hsa:65080	hsa:4088	6278	39.7951	94	0.555373	0.38565	0.12948	137	0.838903	1.34078	1.31063	N
889	hsa:4715	hsa:3981	12736	23.3458	121	0.285948	0.174863	0.0557771	453	-0.267615	1.42123	1.43061	N
890	hsa:51107	hsa:2962	13	67.4452	32	0.821547	0.731544	0.237342	40	0.547615	1.40369	1.40163	N
891	hsa:124995	hsa:23013	15403	5.04676	125	0.163972	0.209877	0.0128177	320	-0.197525	1.41714	1.40898	N
892	hsa:64979	hsa:5901	3579	58.9983	174	0.0898595	0.314074	0.004065	463	-0.481135	1.40424	1.39821	N
893	hsa:10573	hsa:11137	5353	14.0792	106	0.629301	0.5675	0.210566	173	-0.53901	1.40499	1.37947	N
894	hsa:4537	hsa:80209	9530	7.97185	143	0.124982	0.092559	0.00839371	500	-0.0261084	1.41674	1.43148	N
895	hsa:51650	hsa:56949	10301	11.2837	84	0.518615	0.348684	0.142294	198	-0.742098	1.41972	1.42221	N
896	hsa:4715	hsa:23013	11963	44.4686	112	0.471278	0.301887	0.116931	222	-0.540629	1.53651	1.53531	N
897	hsa:9590	hsa:10111	17373	6.91298	82	0.11573	0.07125	0.0118067	743	0.18004	1.37983	1.34552	N
898	hsa:3690	hsa:2176	6041	12.8711	33	0.695131	0.513514	0.1441	54	0.070188	1.30184	1.26422	N
899	hsa:4535	hsa:5883	20127	47.9974	135	-0.0846514	0.15309	0.00350715	603	0.0573972	1.42171	1.43017	N
900	hsa:4702	hsa:4361	4424	22.9317	120	0.729151	0.640719	0.287142	120	0.0865661	1.4125	1.38794	N
901	hsa:55851	hsa:53981	11651	10.8282	96	0.301797	0.198618	0.0666151	464	-0.352107	1.35733	1.27784	N
902	hsa:6445	hsa:3066	14655	15.3186	71	0.191162	0.123769	0.0299302	623	-0.207575	1.41181	1.41026	N
903	hsa:4722	hsa:8208	2472	5.54223	112	0.187515	0.431373	0.0181269	435	-0.18966	1.43686	1.43298	N
904	hsa:10632	hsa:8089	8118	52.5924	66	0.602394	0.444853	0.178346	151	-0.635571	1.46658	1.50397	N
905	hsa:4535	hsa:6873	20127	29.3012	164	-0.110427	0.297365	0.00606954	560	-0.322327	1.42861	1.42841	N
906	hsa:4709	hsa:25929	10834	12.3479	133	0.465031	0.318766	0.126029	265	-0.407681	1.37361	1.34749	N
907	hsa:23385	hsa:5931	10101	9.8644	92	0.493628	0.353383	0.147424	258	0.206063	1.41702	1.41516	N
908	hsa:56288	hsa:9967	5766	22.9424	68	0.6737	0.504274	0.133345	58	0.42061	1.35877	1.35858	N
909	hsa:2811	hsa:708	10297	37.673	166	0.456461	0.321513	0.12626	287	0.379295	1.40934	1.39154	N
910	hsa:4513	hsa:23028	948	25.7669	183	0.212357	0.555147	0.0224217	363	-0.115994	1.41216	1.43162	N
911	hsa:51373	hsa:10921	2259	43.5132	142	0.118199	0.386179	0.00706197	453	-0.00162061	1.38265	1.37107	N
912	hsa:79590	hsa:1108	995	5.20112	114	0.0579985	0.596413	0.00165014	360	-0.109444	1.42406	1.40902	N
913	hsa:539	hsa:10419	4500	7.39419	87	0.215174	0.330729	0.0264071	514	0.15497	1.42897	1.46552	N
914	hsa:29093	hsa:4088	12310	29.2192	82	0.198915	0.131852	0.0280166	586	0.65368	1.36056	1.34568	N
915	hsa:28977	hsa:3066	14943	14.7759	73	0.188763	0.120956	0.0292112	625	-0.109184	1.41347	1.40862	N
916	hsa:64398	hsa:9978	4788	12.9646	12	0.216598	0.316338	0.0351694	590	-0.0483637	1.40732	1.38923	N
917	hsa:10845	hsa:29127	7975	2.13371	22	0.0404903	0.241986	0.00142094	733	-0.381945	1.40052	1.42644	N
918	hsa:50855	hsa:4116	9711	18.9394	17	0.566918	0.393305	0.144394	145	-0.289964	1.43298	1.44697	N
919	hsa:10469	hsa:7518	10023	38.0235	63	0.514977	0.350993	0.13435	196	-0.523511	1.44514	1.48066	N
920	hsa:116540	hsa:4292	13246	9.15139	69	0.153323	0.117942	0.0203033	703	0.183327	1.42257	1.41194	N
921	hsa:63931	hsa:5928	2799	80.132	109	0.0227817	0.387429	0.000260911	536	-0.365961	1.41684	1.40138	N
922	hsa:4541	hsa:10556	12177	14.6902	56	0.374436	0.190476	0.0627629	204	-0.398929	1.37997	1.37402	N
923	hsa:9551	hsa:7067	200	21.3403	26	0.956956	0.923913	0.268247	7	-0.0164876	1.38097	1.37368	N
924	hsa:3303	hsa:2967	7460	2.52235	33	0.105578	0.252947	0.00808229	697	-0.282494	1.39409	1.37132	N
925	hsa:65008	hsa:86	5337	11.0335	133	0.0220414	0.238245	0.000243107	486	-0.442331	1.40511	1.43726	N
926	hsa:7430	hsa:9739	11087	37.1506	113	0.473442	0.326531	0.116767	231	0.0250003	1.38543	1.38437	N
927	hsa:3678	hsa:1058	13232	26.3972	88	0.371992	0.304075	0.0621109	222	-0.35407	1.38939	1.39136	N
928	hsa:4700	hsa:9439	6596	33.7521	25	0.64765	0.5	0.181255	113	-0.066787	1.3885	1.3959	N
929	hsa:1080	hsa:5111	3683	3.89054	9	0.0728423	0.365524	0.00418783	611	-0.290123	1.41809	1.46474	N
930	hsa:5894	hsa:5437	5680	40.05	84	0.377741	0.37642	0.106182	439	-0.0912314	1.40188	1.41477	N
931	hsa:7220	hsa:60	7782	60.0549	84	0.599487	0.462329	0.175157	157	0.00132672	1.4017	1.38925	N
932	hsa:4724	hsa:9343	4634	1.2252	40	0.0415062	0.295455	0.00143761	682	-0.0627621	1.4405	1.4321	N
933	hsa:128308	hsa:3187	9463	33.8745	82	0.571732	0.38785	0.13981	131	-0.265122	1.53059	1.56275	N
934	hsa:55114	hsa:1387	2972	26.2929	49	0.881839	0.833333	0.420671	48	0.587253	1.46408	1.44975	N
935	hsa:4694	hsa:6632	14450	28.9744	77	0.427056	0.240418	0.0933281	218	-0.3474	1.40688	1.41503	N
936	hsa:4704	hsa:6598	7360	36.876	124	0.405379	0.375439	0.0971127	356	0.148361	1.43549	1.43498	N
937	hsa:9553	hsa:4000	12002	20.7244	141	0.179509	0.17623	0.0163383	402	-0.228388	1.4346	1.4665	N
938	hsa:93974	hsa:8819	4100	67.656	65	0.690279	0.566434	0.153929	62	0.442198	1.31791	1.31725	N
939	hsa:84433	hsa:348995	12693	16.0089	95	0.42308	0.267606	0.0961743	260	0.543535	1.4284	1.42574	N
940	hsa:3680	hsa:2966	11246	18.7395	112	0.391292	0.334356	0.0690508	217	0.0850752	1.41969	1.42698	N
941	hsa:3690	hsa:25920	762	47.6867	35	0.869862	0.791667	0.24165	25	0.729801	1.39961	1.36979	N
942	hsa:93974	hsa:6634	10697	31.4172	72	0.499101	0.3391	0.119279	191	-0.491044	1.41815	1.4243	N
943	hsa:51295	hsa:57504	4187	85.6211	61	0.712597	0.56	0.177698	66	0.315775	1.28451	1.28057	N
944	hsa:64949	hsa:1108	14946	14.0677	119	0.169647	0.116848	0.0218248	650	-0.256252	1.44103	1.44607	N
945	hsa:5029	hsa:6427	13919	3.14803	72	0.343335	0.199557	0.0765984	361	0.0816937	1.3875	1.38647	N
946	hsa:28957	hsa:5422	14916	7.25343	71	0.341014	0.192661	0.074355	352	-0.28419	1.43197	1.40336	N
947	hsa:79590	hsa:3303	158	5.0519	56	0.243446	0.726305	0.0265261	257	0.0152283	1.41374	1.39969	N
948	hsa:51107	hsa:57697	11467	3.59623	22	0.0573482	0.132492	0.00303486	825	-0.139615	1.33106	1.37295	N
949	hsa:219927	hsa:51773	6543	33.5673	127	0.147762	0.281407	0.0110361	429	-0.127888	1.39489	1.4033	N
950	hsa:4716	hsa:6883	10645	19.1882	22	0.536402	0.358025	0.129792	156	-0.402468	1.41032	1.41277	N
951	hsa:6182	hsa:9412	11911	26.3238	86	0.171497	0.140136	0.0199543	632	-0.166093	1.42368	1.4361	N
952	hsa:4700	hsa:60	2683	15.794	45	0.83476	0.766551	0.369378	67	-0.215388	1.38406	1.43225	N
953	hsa:54534	hsa:6944	9188	36.5048	77	0.555386	0.38	0.121612	124	0.0202405	1.45907	1.48523	N
954	hsa:55851	hsa:54921	386	53.2397	47	0.74458	0.630573	0.193877	58	0.58825	1.44694	1.44465	N
955	hsa:928	hsa:23450	10834	11.5774	50	0.524906	0.345588	0.137386	178	-0.575922	1.50309	1.54639	N
956	hsa:60488	hsa:23451	1829	52.8705	50	0.722912	0.598802	0.189228	67	0.599519	1.38821	1.38792	N
957	hsa:23385	hsa:23524	7194	13.99	55	0.607887	0.486275	0.161402	131	0.361938	1.45047	1.4644	N
958	hsa:961	hsa:8454	13991	4.27349	38	0.356376	0.173913	0.060963	228	-0.655638	1.36841	1.35182	N
959	hsa:6183	hsa:8535	8696	3.92944	49	0.0422515	0.216893	0.00112582	751	-0.0580834	1.41104	1.4093	N
960	hsa:4725	hsa:8819	4449	36.6001	58	0.704745	0.564885	0.155068	57	0.431182	1.39507	1.39673	N
961	hsa:4535	hsa:4175	20127	5.18046	171	-0.0749059	0.406176	0.00282194	500	-0.228201	1.41062	1.42078	N
962	hsa:3932	hsa:26277	18397	3.33617	112	0.130709	0.0648415	0.0123915	649	-0.0813184	1.42731	1.44109	N
963	hsa:4714	hsa:332	5246	66.9296	32	0.699166	0.542373	0.191972	81	0.637365	1.266	1.2682	N
964	hsa:3688	hsa:6598	8615	24.9701	74	0.561616	0.4125	0.134721	141	0.19352	1.39391	1.38545	N
965	hsa:23607	hsa:2962	5723	50.6589	38	0.628159	0.493927	0.17394	125	0.428356	1.39314	1.37909	N
966	hsa:64968	hsa:6929	10848	44.279	127	0.418041	0.286245	0.0754162	192	0.0242539	1.39524	1.39179	N
967	hsa:4715	hsa:53615	3976	59.0128	69	0.709496	0.58042	0.164869	60	0.314328	1.27711	1.26971	N
968	hsa:23385	hsa:6879	7195	7.64951	48	0.614681	0.492126	0.165378	129	0.0448513	1.39684	1.3535	N
969	hsa:3688	hsa:6597	12248	29.0699	146	0.227444	0.16042	0.0367333	560	-0.0202305	1.40324	1.36749	N
970	hsa:84545	hsa:4976	1950	35.6337	67	0.874894	0.823322	0.406861	50	-0.474505	1.40991	1.41966	N
971	hsa:65008	hsa:29079	11197	18.1073	128	0.280311	0.180583	0.0471824	422	0.614878	1.41968	1.4016	N
972	hsa:10632	hsa:26019	8075	49.1258	97	0.598875	0.44697	0.168074	146	-0.734617	1.40773	1.40847	N
973	hsa:4704	hsa:26277	17557	13.3004	149	0.193601	0.0830325	0.0274893	508	-0.0240028	1.40054	1.32217	N
974	hsa:219927	hsa:6118	7357	43.7572	120	0.176632	0.274611	0.015877	420	0.233072	1.40061	1.37919	N
975	hsa:11222	hsa:2956	363	14.8527	33	0.0570295	0.847983	0.00132107	147	0.386744	1.40884	1.41311	N
976	hsa:3690	hsa:7536	8879	38.2969	77	0.558377	0.404669	0.140016	153	0.0765104	1.42212	1.4442	N
977	hsa:4722	hsa:3688	11457	13.7042	116	0.172859	0.145743	0.0186304	592	-0.146884	1.43806	1.47389	N
978	hsa:4723	hsa:6878	6505	20.3879	89	0.218164	0.300813	0.027312	516	-0.15865	1.40867	1.40643	N
979	hsa:3312	hsa:3516	11089	3.84159	21	0.0591446	0.126203	0.00244223	817	-0.347972	1.41382	1.41855	N
980	hsa:2335	hsa:54512	10441	8.11928	115	0.0456529	0.175	0.00117331	759	-0.060669	1.39786	1.37968	N
981	hsa:7220	hsa:25942	7335	70.3481	98	0.620194	0.485507	0.18186	142	0.2143	1.39953	1.36407	N
982	hsa:65005	hsa:5438	20127	21.129	83	-0.447984	0.128174	0.101124	721	-0.176361	1.39887	1.35133	N
983	hsa:7223	hsa:1659	9161	11.8071	120	0.132951	0.222832	0.0152477	708	-0.0491449	1.41519	1.37965	N
984	hsa:51073	hsa:11177	4632	17.1514	32	0.0391123	0.282782	0.00078825	629	-0.493893	1.40307	1.3684	N
985	hsa:6520	hsa:8451	6939	4.88528	114	0.0873398	0.269747	0.0038688	490	-0.252417	1.41747	1.46311	N
986	hsa:60	hsa:7089	990	54.9462	98	0.702187	0.647332	0.287148	152	0.394057	1.41355	1.40406	N
987	hsa:64949	hsa:9768	6095	12.0593	54	0.615524	0.422222	0.0928576	52	0.585826	1.34682	1.34568	N
988	hsa:51295	hsa:10920	6347	46.42	43	0.658177	0.5	0.153792	81	0.0635709	1.4474	1.46695	N
989	hsa:51107	hsa:4000	3630	36.2451	95	0.700681	0.585987	0.167418	65	0.586574	1.45443	1.45816	N
990	hsa:51263	hsa:6601	12984	9.32191	82	0.403279	0.293515	0.0720109	207	-0.712829	1.37346	1.35599	N
991	hsa:116541	hsa:51434	10832	44.8534	151	0.419432	0.290404	0.0957928	281	-0.27696	1.49398	1.5433	N
992	hsa:63875	hsa:6632	20127	66.8323	47	-0.0588977	0.270694	0.00167554	652	-0.144482	1.41424	1.39671	N
993	hsa:63931	hsa:3065	20127	3.91445	107	-0.0709524	0.621679	0.00265435	356	-0.0775916	1.43711	1.45361	N
994	hsa:64960	hsa:84148	20127	60.3885	90	-0.122053	0.202918	0.00730752	601	-0.690358	1.40349	1.42663	N
995	hsa:4535	hsa:2547	20127	43.2361	112	-0.189744	0.159363	0.0174996	633	-0.416205	1.40473	1.41899	N
996	hsa:4701	hsa:5684	14372	2.95492	20	0.407113	0.239554	0.095654	273	-0.23714	1.38271	1.33751	N
997	hsa:3993	hsa:3608	9507	43.6491	73	0.580608	0.401786	0.148267	134	0.855681	1.40974	1.40734	N
998	hsa:2768	hsa:6598	1225	18.3011	15	0.901604	0.857678	0.429008	38	0.819346	1.35764	1.3654	N
999	hsa:5144	hsa:9612	3131	33.0936	58	0.810357	0.749091	0.316474	69	0.52168	1.37982	1.37419	N
1000	hsa:2335	hsa:81857	5022	39.5258	125	0.540633	0.414508	0.107458	113	0.211678	1.42691	1.43125	N
1001	hsa:4719	hsa:9978	5900	1.57145	78	0.0765916	0.2825	0.00304535	574	-0.131106	1.42151	1.40477	N
1002	hsa:160622	hsa:2114	1102	20.0705	21	0.957803	0.925532	0.272883	7	-0.120395	1.38172	1.37824	N
1003	hsa:10683	hsa:5435	8814	14.42	40	0.516517	0.377465	0.143559	221	-0.318254	1.42887	1.43034	N
1004	hsa:521	hsa:3065	15960	16.9893	88	0.169634	0.0997191	0.0237716	641	0.0165727	1.40149	1.39249	N
1005	hsa:51107	hsa:8175	8571	11.6079	75	0.565467	0.409836	0.166136	180	-0.348276	1.2809	1.38566	N
1006	hsa:1080	hsa:53615	11376	2.10575	35	0.0378172	0.133956	0.00132502	834	0.0487693	1.43328	1.46599	N
1007	hsa:55173	hsa:672	20127	32.0082	89	-0.118493	0.206037	0.00687453	605	-0.301634	1.44434	1.44905	N
1008	hsa:6183	hsa:25942	5760	2.98053	49	0.0168779	0.276795	0.000149996	695	-0.624077	1.42373	1.4659	N
1009	hsa:3674	hsa:2176	6451	13.459	81	0.618815	0.419118	0.12807	79	0.0612681	1.23263	1.13566	N
1010	hsa:5906	hsa:4292	3616	19.2896	90	0.265639	0.38937	0.043417	494	-0.150614	1.45128	1.41344	N
1011	hsa:4846	hsa:5883	8984	26.8816	121	0.455065	0.365714	0.136896	333	-0.141672	1.41338	1.44368	N
1012	hsa:4709	hsa:51003	7735	16.5402	66	0.60392	0.457692	0.167424	141	-0.256466	1.39605	1.40582	N
1013	hsa:3688	hsa:9978	9992	26.215	72	0.530998	0.37276	0.133301	175	-0.238789	1.41619	1.43256	N
1014	hsa:55851	hsa:10980	8420	16.3614	23	0.586159	0.421245	0.172368	158	-0.486429	1.29832	1.2656	N
1015	hsa:4704	hsa:6874	10991	34.4857	142	0.296435	0.225577	0.0532735	436	-0.0284724	1.4164	1.37731	N
1016	hsa:55851	hsa:142	4552	36.6885	65	0.668395	0.518519	0.19179	104	-0.527912	1.47022	1.487	N
1017	hsa:84612	hsa:3066	13178	14.5786	81	0.192791	0.133427	0.0279912	617	-0.21637	1.4169	1.40677	N
1018	hsa:51263	hsa:10714	10038	36.143	105	0.436574	0.336683	0.070189	132	0.148826	1.4227	1.4234	N
1019	hsa:8192	hsa:80789	7794	10.814	64	0.0628562	0.096577	0.00225851	739	-0.145175	1.40204	1.36706	N
1020	hsa:84612	hsa:5985	13094	1.33681	35	0.0479822	0.10084	0.00216325	856	-0.138276	1.41092	1.35939	N
1021	hsa:4695	hsa:9443	3742	76.6224	70	0.781687	0.709163	0.276639	73	0.0681084	1.34804	1.34863	N
1022	hsa:4696	hsa:5929	16215	5.73608	100	0.274888	0.124352	0.0431539	338	-0.723628	1.43491	1.46971	N
1023	hsa:3685	hsa:2648	13666	26.2008	109	0.336689	0.286517	0.0527361	254	0.16304	1.44851	1.47885	N
1024	hsa:51079	hsa:79840	10189	76.435	80	0.520934	0.349776	0.112376	145	-0.116833	1.37069	1.34259	N
1025	hsa:6520	hsa:51340	4123	8.45006	150	0.109426	0.311859	0.00607439	470	-0.252379	1.40982	1.41	N
1026	hsa:4719	hsa:219771	9255	1.67823	97	0.0668506	0.227848	0.0023349	610	-0.111726	1.43476	1.42766	N
1027	hsa:8038	hsa:5929	8066	13.6602	108	0.548344	0.444162	0.164426	219	0.571873	1.37953	1.30444	N
1028	hsa:64979	hsa:6908	20127	24.294	136	-0.107562	0.242798	0.00577137	552	-0.177553	1.40351	1.40475	N
1029	hsa:521	hsa:25929	15920	22.0278	109	0.336322	0.179949	0.0654457	319	-0.479457	1.40039	1.39786	N
1030	hsa:3674	hsa:7014	14866	7.30953	112	0.333018	0.276596	0.0441405	170	-0.0381392	1.39853	1.38899	N
1031	hsa:28977	hsa:7307	12498	10.5684	23	0.498141	0.317164	0.119373	183	-0.673879	1.40972	1.40493	N
1032	hsa:51081	hsa:6598	20127	54.2409	52	-0.0233932	0.222222	0.000268732	672	-0.580977	1.39826	1.43339	N
1033	hsa:1742	hsa:9439	11430	9.86699	39	0.147998	0.140644	0.0191447	721	0.327928	1.37315	1.26343	N
1034	hsa:64983	hsa:56655	6129	33.001	91	0.62099	0.487455	0.183382	143	0.534421	1.39898	1.37908	N
1035	hsa:50855	hsa:128308	1299	26.7243	34	0.9168	0.85567	0.247011	14	0.328245	1.46606	1.4657	N
1036	hsa:4714	hsa:86	10598	20.6952	36	0.522117	0.345196	0.138332	184	-0.66419	1.47605	1.49424	N
1037	hsa:84311	hsa:84458	623	35.0052	40	0.951219	0.913043	0.266212	8	0.676338	1.39932	1.40318	N
1038	hsa:4537	hsa:2353	20127	21.8924	145	-0.110697	0.143951	0.00609776	559	0.186444	1.40821	1.36093	N
1039	hsa:3685	hsa:2967	13101	21.2032	114	0.352875	0.300676	0.0539425	207	-0.0127228	1.42648	1.47298	N
1040	hsa:514	hsa:6881	880	95.2537	68	0.749426	0.650602	0.257806	87	-0.237216	1.42415	1.40875	N
1041	hsa:4702	hsa:4152	5370	31.3598	37	0.682241	0.538462	0.203118	102	-0.087638	1.38688	1.38777	N
1042	hsa:4513	hsa:5933	4471	16.8386	158	0.104635	0.165275	0.00564646	500	-0.158967	1.42648	1.43543	N
1043	hsa:4725	hsa:3320	15244	9.40722	119	0.195061	0.122419	0.0281478	595	-0.0171221	1.40962	1.40479	N
1044	hsa:51107	hsa:4436	11405	5.23556	44	0.158308	0.151442	0.0217225	706	-0.0768848	1.40399	1.39318	N
1045	hsa:54518	hsa:79595	2848	72.6255	75	0.73769	0.604478	0.1751	53	0.754845	1.42111	1.42649	N
1046	hsa:64975	hsa:5432	10315	5.5983	95	0.475415	0.328084	0.130449	256	-0.215797	1.40852	1.40233	N
1047	hsa:4722	hsa:10987	4450	10.3337	98	0.0912954	0.292943	0.00429162	531	-0.256338	1.41524	1.37808	N
1048	hsa:10267	hsa:5441	17585	55.9115	46	0.145275	0.100592	0.00975817	304	0.00518046	1.41393	1.41225	N
1049	hsa:51021	hsa:26277	14879	2.49627	63	0.0652118	0.0529483	0.00278293	787	0.197589	1.41286	1.41932	N
1050	hsa:84612	hsa:3192	6385	24.7265	120	0.654208	0.489583	0.172545	98	0.478766	1.35213	1.28249	N
1051	hsa:64979	hsa:6908	20127	24.294	136	-0.107562	0.242798	0.00577137	552	-0.177553	1.40351	1.40475	N
1052	hsa:6445	hsa:2178	4695	27.1869	32	0.663723	0.52381	0.117731	50	0.234664	1.47783	1.48126	N
1053	hsa:4715	hsa:6883	9291	64.4312	60	0.548076	0.379592	0.133748	152	-0.37925	1.41563	1.41264	N
1054	hsa:4701	hsa:26015	11106	13.5801	42	0.521857	0.344398	0.120606	158	-0.517299	1.42149	1.42157	N
1055	hsa:9801	hsa:6598	20127	76.9205	54	-0.0507137	0.212157	0.00124785	661	-0.136904	1.38172	1.3382	N
1056	hsa:9768	hsa:2547	11874	9.26344	30	0.361494	0.167347	0.0609719	204	-0.576172	1.41032	1.40504	N
1057	hsa:4715	hsa:2966	10566	48.5448	73	0.523786	0.349091	0.134291	179	-0.649444	1.40941	1.40805	N
1058	hsa:4709	hsa:6605	5809	25.4302	61	0.633608	0.482353	0.189237	132	0.0159081	1.35431	1.35043	N
1059	hsa:55114	hsa:6604	2445	35.8177	63	0.841954	0.785235	0.371848	64	0.752853	1.45288	1.42011	N
1060	hsa:4704	hsa:4088	13741	19.2607	122	0.272035	0.162162	0.0506992	465	-0.091815	1.41729	1.39534	N
1061	hsa:57129	hsa:1022	6852	34.3768	94	0.364111	0.358357	0.0994468	453	-0.192933	1.41361	1.39177	N
1062	hsa:23107	hsa:3981	12430	5.95267	100	0.285935	0.18	0.0541886	451	-0.205805	1.43024	1.4485	N
1063	hsa:51103	hsa:5981	7791	4.85418	82	0.0963495	0.255591	0.00662845	699	-0.0124302	1.45156	1.44242	N
1064	hsa:928	hsa:4683	9691	20.1583	67	0.567242	0.408654	0.127623	123	0.127215	1.48191	1.48866	N
1065	hsa:124995	hsa:5689	15603	0.906376	87	0.106083	0.186837	0.00552972	383	-0.267274	1.39531	1.41105	N
1066	hsa:5584	hsa:4087	13948	10.4956	84	0.197275	0.128895	0.0317196	615	-0.153763	1.40536	1.40625	N
1067	hsa:4729	hsa:11284	3373	12.6211	141	0.249536	0.411437	0.0330561	422	-0.15576	1.41778	1.38023	N
1068	hsa:5576	hsa:2963	7283	48.3471	94	0.425637	0.386107	0.123611	380	-0.0908184	1.42799	1.37123	N
1069	hsa:1080	hsa:142	8952	2.44422	54	0.0512126	0.221184	0.00230243	750	-0.569524	1.39629	1.36449	N
1070	hsa:4709	hsa:57616	1666	70.0061	51	0.729398	0.587786	0.16939	54	0.0915453	1.27822	1.27591	N
1071	hsa:7220	hsa:3308	10978	6.99297	82	0.0731693	0.150376	0.00384976	791	-0.40282	1.43769	1.43569	N
1072	hsa:26519	hsa:26986	3442	19.7464	70	0.639651	0.564159	0.257007	197	-0.130597	1.44671	1.42619	N
1073	hsa:55168	hsa:5434	20127	12.9704	84	-0.331603	0.132612	0.0564186	641	-0.515917	1.3906	1.29838	N
1074	hsa:28977	hsa:7528	12009	11.1437	22	0.503383	0.32197	0.120959	179	-0.713	1.34906	1.32676	N
1075	hsa:5289	hsa:8932	7720	14.7088	28	0.625555	0.472727	0.197759	145	-0.320507	1.38959	1.38275	N
1076	hsa:23607	hsa:55090	10225	34.4828	69	0.510119	0.356275	0.111619	159	-0.250239	1.35127	1.31212	N
1077	hsa:4536	hsa:9112	20127	40.2281	130	-0.0808771	0.107242	0.00315016	641	-0.0294666	1.39186	1.36096	N
1078	hsa:4722	hsa:2968	7631	1.24584	99	0.0845537	0.270777	0.00368601	544	-0.194633	1.42373	1.42959	N
1079	hsa:55114	hsa:6605	1820	39.5748	23	0.902796	0.864151	0.415653	36	0.0168825	1.45542	1.456	N
1080	hsa:122704	hsa:9984	9982	21.2246	29	0.506151	0.316514	0.107968	149	-0.637802	1.42756	1.43014	N
1081	hsa:509	hsa:79622	13069	2.96382	37	0.112271	0.108852	0.00900538	745	0.203943	1.40173	1.39689	N
1082	hsa:51107	hsa:5985	11461	1.92199	20	0.0559367	0.132353	0.00288872	826	-0.0974369	1.43327	1.47233	N
1083	hsa:4713	hsa:23411	9376	24.4769	119	0.292541	0.269956	0.0577788	503	-0.0840153	1.40976	1.37575	N
1084	hsa:51295	hsa:4008	6554	78.9355	59	0.657448	0.494048	0.158506	85	-0.134563	1.47634	1.48071	N
1085	hsa:2597	hsa:2962	10904	7.01435	62	0.0801908	0.143659	0.00406103	763	-0.0987147	1.42444	1.4324	N
1086	hsa:10573	hsa:6877	7090	17.4952	112	0.519386	0.472279	0.152095	257	-0.399771	1.4186	1.38428	N
1087	hsa:9265	hsa:10657	8941	9.05271	19	0.571623	0.403636	0.164383	164	-0.401574	1.39553	1.38593	N
1088	hsa:5894	hsa:5981	998	3.31891	82	0.108083	0.721174	0.00518901	266	0.0122636	1.38955	1.45223	N
1089	hsa:3265	hsa:6714	2657	64.7043	155	0.24797	0.512887	0.0314018	378	0.0775657	1.40546	1.45087	N
1090	hsa:79590	hsa:9443	20127	17.8961	90	-0.109408	0.169909	0.00576643	640	0.278752	1.4098	1.38943	N
1091	hsa:4537	hsa:2975	5480	24.1482	140	0.11663	0.129204	0.00708917	492	-0.308915	1.41475	1.42459	N
1092	hsa:4723	hsa:2966	5032	14.5304	101	0.175905	0.3125	0.0168463	517	-0.216827	1.42044	1.42459	N
1093	hsa:122704	hsa:10051	15999	8.0582	74	0.137464	0.0905612	0.0163778	713	-0.0576412	1.4256	1.43134	N
1094	hsa:4536	hsa:6597	20127	16.9254	159	-0.0536574	0.5	0.00145754	443	-0.158473	1.41942	1.36501	N
1095	hsa:10845	hsa:60	4576	3.01427	26	0.0464294	0.29576	0.00179812	681	-0.550934	1.39452	1.39411	N
1096	hsa:4694	hsa:9092	14518	32.8169	66	0.395519	0.238095	0.0665653	192	-0.567192	1.4297	1.43372	N
1097	hsa:60	hsa:6599	1227	21.3085	28	0.93793	0.913495	0.488229	25	0.840069	1.44321	1.46395	N
1098	hsa:54539	hsa:7150	14042	9.96365	46	0.433407	0.248175	0.0907632	206	-0.662988	1.44724	1.47354	N
1099	hsa:64398	hsa:51530	9949	7.23067	47	0.152267	0.188876	0.0179658	700	-0.0539015	1.4078	1.39753	N
1100	hsa:9553	hsa:5810	8429	65.6612	100	0.308591	0.316733	0.0489792	343	-0.482106	1.37763	1.36972	N
1101	hsa:51642	hsa:4851	14451	15.6071	127	0.265077	0.157801	0.0484666	475	-0.233519	1.33572	1.31886	N
1102	hsa:64398	hsa:4704	906	2.89823	120	0.16855	0.575083	0.0141265	382	-0.0181205	1.44275	1.45927	N
1103	hsa:51264	hsa:9443	7840	17.7965	52	0.0952802	0.23015	0.0051808	669	-0.0066144	1.4131	1.35578	N
1104	hsa:10469	hsa:4802	554	13.8371	23	0.818844	0.770898	0.348984	74	0.763149	1.3676	1.30909	N
1105	hsa:4697	hsa:4088	542	24.5254	11	0.825656	0.725664	0.204112	31	0.298961	1.42823	1.41295	N
1106	hsa:4509	hsa:53615	8230	4.90965	37	0.41535	0.193798	0.0542803	104	-0.0682791	1.40553	1.40691	N
1107	hsa:51103	hsa:6908	5781	5.58125	80	0.582454	0.526718	0.173255	186	0.00801609	1.39008	1.39945	N
1108	hsa:7416	hsa:7421	9846	26.8152	33	0.567773	0.392241	0.14243	141	-0.0376551	1.41242	1.42385	N
1109	hsa:4709	hsa:51592	8140	12.4258	69	0.600174	0.444444	0.179382	155	-0.440039	1.39769	1.39611	N
1110	hsa:740	hsa:9282	523	31.4848	67	0.772144	0.686747	0.272561	78	-0.489326	1.40068	1.39806	N
1111	hsa:65003	hsa:6597	20127	4.04606	103	-0.0655098	0.653886	0.00238861	334	-0.216597	1.41176	1.40122	N
1112	hsa:4701	hsa:57510	12830	9.71184	22	0.500749	0.319549	0.120162	181	-0.602657	1.39754	1.39356	N
1113	hsa:55114	hsa:5685	3419	6.9966	12	0.740422	0.661157	0.314442	123	0.248237	1.39605	1.39384	N
1114	hsa:6150	hsa:9412	11206	47.0372	112	0.411632	0.277937	0.085017	252	0.566968	1.42061	1.41715	N
1115	hsa:3690	hsa:6207	11467	5.31858	48	0.422681	0.286111	0.0923158	257	-0.148115	1.40544	1.38158	N
1116	hsa:522	hsa:26354	13445	6.79207	87	0.220737	0.138763	0.0384773	571	-0.278307	1.43468	1.43651	N
1117	hsa:57129	hsa:6628	2464	28.3404	35	0.827856	0.769231	0.377629	75	-0.139211	1.45991	1.35385	N
1118	hsa:29093	hsa:6599	6289	26.1543	92	0.0206399	0.251664	0.00021429	562	-0.645693	1.38192	1.31988	N
1119	hsa:4707	hsa:8945	15957	5.06912	110	0.30201	0.159453	0.0559703	369	-0.450872	1.38797	1.37685	N
1120	hsa:64981	hsa:8517	11702	18.8118	154	0.119638	0.136283	0.00744713	488	0.601133	1.42742	1.41813	N
1121	hsa:4729	hsa:7520	6314	33.7019	90	0.304708	0.323923	0.0558817	455	-0.148433	1.42459	1.42951	N
1122	hsa:3996	hsa:51138	594	117.174	79	0.805983	0.73029	0.296095	65	0.3001	1.39425	1.37918	N
1123	hsa:55851	hsa:5426	11206	15.5012	72	0.417947	0.274038	0.10502	302	-0.652862	1.42812	1.47176	N
1124	hsa:122704	hsa:8454	13707	12.1225	46	0.438129	0.253623	0.0931882	206	-0.728333	1.43975	1.43047	N
1125	hsa:84311	hsa:6629	13039	6.27472	69	0.467192	0.294498	0.113123	218	-0.533061	1.40854	1.42572	N
1126	hsa:3688	hsa:4809	11668	12.4224	73	0.41112	0.270833	0.0921645	280	-0.160719	1.40042	1.40577	N
1127	hsa:4709	hsa:7528	6576	21.0961	63	0.623834	0.469697	0.188828	140	-0.71095	1.48772	1.50227	N
1128	hsa:116540	hsa:26015	10030	35.2288	60	0.542234	0.371901	0.129858	152	-0.551621	1.32976	1.29882	N
1129	hsa:51295	hsa:2966	13492	14.2456	50	0.484407	0.307971	0.112722	191	-0.376295	1.43342	1.4522	N
1130	hsa:63875	hsa:3185	8305	48.4979	57	0.0535183	0.215438	0.00152777	681	-0.0393252	1.41627	1.45153	N
1131	hsa:28973	hsa:9443	9542	36.5568	115	0.119524	0.215517	0.00697716	364	0.022974	1.43831	1.43737	N
1132	hsa:79590	hsa:9969	20127	36.1913	91	-0.00617907	0.165992	1.90311e-05	618	0.245829	1.41549	1.42781	N
1133	hsa:10203	hsa:7156	12824	2.53503	49	0.0524253	0.10432	0.00257412	850	-0.268165	1.4175	1.44098	N
1134	hsa:6445	hsa:11284	14382	21.4387	106	0.392705	0.236769	0.0829483	274	-0.390458	1.40692	1.38732	N
1135	hsa:2533	hsa:1025	16825	6.50187	123	0.154811	0.0864553	0.0176617	634	-0.166955	1.41977	1.42098	N
1136	hsa:4722	hsa:6602	3936	4.66167	119	0.137505	0.313594	0.00990934	510	-0.168261	1.44065	1.4335	N
1137	hsa:5663	hsa:6879	6912	9.75813	27	0.627688	0.511719	0.172945	125	-0.106224	1.43263	1.43373	N
1138	hsa:54148	hsa:5928	2987	39.488	106	0.268837	0.455418	0.0380061	397	0.457593	1.41101	1.4117	N
1139	hsa:10207	hsa:10933	9780	18.9882	67	0.486375	0.370229	0.10056	165	0.147895	1.43881	1.46107	N
1140	hsa:8751	hsa:11017	1004	53.2261	66	0.748869	0.659483	0.241879	79	-0.187375	1.3809	1.33222	N
1141	hsa:2335	hsa:3981	10560	23.8293	119	0.285146	0.256591	0.0459483	423	0.0979576	1.41529	1.41576	N
1142	hsa:54148	hsa:51742	7634	22.8974	75	0.375924	0.349925	0.0987944	431	0.122541	1.3825	1.23917	N
1143	hsa:1293	hsa:4869	14386	61.4394	193	0.454659	0.273684	0.102372	207	-0.151319	1.41062	1.40022	N
1144	hsa:4698	hsa:892	445	27.7578	35	0.869119	0.812261	0.38161	49	-0.211696	1.36778	1.37582	N
1145	hsa:11222	hsa:8928	20127	0.139158	18	-0.0115532	0.199166	6.41497e-05	768	-0.202801	1.4028	1.38358	N
1146	hsa:51107	hsa:1616	4329	29.3849	39	0.704071	0.559701	0.157702	59	0.380987	1.38024	1.36697	N
1147	hsa:4715	hsa:8932	3676	56.368	55	0.726344	0.598592	0.173624	57	0.178266	1.35784	1.35711	N
1148	hsa:5144	hsa:7088	5094	12.2542	100	0.637888	0.548463	0.249957	191	0.38223	1.37057	1.34605	N
1149	hsa:64960	hsa:10419	20127	72.7772	117	-0.101752	0.214096	0.00509403	591	-0.618705	1.36938	1.37181	N
1150	hsa:54148	hsa:7045	6943	17.8334	147	0.0749789	0.370947	0.00283638	485	-0.11664	1.40531	1.35117	N
1151	hsa:84433	hsa:9440	1586	60.0281	75	0.891716	0.82243	0.239825	19	0.705042	1.37133	1.37341	N
1152	hsa:4695	hsa:5810	207	75.3996	56	0.87389	0.820513	0.356831	42	-0.239362	1.46021	1.53769	N
1153	hsa:5530	hsa:3312	20127	5.74105	110	-0.0763981	0.424843	0.00290526	551	-0.690226	1.43787	1.47602	N
1154	hsa:64968	hsa:9794	15128	23.6232	130	0.340593	0.194656	0.0496876	211	-0.163442	1.48598	1.48552	N
1155	hsa:4729	hsa:10111	1461	2.66247	121	0.035005	0.6	0.000604351	364	-0.27847	1.42005	1.38214	N
1156	hsa:23418	hsa:5928	10039	7.91742	98	0.492809	0.356608	0.143625	258	0.175426	1.43322	1.44589	N
1157	hsa:740	hsa:5985	9705	3.16914	53	0.0705085	0.195378	0.00442123	766	-0.0897619	1.41675	1.39879	N
1158	hsa:961	hsa:3066	18318	5.66338	77	0.128989	0.0674157	0.0121869	664	-0.0561938	1.4067	1.39736	N
1159	hsa:7220	hsa:30000	7490	70.7789	88	0.623352	0.485714	0.187434	144	0.134465	1.45381	1.46331	N
1160	hsa:23513	hsa:1059	9190	26.6186	138	0.412294	0.33452	0.113388	374	0.0664463	1.41007	1.34605	N
1161	hsa:51069	hsa:4869	12615	4.14595	42	0.00888904	0.0815047	4.26041e-05	879	0.435823	1.40944	1.41705	N
1162	hsa:64928	hsa:9212	797	6.68335	139	0.190175	0.631395	0.0173155	317	-0.166245	1.41998	1.4208	N
1163	hsa:6150	hsa:6884	3472	48.7024	103	0.464247	0.436409	0.105138	226	0.0440129	1.42118	1.43716	N
1164	hsa:7220	hsa:4092	136	105.164	74	0.780232	0.64539	0.21651	50	0.844094	1.42636	1.42113	N
1165	hsa:4541	hsa:6908	15986	1.54656	46	0.29465	0.136111	0.0479057	311	-0.180006	1.41692	1.42333	N
1166	hsa:50855	hsa:7520	9958	18.107	28	0.554035	0.384937	0.134949	147	-0.170789	1.44873	1.4676	N
1167	hsa:51107	hsa:6594	11391	24.4213	89	0.231374	0.176224	0.0431743	589	-0.223804	1.4302	1.42651	N
1168	hsa:9368	hsa:898	13201	31.8678	90	0.0932782	0.211454	0.0042462	358	-0.415595	1.39	1.38338	N
1169	hsa:160622	hsa:9969	8051	39.0526	62	0.645331	0.477528	0.158743	93	-0.487812	1.48882	1.48988	N
1170	hsa:977	hsa:6605	9631	30.9394	34	0.55219	0.380392	0.141695	158	0.859934	1.24178	1.23269	N
1171	hsa:23385	hsa:116461	8178	20.6755	48	0.586269	0.395833	0.113385	87	-0.452812	1.31331	1.30603	N
1172	hsa:3690	hsa:5885	9368	13.7973	37	0.522905	0.37931	0.120207	162	0.173222	1.42018	1.43447	N
1173	hsa:23513	hsa:5686	7060	67.1983	97	0.287776	0.426584	0.0429821	371	0.0435786	1.40785	1.40729	N
1174	hsa:5310	hsa:9969	4781	63.8681	143	0.435244	0.373665	0.0805522	176	0.57511	1.49402	1.50553	N
1175	hsa:22906	hsa:8450	10028	26.5601	67	0.525563	0.37276	0.128724	175	0.157965	1.38771	1.38197	N
1176	hsa:4725	hsa:54891	2484	43.9075	50	0.809048	0.700935	0.187658	32	-0.093983	1.41572	1.41701	N
1177	hsa:9553	hsa:54921	10086	33.7649	94	0.302139	0.246316	0.0483269	358	0.620956	1.33447	1.30788	N
1178	hsa:4697	hsa:7157	240	25.217	15	0.83031	0.72973	0.205355	30	0.361804	1.43723	1.43842	N
1179	hsa:4780	hsa:79833	3842	18.6955	49	0.774612	0.653846	0.166074	36	0.208881	1.24734	1.24566	N
1180	hsa:51263	hsa:5001	13658	23.0324	115	0.390453	0.287197	0.066716	206	-0.489412	1.3364	1.32049	N
1181	hsa:7220	hsa:8342	7081	66.7144	73	0.626723	0.490909	0.186669	140	-0.205958	1.40664	1.40137	N
1182	hsa:192111	hsa:53938	7786	25.0392	150	0.129464	0.289941	0.00942679	600	-0.0382851	1.43135	1.38406	N
1183	hsa:4780	hsa:6432	12956	15.6934	99	0.386333	0.231527	0.0917672	312	0.273032	1.39029	1.39005	N
1184	hsa:54534	hsa:51003	11977	20.9008	47	0.489986	0.308594	0.110681	177	-0.282858	1.40859	1.4349	N
1185	hsa:4705	hsa:6634	10468	22.4153	98	0.253103	0.303529	0.0305541	296	-0.299409	1.41394	1.40725	N
1186	hsa:51103	hsa:571	5742	71.4346	100	0.670039	0.540323	0.203101	114	0.306977	1.43002	1.43281	N
1187	hsa:4700	hsa:6606	7454	59.9174	45	0.633799	0.482301	0.172992	117	0.13125	1.39811	1.39048	N
1188	hsa:4695	hsa:1022	8574	29.1113	111	0.322548	0.304102	0.0764873	492	-0.139324	1.40517	1.42474	N
1189	hsa:64432	hsa:3069	9304	19.7881	78	0.569674	0.39485	0.143787	141	-0.274342	1.30762	1.29768	N
1190	hsa:55168	hsa:2309	20127	13.0231	75	-0.0394265	0.153457	0.000777807	502	-0.433907	1.52502	1.5427	N
1191	hsa:9768	hsa:7520	11383	10.911	41	0.371635	0.174468	0.0628995	194	-0.602935	1.41039	1.41415	N
1192	hsa:4712	hsa:51729	8429	15.3729	106	0.533244	0.340136	0.0932835	97	0.0542678	1.44285	1.44667	N
1193	hsa:374291	hsa:1876	9906	14.389	63	0.126953	0.181217	0.00917685	619	-0.0891862	1.39622	1.38746	N
1194	hsa:55851	hsa:23028	11830	25.8672	100	0.220782	0.16129	0.0394697	598	-0.481653	1.39403	1.39574	N
1195	hsa:4535	hsa:81857	3798	27.3453	152	0.0518668	0.115502	0.00138744	582	-0.0539991	1.42315	1.42451	N
1196	hsa:6183	hsa:4998	3441	2.50503	61	0.0374248	0.364204	0.000759359	611	-0.712638	1.33959	1.40219	N
1197	hsa:11222	hsa:8295	20127	6.73045	63	-0.0568382	0.322614	0.00150951	653	-0.55633	1.38366	1.33216	N
1198	hsa:124995	hsa:6877	12518	3.67707	133	0.149132	0.209434	0.0112122	419	-0.434589	1.42402	1.44094	N
1199	hsa:539	hsa:8535	8716	16.8661	79	0.220684	0.261273	0.0302684	557	-0.13846	1.42233	1.41829	N
1200	hsa:23385	hsa:5430	11018	0.465054	34	0.0398215	0.146417	0.00145849	822	-0.438543	1.38352	1.35873	N
1201	hsa:4722	hsa:7464	2700	9.9323	106	0.188687	0.403974	0.0185507	450	-0.264058	1.41304	1.47985	N
1202	hsa:6445	hsa:22894	14687	8.29446	53	0.139005	0.108108	0.0169129	726	-0.119086	1.42678	1.47588	N
1203	hsa:4704	hsa:6603	4780	33.7886	146	0.368717	0.398649	0.0749273	356	0.198233	1.42667	1.4198	N
1204	hsa:5584	hsa:2274	7702	31.6138	101	0.348553	0.335694	0.0919479	469	-0.138129	1.42927	1.38073	N
1205	hsa:5567	hsa:55257	10277	17.4292	112	0.274632	0.225714	0.0592758	542	-0.245547	1.42846	1.46405	N
1206	hsa:54948	hsa:4691	20127	62.6374	108	-0.0906607	0.387387	0.00409871	544	-0.436559	1.43389	1.44673	N
1207	hsa:9463	hsa:5426	12653	11.9048	72	0.364913	0.22488	0.0769999	324	-0.0985537	1.39804	1.39666	N
1208	hsa:7048	hsa:8533	6366	32.1453	96	0.414448	0.394216	0.12104	398	0.398938	1.40812	1.44499	N
1209	hsa:6183	hsa:6667	6575	1.58896	26	0.0340371	0.26875	0.000657564	702	-0.551245	1.41217	1.40057	N
1210	hsa:23385	hsa:3309	10976	2.08854	43	0.075641	0.1507	0.00413743	789	-0.427652	1.42715	1.41727	N
1211	hsa:1080	hsa:6138	3655	3.87526	9	0.0730046	0.366563	0.00420289	610	-0.183015	1.39083	1.33183	N
1212	hsa:3689	hsa:1655	12438	2.92327	48	0.0493997	0.111228	0.00228086	847	-0.297547	1.4406	1.43868	N
1213	hsa:7416	hsa:4361	3615	20.7684	110	0.76122	0.681682	0.316757	106	0.599065	1.45773	1.47132	N
1214	hsa:3303	hsa:84148	4938	6.30046	11	0.118287	0.292605	0.0100637	660	-0.540295	1.41011	1.40321	N
1215	hsa:374291	hsa:8826	8029	8.80726	64	0.127479	0.247074	0.00886461	579	-0.378889	1.41441	1.4154	N
1216	hsa:3688	hsa:5892	12072	15.2277	163	0.325141	0.214583	0.062282	377	0.00605169	1.42029	1.44296	N
1217	hsa:89941	hsa:25942	2885	18.2302	105	0.799673	0.747059	0.340989	86	0.89738	1.40254	1.41467	N
1218	hsa:65008	hsa:5691	20127	11.3659	139	-0.143928	0.234247	0.0103808	559	-0.244873	1.39487	1.41984	N
1219	hsa:10267	hsa:8467	17157	6.33947	92	0.147659	0.0791667	0.0182297	663	-0.2846	1.41533	1.41405	N
1220	hsa:23385	hsa:1022	10842	22.3531	101	0.252841	0.199717	0.0508711	565	-0.0896282	1.43789	1.4852	N
1221	hsa:4722	hsa:9968	9162	0.91358	148	0.121728	0.228216	0.00792264	558	-0.173537	1.41864	1.42065	N
1222	hsa:3678	hsa:6132	11044	1.42993	93	0.0513561	0.14629	0.00242031	817	-0.543336	1.42475	1.40962	N
1223	hsa:28964	hsa:5888	2597	25.3671	150	0.121261	0.44208	0.00752384	472	0.137072	1.42614	1.44208	N
1224	hsa:4723	hsa:5931	3111	12.0723	122	0.167072	0.418367	0.0144347	456	-0.187301	1.40363	1.42684	N
1225	hsa:29088	hsa:5985	438	2.63829	23	0.0131981	0.864809	8.17202e-05	131	-0.00560964	1.43485	1.35811	N
1226	hsa:23513	hsa:5893	9141	16.9979	108	0.391403	0.312611	0.100736	387	0.297202	1.37084	1.37828	N
1227	hsa:64965	hsa:8454	4882	8.36344	33	0.0876284	0.28903	0.00528932	674	-0.285736	1.42864	1.38039	N
1228	hsa:5664	hsa:6877	10218	7.23269	104	0.429787	0.316348	0.11349	322	0.128336	1.42063	1.45295	N
1229	hsa:64979	hsa:25913	15680	38.2021	152	0.0812703	0.0830389	0.00343656	519	0.146902	1.42348	1.44032	N
1230	hsa:51263	hsa:8451	12870	8.3051	72	0.406686	0.294915	0.0736093	208	-0.755582	1.43307	1.45496	N
1231	hsa:10245	hsa:9612	36	43.2634	51	0.912956	0.878676	0.434786	33	0.482676	1.3746	1.37624	N
1232	hsa:5906	hsa:6119	12265	29.7798	122	0.457634	0.289634	0.111946	233	-0.677023	1.41869	1.4265	N
1233	hsa:23385	hsa:25942	6973	8.46769	54	0.639783	0.501832	0.196891	136	0.379175	1.33163	1.34296	N
1234	hsa:64949	hsa:10992	14354	17.987	51	0.403647	0.265455	0.0714215	202	-0.583304	1.38152	1.37436	N
1235	hsa:54539	hsa:6497	4035	34.4573	91	0.726243	0.560976	0.169417	54	-0.291636	1.461	1.46409	N
1236	hsa:10469	hsa:51592	775	8.18599	31	0.814184	0.767584	0.344643	76	0.30099	1.43136	1.47411	N
1237	hsa:5663	hsa:53615	193	16.5052	32	0.868862	0.793548	0.284023	32	0.103598	1.41544	1.34581	N
1238	hsa:5290	hsa:5450	13882	5.57377	48	0.388908	0.199275	0.0756601	221	-0.66847	1.4524	1.50796	N
1239	hsa:3685	hsa:6878	12143	33.1006	108	0.364328	0.307947	0.0580025	209	0.0929953	1.4533	1.47728	N
1240	hsa:5568	hsa:5000	4279	30.1358	104	0.232975	0.390501	0.0296631	462	-0.021273	1.4124	1.42048	N
1241	hsa:154796	hsa:57129	11006	41.9183	125	0.461911	0.351254	0.0929303	181	0.197754	1.41185	1.41969	N
1242	hsa:7046	hsa:8350	4448	43.915	90	0.43419	0.423963	0.127199	375	0.535753	1.41317	1.43807	N
1243	hsa:60	hsa:7014	3207	13.0843	59	0.697743	0.573427	0.253091	122	-0.516335	1.41571	1.41592	N
1244	hsa:4695	hsa:6908	4674	2.98384	43	0.68309	0.588398	0.26067	149	-0.143701	1.38078	1.31223	N
1245	hsa:1499	hsa:4683	376	65.4576	60	0.728698	0.646617	0.242055	94	0.397026	1.40183	1.42843	N
1246	hsa:3688	hsa:3364	8009	28.5318	81	0.603569	0.456221	0.14871	118	0.27208	1.43382	1.46305	N
1247	hsa:4724	hsa:7520	678	47.6813	51	0.721624	0.653968	0.255137	109	0.292842	1.43946	1.45534	N
1248	hsa:114294	hsa:8295	4070	0.82736	161	0.0714468	0.279107	0.00255492	452	-0.200018	1.41886	1.4016	N
1249	hsa:4722	hsa:9439	11020	13.3878	82	0.178455	0.157061	0.019709	585	-0.192528	1.45339	1.45716	N
1250	hsa:51107	hsa:4999	7589	12.732	25	0.622869	0.473077	0.18268	137	-0.246669	1.38794	1.35266	N
1251	hsa:3690	hsa:23054	3065	27.3768	46	0.81075	0.6875	0.201032	35	0.426547	1.44272	1.45845	N
1252	hsa:10476	hsa:6874	5581	96.873	92	0.633233	0.521739	0.145677	88	0.121416	1.4628	1.46553	N
1253	hsa:3688	hsa:55143	5888	18.2638	82	0.702294	0.522936	0.145603	52	-0.225389	1.3385	1.30156	N
1254	hsa:3312	hsa:57461	5940	3.37517	37	0.110901	0.280214	0.00883572	673	-0.459676	1.43373	1.45868	N
1255	hsa:51069	hsa:5695	20127	0.475566	58	-0.00302807	0.422638	4.57452e-06	556	-0.692826	1.43613	1.45091	N
1256	hsa:1293	hsa:6881	5097	90.5944	182	0.373896	0.36911	0.0654906	241	-0.0568151	1.37019	1.33826	N
1257	hsa:10573	hsa:6597	8222	66.179	128	0.297337	0.334307	0.0524105	456	-0.284272	1.39843	1.40829	N
1258	hsa:3303	hsa:8289	8462	3.44154	47	0.0961716	0.224009	0.00672043	724	-0.582256	1.40894	1.38773	N
1259	hsa:5566	hsa:4221	15666	11.5688	98	0.175653	0.105634	0.0254058	635	-0.10402	1.40182	1.39979	N
1260	hsa:51253	hsa:3066	14110	15.2222	77	0.193541	0.126582	0.0306512	621	-0.221921	1.41725	1.43268	N
1261	hsa:10207	hsa:6602	10915	10.7309	91	0.44395	0.327974	0.0909802	209	0.353113	1.42594	1.43804	N
1262	hsa:4731	hsa:2010	1296	22.0995	24	0.847149	0.746269	0.154225	17	0.72798	1.32039	1.31652	N
1263	hsa:7222	hsa:5890	9008	9.21104	147	0.301504	0.299843	0.053855	446	-0.0432923	1.4312	1.43752	N
1264	hsa:4537	hsa:23524	20127	35.3643	155	-0.103392	0.165414	0.00532206	555	-0.358144	1.41272	1.41352	N
1265	hsa:4535	hsa:9477	3783	34.8704	135	0.0565613	0.115677	0.00165584	581	0.214613	1.41149	1.423	N
1266	hsa:54539	hsa:51497	2959	33.9075	26	0.785953	0.64486	0.18457	38	-0.303662	1.45394	1.44745	N
1267	hsa:23426	hsa:8819	4059	24.0463	76	0.666087	0.547771	0.149507	71	0.269034	1.46128	1.46268	N
1268	hsa:4509	hsa:124944	5539	1.28393	46	0.495445	0.272727	0.058806	64	0.430198	1.42234	1.42226	N
1269	hsa:57129	hsa:54386	9358	40.6373	78	0.544659	0.3861	0.134177	159	0.0630251	1.38722	1.37742	N
1270	hsa:94005	hsa:10557	9395	67.1549	84	0.322925	0.288591	0.0452032	212	-0.558326	1.45836	1.42289	N
1271	hsa:9801	hsa:2033	20127	66.6195	58	-0.105837	0.24447	0.0053701	649	-0.0179664	1.37467	1.35131	N
1272	hsa:51107	hsa:5591	7966	8.21302	16	0.614398	0.458182	0.190566	149	-0.234749	1.42811	1.44371	N
1273	hsa:143098	hsa:219541	14001	3.95853	52	0.115148	0.103609	0.0119063	770	-0.0145966	1.40736	1.39457	N
1274	hsa:3690	hsa:2963	9491	19.2063	40	0.527949	0.385827	0.120543	156	0.391027	1.37871	1.29858	N
1275	hsa:56288	hsa:5985	12053	2.14691	54	0.0525701	0.118697	0.0025712	839	-0.107979	1.42131	1.43659	N
1276	hsa:51318	hsa:6118	11184	23.482	40	0.511225	0.3361	0.114449	160	0.27961	1.44361	1.45071	N
1277	hsa:6444	hsa:4627	13966	9.33058	107	0.440074	0.266667	0.106889	242	-0.380478	1.37768	1.36808	N
1278	hsa:51107	hsa:3308	11470	2.67875	26	0.0669495	0.134264	0.00319224	806	0.0129516	1.41257	1.43124	N
1279	hsa:3672	hsa:3725	9217	45.1952	94	0.471813	0.375	0.0923	160	0.504344	1.37635	1.36375	N
1280	hsa:3909	hsa:6604	11446	34.2106	156	0.283437	0.309227	0.037888	277	0.34369	1.42404	1.43929	N
1281	hsa:51253	hsa:219771	9321	24.4338	44	0.594079	0.412844	0.156461	128	0.688859	1.42208	1.41991	N
1282	hsa:7048	hsa:9282	7673	26.2038	112	0.390815	0.356707	0.112237	422	0.511793	1.39646	1.34454	N
1283	hsa:2903	hsa:6598	6909	39.0315	116	0.351041	0.34	0.0560876	231	0.342198	1.39099	1.36008	N
1284	hsa:4695	hsa:2176	11250	19.0752	40	0.42481	0.240909	0.0737188	167	0.0662554	1.43035	1.43313	N
1285	hsa:5663	hsa:2354	7576	14.7954	52	0.647058	0.477124	0.144607	80	-0.385868	1.44444	1.44722	N
1286	hsa:2767	hsa:4361	632	43.375	101	0.830736	0.781065	0.378637	74	0.765095	1.36464	1.34811	N
1287	hsa:23385	hsa:79084	10201	3.37054	105	0.47863	0.344059	0.13369	265	-0.038328	1.44009	1.4705	N
1288	hsa:7048	hsa:4998	5159	17.2476	120	0.250099	0.409218	0.0332534	423	0.420168	1.43809	1.43205	N
1289	hsa:64960	hsa:3609	3181	25.6213	151	0.175962	0.186544	0.0174542	532	-0.064349	1.47119	1.46596	N
1290	hsa:64951	hsa:3018	12893	6.47182	21	0.497204	0.312268	0.122341	185	-0.535802	1.41861	1.41962	N
1291	hsa:84612	hsa:6160	12274	10.591	50	0.446126	0.282282	0.105245	239	-0.402575	1.40145	1.40206	N
1292	hsa:5568	hsa:2188	18181	8.91197	99	0.12829	0.0682451	0.0120916	669	-0.0508079	1.41463	1.41799	N
1293	hsa:4731	hsa:5928	16279	10.8441	100	0.30358	0.15212	0.0539714	340	-0.668493	1.39997	1.39459	N
1294	hsa:26589	hsa:3609	11011	15.7946	96	0.354229	0.297659	0.0546324	210	0.0899192	1.41288	1.41085	N
1295	hsa:115677	hsa:10664	1586	30.6584	28	0.902994	0.864469	0.424245	37	0.0063948	1.37138	1.31852	N
1296	hsa:4729	hsa:9814	15399	18.4654	142	0.175885	0.115152	0.0202861	584	-0.100006	1.4109	1.41184	N
1297	hsa:122704	hsa:8467	15984	15.6897	103	0.166074	0.0986111	0.0229121	649	-0.237319	1.43518	1.44298	N
1298	hsa:4535	hsa:6873	20127	29.3012	164	-0.110427	0.297365	0.00606954	560	-0.322327	1.42861	1.42841	N
1299	hsa:4536	hsa:9282	20127	41.5862	133	-0.247497	0.142494	0.0291954	674	-0.458443	1.38069	1.34218	N
1300	hsa:928	hsa:2956	13371	5.27154	47	0.134221	0.112981	0.0158869	738	-0.0104448	1.41266	1.4221	N
1301	hsa:51103	hsa:9212	8173	26.2957	119	0.280874	0.315068	0.0498714	500	-0.130213	1.42056	1.47204	N
1302	hsa:10845	hsa:1642	5855	2.56293	25	0.0444806	0.27818	0.00167174	698	-0.499499	1.40632	1.38409	N
1303	hsa:4717	hsa:1025	18421	3.20461	114	0.127222	0.0619597	0.0117042	651	-0.234899	1.40825	1.42247	N
1304	hsa:54822	hsa:3024	1634	57.2454	64	0.750207	0.614865	0.196562	57	-0.59566	1.41392	1.41118	N
1305	hsa:9768	hsa:6633	15676	6.58278	46	0.292033	0.123867	0.0472641	290	-0.110409	1.40626	1.4165	N
1306	hsa:23385	hsa:9612	7009	27.1181	52	0.628288	0.5	0.178134	130	0.529637	1.38674	1.37289	N
1307	hsa:55173	hsa:6602	20127	42.9122	120	-0.0304568	0.249333	0.000461116	563	-0.509684	1.41447	1.42226	N
1308	hsa:4729	hsa:92105	10896	27.6232	109	0.224323	0.192481	0.0314969	537	-0.186903	1.43022	1.44326	N
1309	hsa:374291	hsa:53615	10387	19.0332	66	0.177716	0.165323	0.020717	621	0.0821951	1.40594	1.42082	N
1310	hsa:6696	hsa:84164	9473	41.5149	55	0.450945	0.254237	0.0740549	132	-0.342935	1.3997	1.40382	N
1311	hsa:51103	hsa:5985	7721	3.46814	73	0.0832236	0.253151	0.00593394	711	-0.0115408	1.40556	1.40119	N
1312	hsa:23385	hsa:641	10977	5.35532	49	0.0896936	0.15194	0.00727435	787	-0.135979	1.42767	1.42152	N
1313	hsa:7189	hsa:5683	2630	4.01701	33	0.772719	0.703601	0.343391	107	-0.0100559	1.37465	1.42995	N
1314	hsa:4720	hsa:10291	5690	6.97397	85	0.0153645	0.267766	0.000118658	577	-0.306532	1.40667	1.36484	N
1315	hsa:4726	hsa:5931	6492	9.03202	118	0.533099	0.484919	0.149027	222	-0.257751	1.40376	1.40639	N
1316	hsa:10476	hsa:4851	10535	37.4271	148	0.355446	0.255773	0.0901465	419	-0.295745	1.39178	1.3703	N
1317	hsa:6182	hsa:6598	7502	27.7446	67	0.286043	0.303935	0.0548386	513	0.452889	1.41551	1.38348	N
1318	hsa:4718	hsa:6597	18018	7.29583	105	0.161535	0.0781955	0.0209973	613	-0.25739	1.41855	1.40938	N
1319	hsa:57129	hsa:6886	9339	19.419	62	0.554273	0.386719	0.141591	157	0.363248	1.44267	1.43855	N
1320	hsa:57129	hsa:92609	277	25.1633	15	0.944378	0.92	0.494488	22	-0.26299	1.40257	1.3983	N
1321	hsa:3708	hsa:10657	3051	39.7625	21	0.800905	0.7	0.205349	39	0.362008	1.3396	1.33869	N
1322	hsa:3688	hsa:9325	8803	30.7762	110	0.556452	0.401575	0.138113	152	0.342438	1.41648	1.41913	N
1323	hsa:4709	hsa:11100	7087	47.3537	87	0.59188	0.464912	0.143213	122	-0.469505	1.45028	1.4544	N
1324	hsa:51263	hsa:64708	9321	20.9045	81	0.476375	0.355649	0.0921265	154	-0.280111	1.41336	1.41574	N
1325	hsa:8613	hsa:4088	12805	11.2642	85	0.456627	0.282609	0.113596	231	0.141632	1.38392	1.3651	N
1326	hsa:57628	hsa:219541	14132	15.8906	114	0.268887	0.157244	0.0527971	477	-0.291157	1.4111	1.40567	N
1327	hsa:5584	hsa:4149	10616	17.6799	125	0.259102	0.208215	0.0532631	559	-0.21988	1.4381	1.43797	N
1328	hsa:3690	hsa:64421	11266	19.1819	83	0.446682	0.301724	0.103346	243	0.0784079	1.36775	1.30475	N
1329	hsa:3690	hsa:29945	6243	46.3499	70	0.641246	0.505208	0.156572	95	0.472168	1.37891	1.35647	N
1330	hsa:4704	hsa:2068	2967	27.8719	153	0.217879	0.460452	0.0239559	382	0.107064	1.4095	1.3631	N
1331	hsa:4722	hsa:10856	2795	0.9661	152	0.021224	0.392857	0.000225497	493	-0.310273	1.42615	1.46247	N
1332	hsa:5663	hsa:6880	5377	18.7815	32	0.660894	0.541833	0.193961	115	0.188995	1.46965	1.48509	N
1333	hsa:64983	hsa:7919	10894	4.50076	87	0.0849146	0.153269	0.00652809	790	0.175395	1.42804	1.43122	N
1334	hsa:65008	hsa:8243	851	5.06421	145	0.0133511	0.467503	8.90776e-05	467	-0.105026	1.40341	1.34924	N
1335	hsa:3685	hsa:9785	11481	24.3144	102	0.201105	0.202284	0.0224566	489	-0.0578697	1.4144	1.42958	N
1336	hsa:4700	hsa:252969	20127	25.2261	125	-0.00961808	0.184765	4.62366e-05	503	0.0354276	1.407	1.44234	N
1337	hsa:51103	hsa:6923	7004	34.0125	86	0.601099	0.447154	0.161862	136	0.148536	1.42746	1.42792	N
1338	hsa:832	hsa:5892	6208	29.6403	126	0.511869	0.456033	0.150199	266	-0.0649568	1.40282	1.35963	N
1339	hsa:4712	hsa:23512	8032	22.682	50	0.561912	0.37037	0.0988359	85	-0.356777	1.48112	1.49385	N
1340	hsa:28998	hsa:23309	6890	15.0995	32	0.106723	0.272418	0.00651651	641	-0.573537	1.40457	1.33553	N
1341	hsa:9590	hsa:404672	10333	16.2512	55	0.453466	0.262136	0.0820403	152	-0.254315	1.43152	1.43666	N
1342	hsa:4695	hsa:10025	9725	46.7814	72	0.545158	0.383929	0.122775	138	-0.241361	1.44228	1.45943	N
1343	hsa:65005	hsa:55120	20127	46.0469	120	-0.0665317	0.142222	0.00218326	579	-0.0179559	1.42634	1.44523	N
1344	hsa:54539	hsa:6880	11205	21.6759	44	0.476129	0.284519	0.10188	171	-0.456341	1.58147	1.62193	N
1345	hsa:28964	hsa:3516	11144	4.87154	129	0.409544	0.271264	0.102977	317	0.400037	1.28667	1.24475	N
1346	hsa:6520	hsa:64708	8792	20.3393	117	0.168566	0.254344	0.0148967	472	-0.131055	1.42313	1.45974	N
1347	hsa:81	hsa:4800	2143	8.81682	47	0.864241	0.807829	0.393819	54	0.493565	1.34387	1.31341	N
1348	hsa:65008	hsa:23054	14310	27.9508	139	0.274133	0.15098	0.0495162	433	0.243186	1.41717	1.43447	N
1349	hsa:387	hsa:3981	5378	45.6227	114	0.289265	0.47006	0.0427662	354	0.400221	1.4033	1.40767	N
1350	hsa:51373	hsa:672	4793	24.8369	106	0.0461493	0.25884	0.00107483	524	-0.404282	1.26771	1.26194	N
1351	hsa:55052	hsa:80233	8605	3.19326	27	0.131424	0.0749014	0.0148501	704	0.0431205	1.41203	1.40901	N
1352	hsa:23107	hsa:672	10183	9.39972	31	0.537388	0.364964	0.141307	174	0.0562862	1.41739	1.41582	N
1353	hsa:2597	hsa:2010	17246	2.4848	54	0.0600505	0.0608108	0.00254926	834	0.483359	1.41744	1.42168	N
1354	hsa:219927	hsa:8342	4687	27.7721	114	0.167253	0.294118	0.0141718	420	-0.579649	1.42143	1.40789	N
1355	hsa:29093	hsa:5438	20127	13.563	97	-0.227888	0.225182	0.0253826	640	-0.349525	1.38851	1.3727	N
1356	hsa:23385	hsa:11091	10577	15.4929	106	0.404358	0.284848	0.109777	354	0.0594361	1.40366	1.42004	N
1357	hsa:28973	hsa:3187	7736	51.9664	127	0.150591	0.231441	0.0110339	352	-0.0150942	1.44408	1.44045	N
1358	hsa:51069	hsa:5928	20127	3.2211	78	-0.00682911	0.4081	2.31851e-05	570	-0.519859	1.3632	1.43783	N
1359	hsa:10452	hsa:6598	2045	36.746	48	0.883528	0.837209	0.386532	42	0.736927	1.42798	1.44642	N
1360	hsa:54948	hsa:6883	20127	73.4711	62	-0.177262	0.19186	0.0145263	695	-0.297828	1.41464	1.40494	N
1361	hsa:4704	hsa:9282	7148	39.636	132	0.401627	0.377622	0.0944443	356	0.148013	1.40577	1.4176	N
1362	hsa:4702	hsa:1017	8455	31.9172	106	0.325783	0.30661	0.0814145	493	-0.11765	1.38745	1.39476	N
1363	hsa:3685	hsa:6599	13701	28.6224	103	0.348648	0.296875	0.0542664	225	0.247717	1.43816	1.44676	N
1364	hsa:22906	hsa:5883	7283	64.1045	90	0.607834	0.468599	0.145415	110	0.31387	1.42622	1.44255	N
1365	hsa:1080	hsa:5080	8381	2.35228	17	0.05367	0.237799	0.0025009	734	-0.242228	1.40214	1.34433	N
1366	hsa:9801	hsa:571	4988	6.85043	77	0.102969	0.16	0.00612341	672	0.589566	1.42654	1.4717	N
1367	hsa:51253	hsa:8449	14193	10.6551	76	0.24608	0.147541	0.0459069	520	-0.205276	1.43581	1.4367	N
1368	hsa:4535	hsa:4678	20127	49.0871	172	-0.118351	0.169399	0.00684352	608	-0.0537871	1.40465	1.37558	N
1369	hsa:3688	hsa:83990	11911	20.1295	113	0.350752	0.226013	0.0749955	363	0.0903422	1.39683	1.3599	N
1370	hsa:4725	hsa:9521	11143	43.9844	114	0.48378	0.321888	0.0971214	158	0.869608	1.32424	1.32128	N
1371	hsa:3689	hsa:10025	2636	45.9638	85	0.801233	0.694915	0.194368	36	0.646812	1.43645	1.43687	N
1372	hsa:55851	hsa:10025	2768	28.6508	49	0.710003	0.583333	0.156842	55	-0.0196919	1.37526	1.37638	N
1373	hsa:64976	hsa:23512	3452	20.3519	54	0.706725	0.573427	0.163971	61	0.184877	1.5459	1.51938	N
1374	hsa:4722	hsa:26986	2359	4.68835	91	0.133216	0.441065	0.0089735	441	-0.24558	1.39219	1.3422	N
1375	hsa:5663	hsa:4999	7125	3.32674	18	0.62553	0.503704	0.178709	134	0.273709	1.39512	1.41153	N
1376	hsa:3674	hsa:23186	6240	67.577	115	0.528705	0.425439	0.110643	131	0.813653	1.35447	1.30361	N
1377	hsa:89941	hsa:86	511	16.7086	70	0.875704	0.836364	0.429417	54	0.78625	1.4664	1.40216	N
1378	hsa:140803	hsa:8464	6450	78.3396	60	0.612993	0.502618	0.138452	95	-0.234388	1.45702	1.47337	N
1379	hsa:10892	hsa:9441	2881	59.4087	123	0.619075	0.494565	0.13974	93	0.303028	1.42976	1.44821	N
1380	hsa:8165	hsa:51616	1042	80.8496	83	0.721522	0.62	0.234478	95	-0.005773	1.41699	1.42313	N
1381	hsa:7048	hsa:6218	5575	12.6614	83	0.238288	0.402507	0.0300778	429	0.470258	1.40837	1.40021	N
1382	hsa:51107	hsa:2187	7621	19.2234	18	0.6337	0.440945	0.126201	71	0.0872572	1.41352	1.41015	N
1383	hsa:4695	hsa:2962	3596	50.4213	56	0.669384	0.539823	0.190389	104	0.141963	1.41027	1.41718	N
1384	hsa:28977	hsa:2309	8642	18.9563	19	0.608934	0.429293	0.152554	113	-0.442746	1.4296	1.4342	N
1385	hsa:23418	hsa:10629	7519	23.7624	38	0.583659	0.467681	0.148987	140	0.15839	1.44338	1.43003	N
1386	hsa:4535	hsa:26121	20127	6.36833	122	-0.127887	0.257982	0.00809757	581	-0.248633	1.43103	1.42557	N
1387	hsa:23385	hsa:8289	3848	44.747	65	0.685272	0.566964	0.197232	97	0.604329	1.39768	1.40153	N
1388	hsa:5584	hsa:6601	5514	37.6922	92	0.374539	0.379066	0.100892	439	0.121313	1.42616	1.45635	N
1389	hsa:7416	hsa:55723	3199	33.8666	20	0.864444	0.810909	0.382008	52	0.528513	1.34037	1.3623	N
1390	hsa:54534	hsa:7486	15447	2.63344	54	0.0632733	0.0870032	0.00375357	850	0.0115338	1.4221	1.42343	N
1391	hsa:4695	hsa:5931	5704	4.62972	102	0.635525	0.5375	0.238852	185	-0.480892	1.37673	1.35461	N
1392	hsa:64963	hsa:58155	20127	10.4102	102	-0.120331	0.257143	0.00651904	702	-0.26225	1.41913	1.42014	N
1393	hsa:51103	hsa:2969	11969	11.5793	77	0.410173	0.222222	0.0742446	189	-0.00623646	1.38275	1.34851	N
1394	hsa:9590	hsa:2033	14520	5.21914	35	0.390415	0.202128	0.0771843	225	0.248313	1.32697	1.3202	N
1395	hsa:4509	hsa:6878	12268	2.39058	43	0.278366	0.101215	0.0362501	222	-0.502194	1.31519	1.30517	N
1396	hsa:6150	hsa:23091	7346	75.0985	159	0.438604	0.367292	0.093558	236	-0.139687	1.41453	1.42582	N
1397	hsa:2812	hsa:50628	4490	14.8583	20	0.764254	0.612903	0.155183	36	-0.120524	1.41919	1.41952	N
1398	hsa:7048	hsa:11091	1537	38.4303	124	0.373121	0.572404	0.0721436	313	0.329619	1.4223	1.34837	N
1399	hsa:4705	hsa:142	1001	29.833	85	0.387764	0.364407	0.0690365	225	-0.0873386	1.40551	1.47214	N
1400	hsa:498	hsa:113130	18554	-0.120436	38	0.0247426	0.0437956	0.000594844	917	0.633226	1.41741	1.41642	N
1401	hsa:65005	hsa:3054	20127	16.3207	112	-0.254712	0.160105	0.032001	640	-0.495514	1.46202	1.54609	N
1402	hsa:51295	hsa:5928	14521	13.1292	95	0.374935	0.2175	0.0858689	313	-0.334287	1.40339	1.39774	N
1403	hsa:2903	hsa:25942	5756	33.5456	116	0.346353	0.34748	0.0557964	246	0.413944	1.41579	1.41783	N
1404	hsa:7818	hsa:8289	429	137.751	58	0.816006	0.746835	0.299772	60	0.509444	1.33858	1.33046	N
1405	hsa:7220	hsa:6599	7320	69.0516	78	0.623527	0.489051	0.183265	140	0.223058	1.43482	1.44571	N
1406	hsa:64432	hsa:9939	13193	7.77433	83	0.351307	0.209932	0.0763492	350	-0.325177	1.42174	1.44001	N
1407	hsa:10440	hsa:3190	27	8.72454	42	0.918743	0.887681	0.44415	31	0.306115	1.39099	1.34262	N
1408	hsa:4536	hsa:5693	20127	11.2884	121	-0.203429	0.264423	0.0204852	612	-0.337452	1.38061	1.45208	N
1409	hsa:4712	hsa:4093	4921	16.0406	10	0.715101	0.547368	0.134333	43	-0.277782	1.49534	1.49902	N
1410	hsa:9551	hsa:7155	14869	3.1969	41	0.0791996	0.094195	0.00580993	827	0.298157	1.42397	1.41118	N
1411	hsa:3685	hsa:6877	11080	23.6732	111	0.342377	0.270103	0.0646876	354	0.0913211	1.42625	1.4321	N
1412	hsa:1499	hsa:51691	3312	25.1982	55	0.778513	0.702941	0.344971	101	-0.0671198	1.41845	1.42325	N
1413	hsa:5584	hsa:3280	11594	21.2843	111	0.229265	0.168555	0.0422769	587	-0.246762	1.41793	1.43372	N
1414	hsa:498	hsa:6883	7758	1.42424	26	0.0668517	0.251303	0.00384075	718	-0.349161	1.4335	1.4704	N
1415	hsa:3685	hsa:64708	8573	39.5235	110	0.431344	0.355805	0.0777592	172	0.104883	1.39091	1.3625	N
1416	hsa:84545	hsa:2187	11448	20.9163	57	0.431777	0.237288	0.0826354	180	0.045728	1.34582	1.30921	N
1417	hsa:8915	hsa:7520	11237	11.9697	36	0.431777	0.237288	0.0826354	180	-0.552803	1.46717	1.46899	N
1418	hsa:4853	hsa:10286	4369	24.7066	60	0.673269	0.555556	0.189267	100	0.268444	1.40932	1.41994	N
1419	hsa:28998	hsa:1024	808	26.729	104	0.221674	0.693069	0.0225477	279	-0.375741	1.40159	1.42362	N
1420	hsa:374291	hsa:8243	756	17.4185	74	0.122196	0.675138	0.00703273	294	0.0305313	1.39872	1.41132	N
1421	hsa:126328	hsa:4841	15708	17.2038	103	0.318948	0.170115	0.0651137	361	-0.4243	1.42563	1.43396	N
1422	hsa:7046	hsa:6628	5936	54.1123	94	0.298303	0.403763	0.0489254	412	0.444249	1.40912	1.38884	N
1423	hsa:4700	hsa:9611	3897	55.2621	54	0.794582	0.727612	0.298038	73	-0.167386	1.41051	1.41446	N
1424	hsa:54948	hsa:5378	637	20.5879	77	0.117383	0.720174	0.0063372	258	0.0351769	1.43828	1.4553	N
1425	hsa:7043	hsa:85437	13909	3.41092	72	0.346189	0.201342	0.077519	357	0.196056	1.42447	1.45143	N
1426	hsa:4719	hsa:51138	7985	20.6622	86	0.168609	0.262274	0.0162772	571	-0.0394638	1.4375	1.43453	N
1427	hsa:3672	hsa:6772	966	43.0853	99	0.778731	0.664336	0.205858	48	0.927639	1.25188	1.2409	N
1428	hsa:84545	hsa:6598	1894	53.0494	57	0.872892	0.823529	0.370717	45	-0.297509	1.44301	1.46582	N
1429	hsa:4719	hsa:10286	8635	5.58959	108	0.169382	0.246433	0.0166765	581	-0.0110889	1.38807	1.37874	N
1430	hsa:8772	hsa:7157	1494	17.4051	12	0.917123	0.858696	0.235541	13	0.473971	1.3686	1.35802	N
1431	hsa:4535	hsa:26019	20127	40.4571	157	-0.213782	0.162304	0.0222341	640	-0.497838	1.40291	1.37861	N
1432	hsa:10884	hsa:5111	13414	4.68144	19	0.409177	0.248588	0.0909935	266	-0.240884	1.44079	1.4473	N
1433	hsa:7048	hsa:9416	768	10.9938	84	0.149391	0.681388	0.0102738	303	-0.267513	1.40869	1.38469	N
1434	hsa:4719	hsa:86	5132	2.1055	83	0.0683365	0.286426	0.00240998	573	-0.208649	1.37983	1.38819	N
1435	hsa:4535	hsa:5888	710	11.6069	144	0.0282923	0.569367	0.000396854	388	-0.0791113	1.41573	1.37142	N
1436	hsa:64981	hsa:8850	4640	25.2919	125	0.0647976	0.262346	0.00211071	478	-0.807859	1.39632	1.42633	N
1437	hsa:10845	hsa:4904	252	8.21849	81	0.0416248	0.671827	0.00079972	318	0.0530461	1.37673	1.42268	N
1438	hsa:7818	hsa:8289	429	137.751	58	0.816006	0.746835	0.299772	60	0.509444	1.33858	1.33046	N
1439	hsa:3690	hsa:5469	1308	26.3768	41	0.872993	0.785714	0.239893	24	0.825684	1.39771	1.39025	N
1440	hsa:84433	hsa:6632	11116	20.2488	85	0.494851	0.327586	0.119583	195	-0.243585	1.40542	1.41922	N
1441	hsa:55851	hsa:5001	8612	32.8604	78	0.538419	0.391144	0.132007	165	-0.51526	1.47861	1.46948	N
1442	hsa:8802	hsa:63922	559	16.5378	86	0.0770522	0.68069	0.0028226	296	-0.214897	1.41541	1.40196	N
1443	hsa:4705	hsa:1108	8926	7.72536	137	0.0846975	0.280255	0.00373052	565	-0.143095	1.41445	1.35992	N
1444	hsa:5663	hsa:8312	1725	46.7608	24	0.72623	0.6	0.186835	64	0.331723	1.38684	1.3762	N
1445	hsa:4726	hsa:54107	2738	4.72836	51	0.72898	0.664516	0.25788	104	-0.0513793	1.45993	1.41978	N
1446	hsa:4513	hsa:9969	20127	44.7171	175	-0.00055676	0.158479	1.54977e-07	531	-0.198689	1.40991	1.42212	N
1447	hsa:54948	hsa:9968	20127	50.3389	124	-0.0175361	0.194915	0.000151838	665	0.100654	1.42155	1.40547	N
1448	hsa:4709	hsa:50628	7859	19.9439	56	0.603837	0.418605	0.11197	75	0.11932	1.40859	1.41066	N
1449	hsa:54948	hsa:7277	20127	70.7172	63	-0.26071	0.202718	0.0314225	704	-0.432064	1.40401	1.41852	N
1450	hsa:4695	hsa:64682	478	22.553	36	0.863508	0.805344	0.37482	51	-0.575468	1.40192	1.41021	N
1451	hsa:51107	hsa:86	8042	7.69801	25	0.605182	0.448399	0.186839	155	-0.335279	1.46885	1.459	N
1452	hsa:7220	hsa:6597	10910	48.017	152	0.261023	0.206587	0.0473258	530	-0.0376651	1.41508	1.40791	N
1453	hsa:682	hsa:5591	11923	2.08112	31	0.502312	0.32852	0.12178	186	-0.489443	1.36893	1.36365	N
1454	hsa:28998	hsa:26019	5694	26.3335	61	0.133981	0.284738	0.0107456	628	-0.566557	1.42504	1.46555	N
1455	hsa:4720	hsa:6878	4984	29.5755	81	0.122474	0.270092	0.0079892	554	-0.271494	1.40943	1.39493	N
1456	hsa:3688	hsa:29102	12073	24.1184	100	0.131364	0.128419	0.013358	733	-0.0241377	1.41027	1.44188	N
1457	hsa:4700	hsa:5984	8562	1.17178	26	0.0553081	0.22973	0.00266951	741	0.0819125	1.40245	1.42309	N
1458	hsa:4704	hsa:2956	437	38.1979	116	0.241433	0.591274	0.0292785	356	0.156576	1.39352	1.43863	N
1459	hsa:4729	hsa:6598	7757	16.7123	84	0.283059	0.310651	0.0473234	466	-0.190478	1.41099	1.41798	N
1460	hsa:29093	hsa:79023	3362	36.2845	119	0.0126521	0.322663	8.01942e-05	529	0.585429	1.41587	1.4031	N
1461	hsa:8874	hsa:2114	9685	24.928	24	0.561847	0.381148	0.148644	151	0.523709	1.40588	1.40937	N
1462	hsa:51023	hsa:92609	20127	52.1534	54	-0.10439	0.239535	0.00521229	654	-0.696035	1.39638	1.30888	N
1463	hsa:4705	hsa:1025	8754	9.00139	142	0.15994	0.303112	0.013691	515	-0.181089	1.39386	1.43755	N
1464	hsa:64969	hsa:6130	20127	21.3936	32	-0.0774479	0.335512	0.00291636	610	0.222477	1.43699	1.44849	N
1465	hsa:51021	hsa:10111	787	3.97506	87	0.0129034	0.72381	8.20832e-05	261	-0.329433	1.41195	1.46029	N
1466	hsa:3696	hsa:3364	6683	34.9023	63	0.606948	0.475336	0.150271	117	0.261449	1.40354	1.38891	N
1467	hsa:7052	hsa:6884	10526	28.3361	78	0.374046	0.298932	0.0597148	197	-0.0848259	1.42255	1.42482	N
1468	hsa:7046	hsa:2176	17208	4.29911	96	0.176487	0.087963	0.0246815	591	-0.357869	1.41738	1.40377	N
1469	hsa:9495	hsa:5929	16354	2.77805	97	0.272054	0.116883	0.0446046	340	-0.567143	1.38226	1.34735	N
1470	hsa:10267	hsa:1660	17124	4.02867	83	0.199967	0.0962838	0.0302419	535	-0.239894	1.40427	1.39439	N
1471	hsa:9495	hsa:6602	14933	5.84965	73	0.337049	0.154639	0.0585261	246	-0.579084	1.46275	1.47851	N
1472	hsa:857	hsa:6880	11230	24.3213	38	0.487576	0.297071	0.107012	168	-0.491206	1.48639	1.50088	N
1473	hsa:4535	hsa:9128	20127	23.1316	162	-0.110163	0.323058	0.00606201	549	-0.194665	1.40469	1.39487	N
1474	hsa:11222	hsa:6605	20127	4.81091	22	-0.0281724	0.257024	0.000372192	714	-0.122319	1.37561	1.33566	N
1475	hsa:54534	hsa:5431	20127	0.699516	44	-0.00971607	0.0829876	4.3142e-05	884	0.577591	1.3779	1.36229	N
1476	hsa:6182	hsa:6880	7698	35.4927	76	0.243847	0.298928	0.0362356	523	0.26136	1.4259	1.41432	N
1477	hsa:4714	hsa:10664	9988	28.1096	44	0.543837	0.366038	0.145561	168	-0.189904	1.3611	1.34122	N
1478	hsa:55851	hsa:2956	11902	7.62727	49	0.150266	0.138221	0.0196896	717	0.132907	1.39685	1.39348	N
1479	hsa:65993	hsa:22955	981	40.9735	22	0.819472	0.716667	0.208663	34	-0.101151	1.34666	1.35015	N
1480	hsa:54539	hsa:6605	11666	18.938	38	0.465999	0.272727	0.10367	184	-0.0833955	1.48727	1.49223	N
1481	hsa:26589	hsa:6632	1916	17.7672	71	0.876073	0.828179	0.409359	50	0.190614	1.33538	1.33365	N
1482	hsa:4719	hsa:86	5132	2.1055	83	0.0683365	0.286426	0.00240998	573	-0.208649	1.37983	1.38819	N
1483	hsa:55851	hsa:4087	1461	16.2544	17	0.735198	0.609375	0.167225	50	0.194359	1.38987	1.37521	N
1484	hsa:4708	hsa:1024	15657	12.3803	115	0.195063	0.113264	0.0304415	595	-0.506076	1.41599	1.4654	N
1485	hsa:4706	hsa:6628	20127	49.4696	45	-0.104088	0.288117	0.00521391	635	0.324813	1.41322	1.32707	N
1486	hsa:4893	hsa:9810	4039	66.0728	121	0.56814	0.509506	0.213865	258	0.455318	1.40767	1.4026	N
1487	hsa:51107	hsa:10421	6779	48.7731	37	0.624236	0.491304	0.163546	117	0.0979678	1.40305	1.39056	N
1488	hsa:23513	hsa:10524	4109	38.9611	87	0.523524	0.48135	0.177418	292	0.487958	1.393	1.35699	N
1489	hsa:84876	hsa:79622	3699	25.3245	23	0.634513	0.503937	0.119452	63	0.0680326	1.45334	1.45432	N
1490	hsa:4714	hsa:6604	10738	30.8229	76	0.509341	0.333333	0.134069	194	-0.580633	1.44421	1.44814	N
1491	hsa:64969	hsa:579	2193	4.09817	52	0.0280459	0.217342	0.000407365	695	-0.218298	1.42748	1.42652	N
1492	hsa:55851	hsa:57634	11700	17.5331	116	0.315531	0.206093	0.0714986	443	-0.363617	1.40583	1.40085	N
1493	hsa:55114	hsa:4173	4398	10.112	90	0.582562	0.504202	0.213946	236	0.367431	1.41433	1.41762	N
1494	hsa:10452	hsa:7155	7589	27.7338	43	0.0478027	0.253521	0.00123765	689	-0.244326	1.4385	1.43629	N
1495	hsa:4696	hsa:5931	16404	5.72048	99	0.266555	0.12	0.0412972	352	-0.633473	1.43374	1.43934	N
1496	hsa:7046	hsa:904	5649	35.8626	85	0.42801	0.40678	0.128286	385	0.541892	1.42016	1.39252	N
1497	hsa:1501	hsa:10980	883	33.1112	30	0.868027	0.809524	0.399318	52	0.0632964	1.3965	1.38596	N
1498	hsa:4712	hsa:9785	17651	4.26136	67	0.195577	0.0916808	0.0288851	535	-0.208382	1.40583	1.40722	N
1499	hsa:7048	hsa:8451	4838	31.739	78	0.43264	0.414634	0.134879	384	0.672243	1.41772	1.44233	N
1500	hsa:64963	hsa:5883	20127	4.48539	67	-0.00312751	0.19591	4.86116e-06	747	0.138471	1.41652	1.39721	N
1501	hsa:4724	hsa:1911	9618	35.1454	74	0.488199	0.344595	0.111906	194	-0.144244	1.41793	1.43151	N
1502	hsa:64978	hsa:904	750	25.6803	42	0.872423	0.816479	0.393265	49	-0.00668542	1.42329	1.42123	N
1503	hsa:60488	hsa:10474	7380	72.9216	44	0.609518	0.483516	0.134356	94	0.747467	1.36934	1.358	N
1504	hsa:9265	hsa:10073	3207	0.989914	17	0.694376	0.570397	0.240185	119	0.15955	1.38448	1.37498	N
1505	hsa:7048	hsa:7520	7655	27.4973	100	0.391915	0.358232	0.112812	421	0.453117	1.43465	1.43779	N
1506	hsa:5894	hsa:1022	234	276.904	18	0.891574	0.942149	0.415053	42	0.778779	1.46811	1.16141	N
1507	hsa:26589	hsa:11198	4703	40.8898	136	0.553992	0.491597	0.178452	242	0.226101	1.4355	1.42969	N
1508	hsa:64928	hsa:6907	2332	10.068	146	0.0312859	0.40074	0.000490191	486	-0.463294	1.40196	1.38856	N
1509	hsa:51069	hsa:51701	20127	6.68706	86	-0.00628394	0.719008	2.00832e-05	272	-0.136575	1.38808	1.31978	N
1510	hsa:1293	hsa:1478	4378	66.4747	173	0.313535	0.376623	0.0501568	336	0.0814454	1.38492	1.37489	N
1511	hsa:23513	hsa:79595	14721	18.4435	106	0.257877	0.154804	0.0443001	475	0.115387	1.39261	1.37857	N
1512	hsa:4704	hsa:5429	183	47.711	117	0.324333	0.610024	0.0531406	319	0.0532799	1.40979	1.32288	N
1513	hsa:4698	hsa:1479	138	65.1342	60	0.80335	0.726496	0.288546	64	0.703299	1.49098	1.46685	N
1514	hsa:28998	hsa:86	4361	20.2695	32	0.0959257	0.298305	0.00508077	621	-0.624108	1.44028	1.42485	N
1515	hsa:60	hsa:7153	4813	27.5183	37	0.0383291	0.294624	0.000773532	656	-0.208347	1.38115	1.32387	N
1516	hsa:65993	hsa:10362	8763	12.4373	28	0.577686	0.412639	0.162498	158	0.475899	1.37818	1.36016	N
1517	hsa:28977	hsa:55588	1748	50.0817	13	0.859656	0.766667	0.196325	21	0.489537	1.42496	1.42399	N
1518	hsa:64981	hsa:10286	8297	50.1482	128	0.110567	0.2257	0.00621643	470	-0.294399	1.39556	1.39354	N
1519	hsa:2534	hsa:2962	11070	25.2747	106	0.250262	0.189928	0.0496851	563	-0.0934342	1.39855	1.36891	N
1520	hsa:1080	hsa:29882	6746	2.13731	21	0.0587259	0.272066	0.00292418	701	-0.629284	1.43297	1.40119	N
1521	hsa:64951	hsa:5931	14946	4.38429	88	0.368573	0.210526	0.0829133	315	-0.583198	1.42335	1.42896	N
1522	hsa:355	hsa:9939	16408	4.99285	77	0.28828	0.142534	0.0537854	379	-0.387632	1.40678	1.40236	N
1523	hsa:64432	hsa:8243	13483	8.77354	64	0.154682	0.119384	0.0183905	686	-0.171325	1.42512	1.43418	N
1524	hsa:116540	hsa:90665	13044	23.1099	126	0.349505	0.207048	0.0795694	360	-0.5041	1.39249	1.37749	N
1525	hsa:4697	hsa:5931	11986	5.30727	91	0.414809	0.260652	0.104672	295	-0.728372	1.41727	1.40931	N
1526	hsa:54460	hsa:6605	11802	21.1481	100	0.0697557	0.195122	0.00238432	363	0.241456	1.47763	1.47898	N
1527	hsa:51103	hsa:4088	9999	21.6095	71	0.543378	0.366255	0.13335	154	0.419142	1.40599	1.36829	N
1528	hsa:7040	hsa:5394	13998	11.5148	56	0.273994	0.160714	0.0545064	470	-0.246924	1.4223	1.44591	N
1529	hsa:4716	hsa:5928	14256	3.64123	84	0.379649	0.2225	0.0880118	311	-0.591308	1.41259	1.41436	N
1530	hsa:3685	hsa:7518	8646	21.3888	122	0.460651	0.354497	0.0762912	122	-0.0945958	1.36848	1.28145	N
1531	hsa:51295	hsa:8208	14529	12.9252	109	0.367083	0.212195	0.0833807	323	-0.309652	1.44091	1.47245	N
1532	hsa:28973	hsa:5451	8825	55.8119	105	0.156473	0.220721	0.0118691	346	0.326362	1.14795	1.14746	N
1533	hsa:51263	hsa:902	11229	15.7111	81	0.426474	0.310714	0.0792572	193	-0.556559	1.40445	1.40849	N
1534	hsa:54460	hsa:6877	6476	9.79554	151	0.0465226	0.244224	0.00108176	458	-0.484066	1.39807	1.38765	N
1535	hsa:51421	hsa:6605	11294	36.1788	90	0.503577	0.356061	0.112101	170	0.529785	1.41577	1.4109	N
1536	hsa:83464	hsa:672	8136	7.59143	36	0.606216	0.446886	0.184677	151	-0.297936	1.3785	1.38101	N
1537	hsa:2903	hsa:4173	10858	40.7223	110	0.153925	0.263717	0.0119278	416	0.113683	1.40692	1.40151	N
1538	hsa:7046	hsa:10051	461	39.5821	99	0.405201	0.712919	0.0781525	240	0.0542216	1.41598	1.41476	N
1539	hsa:192111	hsa:4683	4418	56.6086	172	0.359255	0.337176	0.0587767	230	0.0890949	1.40306	1.3741	N
1540	hsa:4726	hsa:5810	107	42.2384	80	0.798504	0.727969	0.299562	71	0.110465	1.46631	1.45655	N
1541	hsa:64960	hsa:6772	5499	28.9369	116	0.12062	0.130368	0.00799613	567	-0.0844421	1.5529	1.56397	N
1542	hsa:8915	hsa:6908	15911	4.11078	37	0.317072	0.155556	0.0556737	304	-0.286176	1.41795	1.41615	N
1543	hsa:6444	hsa:3065	14530	15.3305	71	0.190661	0.123596	0.0297944	624	-0.207874	1.418	1.42665	N
1544	hsa:3690	hsa:10940	9207	15.1258	48	0.52599	0.382239	0.121221	160	0.264532	1.42231	1.41481	N
1545	hsa:3996	hsa:8350	3411	62.8502	85	0.759081	0.664311	0.290401	95	-0.0257175	1.41681	1.41952	N
1546	hsa:3685	hsa:9978	12881	28.7982	99	0.358197	0.302469	0.0576442	226	-0.220366	1.41865	1.43461	N
1547	hsa:3690	hsa:5430	12190	0.39612	33	0.0347111	0.115265	0.00112835	852	-0.484669	1.42561	1.44767	N
1548	hsa:81	hsa:6599	491	11.5323	18	0.954612	0.93617	0.507872	18	0.759066	1.46232	1.47194	N
1549	hsa:114294	hsa:6827	8928	1.43572	166	0.039928	0.225539	0.000797391	467	-0.28442	1.43475	1.42535	N
1550	hsa:51107	hsa:10467	6905	38.4061	50	0.600658	0.471861	0.149405	122	0.302373	1.38917	1.3791	N
1551	hsa:64968	hsa:2956	8524	6.11883	138	0.0688423	0.263403	0.00251607	632	0.146132	1.42572	1.44922	N
1552	hsa:51073	hsa:23411	809	15.2882	100	0.13436	0.673224	0.00845408	299	-0.0990992	1.43518	1.42455	N
1553	hsa:54948	hsa:6497	3843	48.9707	98	0.0218598	0.126708	0.000245419	703	0.405369	1.41442	1.37052	N
1554	hsa:55851	hsa:6632	8802	16.7354	46	0.56593	0.400697	0.164748	172	-0.359908	1.3914	1.39609	N
1555	hsa:54539	hsa:9126	16063	6.20181	63	0.115748	0.0834341	0.0119341	758	-0.0562227	1.37774	1.35941	N
1556	hsa:3678	hsa:80314	10838	36.9277	98	0.399186	0.324324	0.0695516	200	0.453909	1.4594	1.51136	N
1557	hsa:4224	hsa:1477	12651	13.5397	107	0.328195	0.228833	0.0578628	337	0.0186672	1.40322	1.41537	N
1558	hsa:5664	hsa:6606	802	41.4971	62	0.776205	0.6625	0.21931	54	-0.182793	1.36713	1.35903	N
1559	hsa:51023	hsa:84148	20127	51.536	53	-0.0997255	0.239814	0.00476329	653	-0.719713	1.39679	1.37249	N
1560	hsa:10845	hsa:2966	5488	8.33976	29	0.0130883	0.282025	9.17598e-05	695	-0.531258	1.38526	1.30519	N
1561	hsa:10683	hsa:8452	6903	38.9384	38	0.627967	0.485612	0.192578	143	-0.0414388	1.40892	1.41726	N
1562	hsa:64960	hsa:5435	20127	35.8998	99	-0.344191	0.182692	0.058641	680	-0.514939	1.40351	1.41758	N
1563	hsa:11222	hsa:1266	3538	5.35347	52	0.0185182	0.170324	0.000187895	794	0.0419302	1.41467	1.4088	N
1564	hsa:2891	hsa:116461	15392	13.2267	150	0.349612	0.18125	0.0623284	262	-0.392313	1.42498	1.46958	N
1565	hsa:4707	hsa:9440	2311	19.5709	39	0.82992	0.714286	0.194431	28	-0.313611	1.4171	1.41568	N
1566	hsa:84612	hsa:5984	13205	-0.682602	34	0.0337517	0.0997921	0.0010757	866	-0.122556	1.40612	1.43437	N
1567	hsa:740	hsa:10847	9381	46.4505	141	0.325812	0.277198	0.0806933	485	-0.312157	1.38942	1.38484	N
1568	hsa:23418	hsa:10474	10664	46.7389	60	0.507005	0.411215	0.0980762	126	0.579722	1.43841	1.43445	N
1569	hsa:64978	hsa:26019	913	24.6521	85	0.867297	0.811321	0.380939	50	-0.145967	1.46045	1.50736	N
1570	hsa:5663	hsa:219771	1846	27.7397	38	0.709161	0.595652	0.217038	93	0.323908	1.38274	1.37634	N
1571	hsa:9768	hsa:10421	11175	9.45006	44	0.366853	0.178082	0.0554055	180	-0.031537	1.3991	1.38836	N
1572	hsa:51373	hsa:23517	20127	28.0599	140	-0.190686	0.445295	0.0191924	507	-0.283183	1.41628	1.42694	N
1573	hsa:4513	hsa:2958	20127	62.9288	160	-0.0943301	0.170118	0.00441679	561	-0.17378	1.41387	1.43175	N
1574	hsa:51116	hsa:6627	20127	18.024	61	-0.149243	0.261803	0.0101982	688	-0.496405	1.41251	1.30591	N
1575	hsa:124995	hsa:2178	8609	19.3732	92	0.412713	0.276042	0.0619875	139	0.454087	1.40137	1.3896	N
1576	hsa:9768	hsa:5892	17217	5.97551	130	0.215101	0.0864979	0.0312692	433	0.0187036	1.3924	1.34897	N
1577	hsa:9495	hsa:5892	17161	4.34164	129	0.225835	0.0949367	0.0344297	429	0.0306172	1.41477	1.40715	N
1578	hsa:51081	hsa:2146	20127	37.759	104	-0.0989377	0.297085	0.00473056	627	-0.615521	1.41921	1.49556	N
1579	hsa:8751	hsa:3065	9793	33.146	96	0.284149	0.247191	0.0633717	536	-0.0662674	1.41469	1.43283	N
1580	hsa:8874	hsa:6144	3048	24.0585	46	0.790625	0.721557	0.344565	93	0.259619	1.41674	1.42651	N
1581	hsa:10207	hsa:8881	12201	20.964	139	0.265805	0.203036	0.0397497	420	0.31941	1.38154	1.35069	N
1582	hsa:3688	hsa:6597	12248	29.0699	146	0.227444	0.16042	0.0367333	560	-0.0202305	1.40324	1.36749	N
1583	hsa:4539	hsa:5001	11693	27.051	133	0.374081	0.247312	0.0610446	210	-0.564793	1.34079	1.33795	N
1584	hsa:7043	hsa:79084	14010	3.46174	98	0.380374	0.223881	0.0885635	312	-0.0286484	1.38635	1.34249	N
1585	hsa:1080	hsa:9682	5547	2.38336	22	0.0604158	0.283489	0.00306969	690	-0.675875	1.38969	1.36013	N
1586	hsa:7416	hsa:3065	7962	37.8039	69	0.336441	0.323034	0.086311	482	-0.0574937	1.40413	1.37217	N
1587	hsa:23385	hsa:9443	5733	36.206	68	0.636325	0.519313	0.169068	112	0.372219	1.40421	1.41465	N
1588	hsa:5530	hsa:9969	8960	15.708	148	0.514209	0.399538	0.159206	260	0.276787	1.40375	1.42174	N
1589	hsa:4695	hsa:23013	4486	11.268	88	0.757789	0.670846	0.310101	105	-0.440522	1.39059	1.42222	N
1590	hsa:1742	hsa:6878	7150	13.6008	56	0.218641	0.29132	0.0348261	596	0.606199	1.381	1.36142	N
1591	hsa:4700	hsa:604	3110	20.5302	47	0.822091	0.756272	0.337838	68	-0.0731576	1.40183	1.40451	N
1592	hsa:55851	hsa:5434	10663	11.6401	28	0.475065	0.321023	0.123192	239	-0.410229	1.4109	1.42546	N
1593	hsa:3688	hsa:5981	12233	5.5115	83	0.0676622	0.116205	0.00423973	829	-0.0145061	1.42782	1.41325	N
1594	hsa:65993	hsa:7014	7913	21.9777	53	0.491291	0.38	0.0893827	124	0.607104	1.33972	1.3299	N
1595	hsa:10203	hsa:2547	9377	22.2946	44	0.564421	0.392713	0.145735	150	-0.107339	1.44837	1.43175	N
1596	hsa:3675	hsa:86	13945	21.5805	109	0.328907	0.293255	0.0492131	241	0.0930282	1.43365	1.46568	N
1597	hsa:51295	hsa:8243	14697	9.51468	62	0.156567	0.111825	0.0209981	691	-0.0709503	1.4405	1.46443	N
1598	hsa:4705	hsa:9156	12533	4.69236	86	0.13934	0.258	0.00953857	371	-0.204081	1.39016	1.38404	N
1599	hsa:1501	hsa:8295	4088	24.0357	84	0.774328	0.690625	0.33242	99	0.330618	1.09162	1.21705	N
1600	hsa:515	hsa:6886	4858	53.9008	53	0.710942	0.566474	0.191588	75	0.80787	1.3772	1.34682	N
1601	hsa:92259	hsa:9775	17445	1.28214	33	0.0322892	0.0596234	0.0010033	899	0.399233	1.39731	1.39481	N
1602	hsa:9801	hsa:50813	3703	59.9316	63	0.00394396	0.219542	7.79825e-06	647	-0.132317	1.43744	1.51695	N
1603	hsa:4707	hsa:3007	2986	28.6229	55	0.798926	0.673267	0.178748	33	0.815049	1.38875	1.37823	N
1604	hsa:84612	hsa:27097	10070	12.5729	58	0.524097	0.36	0.121331	160	0.528312	1.46852	1.46588	N
1605	hsa:89941	hsa:5984	3890	3.30489	70	0.0722607	0.337838	0.00421415	637	-0.151696	1.43225	1.45883	N
1606	hsa:55114	hsa:6601	1865	39.4209	30	0.90692	0.868132	0.433717	36	0.761762	1.46379	1.433	N
1607	hsa:4537	hsa:6882	3994	56.6698	141	0.0981021	0.165812	0.00492008	488	0.407279	1.40644	1.38236	N
1608	hsa:6443	hsa:1024	15020	9.47766	103	0.207334	0.126677	0.0342558	586	-0.404602	1.3852	1.3231	N
1609	hsa:7222	hsa:5933	6590	44.2284	89	0.584693	0.47479	0.140717	125	0.624577	1.4369	1.43453	N
1610	hsa:4729	hsa:6597	1525	36.4738	114	0.213533	0.59734	0.0222132	333	-0.0500846	1.43394	1.41273	N
1611	hsa:89941	hsa:5928	3144	30.2835	89	0.656983	0.636569	0.230589	161	0.665471	1.41139	1.3876	N
1612	hsa:4695	hsa:8464	7196	54.7257	63	0.6119	0.491525	0.156351	120	0.403303	1.41824	1.381	N
1613	hsa:51103	hsa:10025	11055	31.7262	103	0.521492	0.356275	0.119265	159	0.242945	1.4254	1.41001	N
1614	hsa:154810	hsa:8467	14939	19.0138	127	0.184317	0.119444	0.0280255	634	-0.0748472	1.41855	1.41432	N
1615	hsa:1499	hsa:6619	3328	8.17406	27	0.683726	0.584615	0.20905	108	0.274878	1.44132	1.45191	N
1616	hsa:4700	hsa:6601	3110	22.224	39	0.822091	0.756272	0.337838	68	-0.158259	1.38888	1.40358	N
1617	hsa:4720	hsa:132660	10012	18.9696	58	0.11326	0.169377	0.00712311	613	-0.222311	1.43557	1.42712	N
1618	hsa:89941	hsa:6497	9841	43.4474	131	0.504246	0.357576	0.13056	212	0.00753	1.37178	1.36116	N
1619	hsa:4719	hsa:6602	4379	6.77012	115	0.106634	0.307018	0.00597894	553	-0.0969772	1.38298	1.34207	N
1620	hsa:64978	hsa:6879	2260	17.2931	53	0.846949	0.789062	0.343817	54	0.0766712	1.46528	1.43821	N
1621	hsa:79590	hsa:5931	20127	11.2428	110	-0.0498584	0.333333	0.00123706	544	-0.116506	1.41995	1.39177	N
1622	hsa:4715	hsa:8861	4781	68.1185	62	0.679536	0.541401	0.158944	72	0.0319586	1.43583	1.43501	N
1623	hsa:4695	hsa:8467	8584	43.5703	110	0.310581	0.298197	0.0713738	506	-0.227833	1.39867	1.38347	N
1624	hsa:55851	hsa:9416	11986	4.98554	31	0.0642394	0.121951	0.00381783	828	0.24349	1.4313	1.4644	N
1625	hsa:4704	hsa:1293	9084	36.9804	217	0.183382	0.31761	0.0172907	434	-0.0856157	1.40043	1.40881	N
1626	hsa:8802	hsa:1912	12254	10.9075	65	0.134914	0.12426	0.0160769	740	0.0047061	1.41417	1.4309	N
1627	hsa:64398	hsa:7514	4873	4.95994	12	0.209964	0.315972	0.0317045	591	-0.115873	1.39727	1.38265	N
1628	hsa:4853	hsa:5983	10983	12.5167	67	0.141573	0.163915	0.0146545	709	0.0596542	1.39841	1.39369	N
1629	hsa:51649	hsa:6431	12599	14.9869	89	0.372252	0.224537	0.0879237	335	-0.508871	1.42573	1.40438	N
1630	hsa:374291	hsa:3066	796	4.92014	99	0.223522	0.669355	0.0234374	287	0.163506	1.42031	1.45247	N
1631	hsa:9368	hsa:8928	9844	39.7449	92	0.198167	0.238462	0.0184832	297	0.0143407	1.2741	1.25478	N
1632	hsa:4701	hsa:3065	14847	16.2196	72	0.188269	0.120787	0.0290787	626	-0.112647	1.41099	1.40505	N
1633	hsa:10203	hsa:7528	9844	19.4109	46	0.545255	0.371212	0.14268	166	-0.136531	1.39816	1.39349	N
1634	hsa:23513	hsa:4869	15493	14.9758	118	0.2475	0.139037	0.0420881	483	-0.476445	1.47298	1.47899	N
1635	hsa:2767	hsa:3066	5252	54.263	60	0.372506	0.380618	0.0998846	441	-0.0109505	1.39575	1.35368	N
1636	hsa:63931	hsa:3516	20127	61.2136	61	-0.00558383	0.118705	1.54695e-05	735	-0.0494719	1.41707	1.41571	N
1637	hsa:51073	hsa:6141	20127	73.875	55	-0.0505318	0.26936	0.00123845	651	-0.338065	1.39163	1.34245	N
1638	hsa:514	hsa:4084	8682	52.8674	64	0.540766	0.396825	0.1073	114	0.503384	1.41118	1.40309	N
1639	hsa:51116	hsa:6908	20127	25.8045	49	-0.300113	0.301356	0.0447503	670	-0.733229	1.42888	1.47502	N
1640	hsa:8772	hsa:54386	3625	61.613	69	0.589912	0.453846	0.103968	71	0.760057	1.32185	1.26707	N
1641	hsa:65993	hsa:6880	8345	37.3322	41	0.581299	0.428571	0.148608	140	-0.45992	1.39943	1.39206	N
1642	hsa:8751	hsa:60	4064	28.9188	48	0.710659	0.598616	0.255739	116	0.436443	1.42722	1.42908	N
1643	hsa:51295	hsa:23028	14656	19.4349	104	0.18897	0.12202	0.0293023	626	-0.247182	1.41952	1.41996	N
1644	hsa:9553	hsa:6235	8710	9.07398	111	0.120083	0.306931	0.00720818	420	0.0938875	1.38259	1.36953	N
1645	hsa:84876	hsa:5557	11897	35.6826	33	0.424775	0.272727	0.0929239	248	-0.456964	1.44427	1.49588	N
1646	hsa:5906	hsa:2547	2921	20.0902	96	0.815308	0.749235	0.375122	82	0.575082	1.40337	1.42694	N
1647	hsa:51103	hsa:8312	7997	53.8127	78	0.589703	0.42623	0.157116	140	0.292601	1.37706	1.34885	N
1648	hsa:83464	hsa:11329	11515	17.5671	100	0.228337	0.171108	0.042074	591	-0.320794	1.399	1.41457	N
1649	hsa:3932	hsa:64769	8809	33.1049	108	0.33107	0.300144	0.0835869	485	-0.157089	1.42197	1.3978	N
1650	hsa:3845	hsa:5931	2562	61.2707	122	0.384228	0.507868	0.0809665	344	0.751587	1.45173	1.44688	N
1651	hsa:64975	hsa:8820	8027	27.3097	63	0.579678	0.447581	0.144377	137	0.573733	1.42853	1.44672	N
1652	hsa:51081	hsa:5928	20127	36.3796	116	-0.0697371	0.365256	0.00240201	570	-0.62881	1.40784	1.29476	N
1653	hsa:122704	hsa:6667	12023	19.8254	46	0.455605	0.268199	0.0978498	191	-0.676002	1.485	1.48797	N
1654	hsa:6443	hsa:6880	10818	18.5748	35	0.535165	0.351464	0.129806	155	-0.34443	1.45336	1.47244	N
1655	hsa:5584	hsa:23097	144	262.353	19	0.901494	0.942172	0.449667	41	0.42226	1.41652	1.30839	N
1656	hsa:4709	hsa:9879	11465	3.1782	66	0.0624178	0.131996	0.00359024	822	0.361444	1.43329	1.44225	N
1657	hsa:4704	hsa:5701	7649	21.7429	132	0.335649	0.371429	0.061489	374	0.102856	1.41297	1.44262	N
1658	hsa:6182	hsa:8464	10675	29.0953	94	0.197248	0.177989	0.0261801	605	-0.170767	1.43966	1.49074	N
1659	hsa:7818	hsa:4928	2027	87.8938	44	0.803694	0.727612	0.315122	73	0.279819	1.40519	1.37942	N
1660	hsa:832	hsa:4704	7778	27.2998	131	0.368973	0.365517	0.0771955	368	0.144075	1.40396	1.42996	N
1661	hsa:5310	hsa:64785	5920	57.9727	149	0.386783	0.352381	0.0659677	204	0.0510279	1.35389	1.33404	N
1662	hsa:4170	hsa:8861	7853	30.4173	35	0.638404	0.452055	0.140122	80	-0.0336782	1.39018	1.38863	N
1663	hsa:7046	hsa:2968	5736	40.8471	105	0.430665	0.405864	0.133619	385	0.52176	1.41477	1.38879	N
1664	hsa:5295	hsa:10001	8252	41.0285	46	0.593816	0.429825	0.152236	130	0.128076	1.42814	1.43373	N
1665	hsa:84612	hsa:23397	10735	8.18653	39	0.499463	0.341085	0.110278	170	-0.328139	1.48785	1.50075	N
1666	hsa:4535	hsa:4089	4388	15.063	115	0.0975353	0.111283	0.00513638	575	-0.108362	1.42106	1.40585	N
1667	hsa:55851	hsa:6883	6866	26.8412	33	0.601099	0.447154	0.161862	136	-0.370293	1.42052	1.42195	N
1668	hsa:51253	hsa:641	14179	2.74244	40	0.0695568	0.0969828	0.00450635	838	-0.170922	1.41419	1.43624	N
1669	hsa:4704	hsa:6597	1576	31.8311	142	0.223417	0.543038	0.0248873	361	-0.0780347	1.42363	1.44115	N
1670	hsa:64976	hsa:51742	10266	28.2306	51	0.548514	0.378151	0.131812	148	0.082587	1.40343	1.40924	N
1671	hsa:4537	hsa:8815	7109	10.6188	132	0.127914	0.119857	0.00864004	492	0.367333	1.41352	1.4543	N
1672	hsa:54460	hsa:79003	15534	26.5332	105	0.306855	0.175084	0.0425069	245	0.503514	1.43487	1.43336	N
1673	hsa:84311	hsa:6598	10296	15.0026	47	0.547675	0.376068	0.130135	146	-0.349016	1.4237	1.42108	N
1674	hsa:4724	hsa:4437	4431	9.36713	64	0.249368	0.338882	0.0462842	556	0.0208492	1.42623	1.38021	N
1675	hsa:22906	hsa:3550	7628	59.2177	91	0.601346	0.458333	0.146225	117	0.513603	1.38135	1.33896	N
1676	hsa:3685	hsa:7150	13845	29.2464	104	0.346822	0.295385	0.0540194	229	0.130751	1.39283	1.40402	N
1677	hsa:51073	hsa:51645	645	2.50957	61	0.218782	0.80732	0.0193416	179	0.314356	1.38845	1.40769	N
1678	hsa:4724	hsa:4361	4880	32.9845	114	0.571637	0.54386	0.162361	182	0.216605	1.42921	1.40158	N
1679	hsa:55851	hsa:5111	10665	13.7224	24	0.472909	0.319209	0.122399	241	-0.24252	1.37687	1.37215	N
1680	hsa:7048	hsa:5928	2485	49.4571	122	0.442037	0.537118	0.110569	318	0.574995	1.39822	1.39299	N
1681	hsa:23607	hsa:2521	3769	37.4421	54	0.76153	0.696078	0.286836	93	0.0980692	1.42337	1.44334	N
1682	hsa:5567	hsa:9782	11275	26.9214	111	0.240567	0.18	0.0462011	574	-0.146654	1.42032	1.43054	N
1683	hsa:4702	hsa:5983	8546	14.6089	60	0.207512	0.257683	0.0356212	628	0.089071	1.44931	1.43256	N
1684	hsa:23107	hsa:8189	8882	33.6221	67	0.557428	0.395833	0.135149	145	-0.330252	1.43251	1.43093	N
1685	hsa:10267	hsa:57634	17121	3.77338	113	0.214986	0.102151	0.0338947	501	-0.384484	1.31175	1.29078	N
1686	hsa:6182	hsa:6628	6905	40.1438	77	0.0599201	0.317897	0.00182937	545	0.257681	1.42621	1.33965	N
1687	hsa:26520	hsa:6500	250	44.7337	22	0.912634	0.875	0.443704	34	-0.511327	1.44544	1.44623	N
1688	hsa:4708	hsa:1025	15663	11.8746	111	0.184794	0.109668	0.0277671	617	-0.279082	1.41316	1.36254	N
1689	hsa:28964	hsa:5982	2745	7.4295	121	0.0994359	0.45281	0.0053926	516	0.149603	1.39888	1.40992	N
1690	hsa:55851	hsa:1022	11825	16.538	100	0.224852	0.16289	0.0407433	591	-0.173057	1.39283	1.38007	N
1691	hsa:4513	hsa:9442	5681	25.1151	157	0.0996548	0.135823	0.00514862	509	0.0259938	1.41901	1.41969	N
1692	hsa:23513	hsa:51434	2005	51.2525	137	0.305458	0.453292	0.0483198	357	0.180058	1.3743	1.37985	N
1693	hsa:122704	hsa:10933	10989	19.7432	28	0.475936	0.288703	0.100168	170	-0.48084	1.34958	1.3218	N
1694	hsa:4720	hsa:9862	13883	28.9299	78	0.154212	0.115118	0.0158435	638	-0.17539	1.40519	1.39305	N
1695	hsa:3303	hsa:25942	5283	5.77422	50	0.116574	0.287245	0.00978805	665	-0.637271	1.41728	1.42481	N
1696	hsa:54148	hsa:6880	7445	19.4797	73	0.380331	0.355958	0.101	427	0.300646	1.42315	1.39121	N
1697	hsa:64928	hsa:9775	424	5.0016	76	0.0222981	0.697723	0.000237984	292	0.213549	1.413	1.41823	N
1698	hsa:124995	hsa:5426	15772	12.3933	110	0.0551214	0.166667	0.0015084	420	-0.569594	1.41483	1.38881	N
1699	hsa:54460	hsa:580	1700	10.9014	186	0.114602	0.290663	0.00667907	471	-0.357158	1.43184	1.42999	N
1700	hsa:829	hsa:55168	20127	18.5958	85	-0.130734	0.143987	0.0086044	541	-0.674872	1.41157	1.41461	N
1701	hsa:51116	hsa:57819	20127	17.3519	47	-0.199449	0.251599	0.0179323	702	-0.120521	1.4382	1.41894	N
1702	hsa:55851	hsa:8295	10042	14.588	75	0.522886	0.359375	0.148551	205	-0.709851	1.38095	1.34623	N
1703	hsa:54534	hsa:22976	11658	28.5371	79	0.500263	0.312741	0.12129	178	-0.566312	1.37227	1.36376	N
1704	hsa:65005	hsa:6873	20127	11.1787	137	-0.0646625	0.303781	0.00208568	534	-0.342437	1.3978	1.32709	N
1705	hsa:64398	hsa:10923	7818	9.98162	49	0.184782	0.266204	0.0248473	634	0.0337448	1.42661	1.4006	N
1706	hsa:7220	hsa:80351	10739	52.6184	178	0.316208	0.231788	0.0707669	464	0.1042	1.37188	1.32805	N
1707	hsa:64975	hsa:57804	8443	25.6606	76	0.490979	0.30303	0.072853	92	0.588605	1.55179	1.55503	N
1708	hsa:5577	hsa:4171	2513	56.7852	112	0.154028	0.501263	0.0118225	395	0.539715	1.37209	1.40255	N
1709	hsa:4535	hsa:27097	20127	33.9348	150	-0.1471	0.172043	0.0105564	616	0.107694	1.39001	1.35956	N
1710	hsa:54822	hsa:6015	5220	56.6488	44	0.668159	0.531835	0.217081	125	0.456021	1.43638	1.44543	N
1711	hsa:953	hsa:8295	2547	6.63562	79	0.827631	0.77439	0.370855	74	0.829563	1.43704	1.44894	N
1712	hsa:6444	hsa:10629	12392	28.6515	23	0.498237	0.330645	0.108581	166	-0.39014	1.44018	1.44666	N
1713	hsa:23513	hsa:5440	8444	25.8237	133	0.429109	0.375661	0.115636	354	-0.408878	1.39518	1.39851	N
1714	hsa:3688	hsa:6597	12248	29.0699	146	0.227444	0.16042	0.0367333	560	-0.0202305	1.40324	1.36749	N
1715	hsa:23513	hsa:3609	12445	17.888	130	0.144659	0.17953	0.0110106	489	0.0699088	1.40132	1.39716	N
1716	hsa:5566	hsa:9412	12152	15.6385	105	0.213651	0.150704	0.0370275	603	-0.158814	1.44107	1.49274	N
1717	hsa:7223	hsa:5395	9067	13.0754	127	0.224098	0.250311	0.0369756	602	-0.226651	1.40026	1.42741	N
1718	hsa:4722	hsa:79902	9464	33.5948	94	0.202571	0.214286	0.0245106	550	-0.159287	1.40359	1.40705	N
1719	hsa:54822	hsa:5688	8519	21.8626	45	0.536548	0.395028	0.162495	219	0.0349576	1.38087	1.36678	N
1720	hsa:4323	hsa:4176	10565	14.6975	142	0.279841	0.255435	0.043183	411	0.0123119	1.40297	1.38956	N
1721	hsa:122704	hsa:10919	15947	18.604	138	0.221517	0.118531	0.0371366	528	-0.336003	1.33275	1.25804	N
1722	hsa:355	hsa:22955	3167	32.2296	11	0.804585	0.670213	0.1787	31	-0.236528	1.42615	1.42231	N
1723	hsa:5576	hsa:6500	5073	50.4928	76	0.451337	0.428341	0.134341	355	0.824439	1.43683	1.40351	N
1724	hsa:50855	hsa:51497	578	25.0054	15	0.864117	0.780702	0.230627	25	0.663119	1.45094	1.45901	N
1725	hsa:832	hsa:5557	3302	52.4777	34	0.753244	0.678363	0.307804	110	0.672317	1.36683	1.39412	N
1726	hsa:3674	hsa:4437	11374	8.29764	92	0.0992882	0.152302	0.00604146	718	-0.234942	1.42227	1.44274	N
1727	hsa:56288	hsa:5885	11790	8.43824	52	0.463622	0.340741	0.0929159	178	0.321216	1.46006	1.43237	N
1728	hsa:60488	hsa:124944	2941	53.8	48	0.801095	0.686441	0.196622	37	0.368233	1.4358	1.42538	N
1729	hsa:55851	hsa:63922	11734	15.5839	84	0.220782	0.16129	0.0394697	598	-0.375406	1.48847	1.4939	N
1730	hsa:143098	hsa:6633	20127	52.5181	33	-0.132208	0.29771	0.00832373	644	-0.0127367	1.42919	1.47782	N
1731	hsa:9768	hsa:57634	17666	5.09733	120	0.180759	0.0734767	0.024097	517	-0.270331	1.34366	1.32729	N
1732	hsa:4714	hsa:672	10485	20.9015	43	0.532769	0.355311	0.14188	176	-0.375747	1.35292	1.34868	N
1733	hsa:4722	hsa:3066	844	6.99534	108	0.259205	0.654028	0.0319724	292	0.0833631	1.40911	1.40227	N
1734	hsa:1499	hsa:10001	601	39.4386	31	0.884601	0.837302	0.383821	41	0.250374	1.35498	1.31459	N
1735	hsa:29088	hsa:3516	11166	4.09669	27	0.128523	0.13785	0.0127826	738	0.0977312	1.41896	1.37457	N
1736	hsa:55052	hsa:7518	4296	35.5879	69	0.090878	0.124191	0.00472129	677	0.262222	1.40769	1.37605	N
1737	hsa:4696	hsa:8405	10275	13.6235	79	0.419743	0.221198	0.0741656	169	-0.414293	1.45165	1.45521	N
1738	hsa:859	hsa:23493	8371	40.2929	68	0.608658	0.421053	0.139559	99	0.476734	1.41595	1.42406	N
1739	hsa:7430	hsa:5859	11937	4.2904	64	0.0127257	0.120708	8.94222e-05	845	-0.137287	1.42886	1.44147	N
1740	hsa:84433	hsa:2189	5542	10.8548	79	0.64689	0.5	0.11614	56	0.436349	1.53297	1.5304	N
1741	hsa:54539	hsa:4683	9708	32.3869	69	0.524952	0.333333	0.111088	134	-0.345574	1.44623	1.44735	N
1742	hsa:3674	hsa:8487	4098	38.5494	98	0.622464	0.51087	0.140332	90	0.366253	1.43948	1.46395	N
1743	hsa:55168	hsa:79682	9643	13.3239	85	0.249077	0.117043	0.0423471	430	0.756745	1.41656	1.41866	N
1744	hsa:5663	hsa:9794	8327	13.6256	21	0.596378	0.4	0.123221	90	0.0364803	1.39901	1.3922	N
1745	hsa:4846	hsa:5984	2271	9.27883	80	0.0898116	0.543094	0.00450458	440	-0.308086	1.40133	1.42465	N
1746	hsa:1499	hsa:64785	125	78.0842	39	0.858474	0.801587	0.355263	50	0.241537	1.38421	1.38137	N
1747	hsa:7416	hsa:8697	7552	26.4282	93	0.477547	0.410714	0.15705	330	0.65923	1.3529	1.32471	N
1748	hsa:4719	hsa:65057	18043	7.33547	87	0.0942003	0.0635762	0.00575045	707	0.0785702	1.42227	1.4295	N
1749	hsa:23385	hsa:10556	6750	15.673	57	0.633178	0.503846	0.181821	129	0.188882	1.4325	1.45298	N
1750	hsa:6714	hsa:6637	4311	40.4747	96	0.260717	0.401907	0.0371839	439	-0.0638444	1.40648	1.42278	N
1751	hsa:7818	hsa:8295	4490	58.7915	93	0.73567	0.6375	0.298207	116	0.170917	1.45121	1.47556	N
1752	hsa:6714	hsa:2010	17525	6.98036	97	0.156175	0.0795948	0.0199897	636	-0.0926031	1.43998	1.47621	N
1753	hsa:5567	hsa:6181	5356	55.8305	100	0.356032	0.384181	0.0821336	436	-0.0190849	1.41704	1.41768	N
1754	hsa:84612	hsa:6605	10123	20.2381	36	0.542351	0.368627	0.136468	161	0.9467	1.32199	1.32027	N
1755	hsa:10240	hsa:53981	14618	7.02587	112	0.258312	0.150259	0.0493273	492	-0.175474	1.44019	1.4796	N
1756	hsa:8801	hsa:5934	10812	17.7753	46	0.18703	0.17596	0.0296262	665	-0.31615	1.41399	1.40381	N
1757	hsa:23513	hsa:896	5225	44.5842	93	0.513621	0.461676	0.175802	302	-0.276089	1.44363	1.42506	N
1758	hsa:4704	hsa:7764	7731	29.9637	127	0.375353	0.369603	0.0801957	365	-0.0517201	1.40576	1.40946	N
1759	hsa:830	hsa:6601	1943	24.7174	36	0.893964	0.849817	0.418075	41	0.76478	1.41048	1.44876	N
1760	hsa:83464	hsa:7089	11140	8.02059	106	0.430703	0.287736	0.115993	302	-0.340721	1.35834	1.29699	N
1761	hsa:4725	hsa:51138	10074	32.8814	56	0.525681	0.349345	0.117897	149	-0.58349	1.38793	1.38118	N
1762	hsa:10683	hsa:80306	2925	33.1257	60	0.755092	0.614286	0.195249	54	0.333388	1.45835	1.4531	N
1763	hsa:7052	hsa:6772	2390	32.7783	91	0.701828	0.578231	0.162649	62	0.898865	1.11042	1.09976	N
1764	hsa:4535	hsa:5433	20127	29.0685	138	-0.206033	0.164042	0.0206567	637	0.0121464	1.37859	1.3953	N
1765	hsa:8082	hsa:1060	6501	37.7403	52	0.578628	0.381944	0.111235	89	0.204519	1.40319	1.39037	N
1766	hsa:4508	hsa:8451	20127	63.4525	128	-0.217979	0.152144	0.0236062	613	-0.275574	1.41858	1.42827	N
1767	hsa:7222	hsa:5982	9005	6.1359	95	0.0893818	0.221985	0.00574445	729	-0.0939345	1.40864	1.42365	N
1768	hsa:539	hsa:4292	613	12.4821	62	0.35653	0.76087	0.0556047	209	0.127102	1.40012	1.35273	N
1769	hsa:3688	hsa:29882	9233	41.9867	57	0.555649	0.394737	0.144058	161	0.119135	1.41518	1.41396	N
1770	hsa:4724	hsa:114823	878	14.7733	42	0.702962	0.64881	0.243246	118	0.218633	1.44224	1.45537	N
1771	hsa:8192	hsa:7518	5762	11.2522	79	0.0702728	0.119512	0.00280908	722	0.286466	1.4135	1.41257	N
1772	hsa:7052	hsa:27258	13899	5.09525	83	0.313248	0.249351	0.0474753	289	-0.377852	1.42603	1.4229	N
1773	hsa:3690	hsa:55656	741	38.5375	37	0.883968	0.807018	0.24726	22	0.760466	1.39935	1.39656	N
1774	hsa:23513	hsa:5441	7653	85.5057	116	0.220269	0.358696	0.0250591	413	-0.0680561	1.41218	1.40885	N
1775	hsa:387	hsa:2966	1081	42.1762	106	0.68838	0.623853	0.286174	164	0.920449	1.42145	1.40404	N
1776	hsa:4724	hsa:196528	708	21.0802	47	0.719141	0.652997	0.253273	110	0.0689549	1.40533	1.42553	N
1777	hsa:65008	hsa:5591	5753	7.05584	124	0.0274071	0.236593	0.000375981	484	-0.363985	1.41995	1.44422	N
1778	hsa:28957	hsa:6497	2606	44.7735	91	0.775003	0.642857	0.192429	45	0.180294	1.31603	1.31219	N
1779	hsa:54948	hsa:8405	20127	36.403	72	-0.214412	0.162791	0.020743	720	0.0827363	1.41964	1.41086	N
1780	hsa:4694	hsa:54921	8419	43.4069	70	0.54594	0.381579	0.0977453	94	0.572863	1.43308	1.43207	N
1781	hsa:4722	hsa:4088	12965	11.4869	76	0.177062	0.12627	0.0209038	602	-0.0302442	1.4026	1.42155	N
1782	hsa:1501	hsa:196528	2176	45.0295	40	0.844196	0.785992	0.341318	55	0.681776	1.37011	1.34485	N
1783	hsa:3688	hsa:142	7756	54.0703	90	0.623579	0.47032	0.163165	116	0.254602	1.45201	1.47011	N
1784	hsa:5584	hsa:3066	960	40.4673	94	0.357049	0.703125	0.0597496	247	0.0950959	1.43042	1.38483	N
1785	hsa:3688	hsa:25942	9702	34.1992	90	0.538087	0.379562	0.135749	170	0.20836	1.38615	1.35829	N
1786	hsa:55173	hsa:3980	20127	12.2101	142	-0.253138	0.348706	0.033202	579	-0.216486	1.4357	1.48618	N
1787	hsa:4541	hsa:5893	9454	7.99574	41	0.454103	0.258242	0.0764164	135	-0.185137	1.40183	1.39802	N
1788	hsa:4539	hsa:53615	6638	24.5715	105	0.50813	0.378205	0.0845771	97	0.131151	1.42123	1.42614	N
1789	hsa:4720	hsa:7520	7086	21.2888	70	0.129188	0.260927	0.00897171	558	-0.240429	1.40688	1.40003	N
1790	hsa:126328	hsa:23649	13269	29.3143	54	0.457772	0.272388	0.100304	195	-0.635306	1.35975	1.33233	N
1791	hsa:94005	hsa:1108	8277	34.8321	96	0.309843	0.303401	0.0745018	512	0.156078	1.40104	1.39843	N
1792	hsa:64981	hsa:891	4451	37.5591	130	0.0895264	0.263736	0.00404305	469	-0.747694	1.48458	1.45332	N
1793	hsa:7043	hsa:892	11360	10.5835	17	0.532811	0.350195	0.137277	167	-0.0341199	1.41252	1.41541	N
1794	hsa:4695	hsa:6881	852	34.2759	49	0.849891	0.791339	0.346718	53	-0.059003	1.39893	1.38504	N
1795	hsa:116540	hsa:2068	12971	21.8391	109	0.331267	0.195833	0.0735556	386	-0.651489	1.44038	1.45796	N
1796	hsa:857	hsa:23368	15859	11.097	152	0.279948	0.14664	0.0534901	419	-0.039181	1.43841	1.44692	N
1797	hsa:9801	hsa:6597	1585	31.6752	126	0.0483103	0.60442	0.00114585	358	-0.211895	1.44592	1.49128	N
1798	hsa:8165	hsa:79948	2152	116.458	90	0.686519	0.589212	0.201447	99	0.798433	1.43503	1.44747	N
1799	hsa:51103	hsa:6421	6972	19.5062	124	0.532138	0.475584	0.159392	247	0.214475	1.39477	1.33894	N
1800	hsa:513	hsa:10274	5555	31.7448	88	0.413504	0.397394	0.105938	370	0.477059	1.41867	1.46274	N
1801	hsa:7052	hsa:6598	10149	26.9266	78	0.384499	0.306569	0.0624839	190	0.110283	1.31337	1.30372	N
1802	hsa:4540	hsa:65057	8857	11.757	116	0.019802	0.0542857	0.000201211	662	0.294531	1.41202	1.43107	N
1803	hsa:55114	hsa:5928	4057	17.8362	82	0.681781	0.598504	0.275544	161	0.550884	1.39883	1.38059	N
1804	hsa:7040	hsa:2353	8680	49.38	46	0.608492	0.428571	0.160954	120	0.577094	1.42143	1.42191	N
1805	hsa:55967	hsa:2099	1524	52.8187	37	0.734789	0.590604	0.189496	61	-0.326159	1.49266	1.48948	N
1806	hsa:2335	hsa:54512	10441	8.11928	115	0.0456529	0.175	0.00117331	759	-0.060669	1.39786	1.37968	N
1807	hsa:1080	hsa:51639	3150	3.76919	68	0.0815313	0.419522	0.00500514	559	-0.325617	1.38073	1.41017	N
1808	hsa:26520	hsa:5425	3067	81.1637	45	0.82535	0.762058	0.368093	74	-0.642667	1.37399	1.41633	N
1809	hsa:55168	hsa:10946	20127	3.37036	81	-0.164542	0.150685	0.0136593	558	-0.781833	1.49554	1.51523	N
1810	hsa:219927	hsa:53615	10074	14.6824	130	0.306478	0.22807	0.0538797	396	0.675735	1.41958	1.43266	N
1811	hsa:6520	hsa:4361	4390	14.3523	171	0.0535282	0.298146	0.00144065	492	-0.261851	1.41861	1.43612	N
1812	hsa:6445	hsa:55257	7256	46.8316	31	0.657836	0.5	0.154759	82	0.72787	1.42815	1.42582	N
1813	hsa:54460	hsa:6597	3772	9.94209	167	0.0210357	0.266312	0.00022241	551	-0.30966	1.4532	1.46666	N
1814	hsa:84545	hsa:10891	700	120.488	83	0.737027	0.631148	0.246499	90	0.119426	1.41501	1.42145	N
1815	hsa:128308	hsa:4928	12171	6.51518	53	0.493739	0.314176	0.113683	179	-0.696919	1.33206	1.29889	N
1816	hsa:999	hsa:5356	12053	11.0994	115	0.351264	0.241611	0.0689859	339	-0.0274351	1.40321	1.40543	N
1817	hsa:857	hsa:25873	13807	8.96967	33	0.440239	0.261364	0.0890055	195	-0.453682	1.4006	1.40183	N
1818	hsa:94005	hsa:641	8480	6.14299	41	0.118813	0.240302	0.0121135	705	-0.11622	1.40963	1.4018	N
1819	hsa:10469	hsa:6878	2467	17.6159	51	0.791731	0.731013	0.322579	85	0.811596	1.36107	1.33796	N
1820	hsa:64398	hsa:6426	3031	19.819	70	0.211605	0.44	0.0259065	490	-0.0592374	1.39647	1.34629	N
1821	hsa:7043	hsa:5431	20127	0.214244	16	-0.00617625	0.0923237	1.80443e-05	875	-0.209653	1.40614	1.40033	N
1822	hsa:3675	hsa:5422	12272	21.8439	122	0.213261	0.226337	0.0228845	376	0.0516314	1.44834	1.48965	N
1823	hsa:51023	hsa:83990	20127	37.7775	117	-0.313307	0.341515	0.0517014	617	-0.638674	1.45504	1.41862	N
1824	hsa:28998	hsa:9768	17944	2.06942	42	0.0726397	0.047235	0.00488326	827	0.580958	1.40799	1.3935	N
1825	hsa:8802	hsa:7764	7866	13.2782	42	0.185926	0.275294	0.0231555	616	-0.271134	1.41432	1.40669	N
1826	hsa:56288	hsa:25942	11782	14.1336	70	0.46437	0.335664	0.0966912	190	0.363786	1.44609	1.44884	N
1827	hsa:64968	hsa:93973	3461	22.7339	127	0.408416	0.396825	0.078172	228	-0.492996	1.38993	1.38068	N
1828	hsa:55114	hsa:24137	2947	21.3829	43	0.868888	0.816327	0.409825	54	0.694189	1.35103	1.36168	N
1829	hsa:23385	hsa:5928	10154	3.79628	92	0.486644	0.349127	0.140048	261	0.210861	1.42684	1.42028	N
1830	hsa:4705	hsa:4851	2816	19.6859	167	0.244781	0.334936	0.0315447	415	0.0540824	1.38523	1.3406	N
1831	hsa:4723	hsa:6880	7695	15.3475	97	0.213317	0.290366	0.0261875	523	-0.131362	1.40927	1.4181	N
1832	hsa:4722	hsa:10919	1484	0.631756	157	0.147785	0.546988	0.0107701	376	-0.0701978	1.41461	1.4106	N
1833	hsa:4731	hsa:27097	11488	28.7041	69	0.441155	0.24898	0.0882896	184	0.242597	1.38275	1.38265	N
1834	hsa:5663	hsa:9658	7173	16.0113	19	0.610225	0.492537	0.166909	136	0.414589	1.37705	1.34619	N
1835	hsa:81	hsa:142	2135	15.9641	52	0.77992	0.702422	0.303895	86	0.653583	1.38049	1.35953	N
1836	hsa:114294	hsa:892	7357	0.502366	155	0.0679228	0.237856	0.00230964	455	-0.155595	1.40768	1.45468	N
1837	hsa:3696	hsa:8607	11649	2.57916	58	0.0405327	0.126951	0.00152708	839	-0.0299172	1.42074	1.45618	N
1838	hsa:89941	hsa:1111	3775	42.5999	117	0.326307	0.415978	0.0622889	424	0.0433606	1.39355	1.37152	N
1839	hsa:65008	hsa:7517	20127	12.8955	176	-0.0252078	0.335113	0.000317756	498	-0.108234	1.41755	1.45744	N
1840	hsa:4713	hsa:5432	5985	7.55933	85	0.611943	0.498688	0.216936	191	-0.196817	1.47852	1.50252	N
1841	hsa:3690	hsa:5452	6661	65.5833	76	0.631486	0.5	0.147727	93	0.880412	1.42211	1.42709	N
1842	hsa:961	hsa:3065	18318	6.10744	77	0.128611	0.0673212	0.012119	665	-0.0506073	1.40778	1.3991	N
1843	hsa:9368	hsa:10111	6182	23.1639	136	0.011589	0.281508	6.75546e-05	610	-0.367658	1.42164	1.45229	N
1844	hsa:10203	hsa:2547	9377	22.2946	44	0.564421	0.392713	0.145735	150	-0.107339	1.44837	1.43175	N
1845	hsa:4536	hsa:9739	20127	21.2623	164	-0.26882	0.208685	0.0353462	656	-0.356672	1.4166	1.38857	N
1846	hsa:64969	hsa:6602	20127	11.0436	82	-0.0157903	0.286031	0.000123262	644	0.278454	1.41932	1.41203	N
1847	hsa:57113	hsa:53615	8453	64.3566	124	0.561959	0.445415	0.127123	127	0.672244	1.31864	1.30011	N
1848	hsa:4700	hsa:6883	1478	22.4736	31	0.848136	0.790698	0.346695	54	-0.0169325	1.421	1.47143	N
1849	hsa:4700	hsa:23451	1294	40.2596	43	0.722477	0.613734	0.22785	90	0.294948	1.29114	1.30728	N
1850	hsa:51107	hsa:8405	4445	35.9012	46	0.721995	0.583333	0.23475	90	0.389092	1.3999	1.38338	N
1851	hsa:4719	hsa:8648	11922	14.5959	117	0.158813	0.136243	0.0171014	653	-0.157193	1.40293	1.40346	N
1852	hsa:26519	hsa:4435	12053	7.13215	24	0.41852	0.223529	0.0838199	198	0.0931166	1.41533	1.41597	N
1853	hsa:859	hsa:10291	14351	4.39506	58	0.437138	0.254417	0.0940696	211	-0.710141	1.40092	1.39289	N
1854	hsa:4712	hsa:7464	16047	3.39689	84	0.296791	0.140957	0.0497883	323	-0.643614	1.40128	1.39588	N
1855	hsa:55168	hsa:5001	20127	25.0943	126	-0.16355	0.147014	0.0134986	557	-0.624815	1.4522	1.48365	N
1856	hsa:51258	hsa:5452	7462	69.6798	77	0.663148	0.491124	0.166474	86	0.0300927	1.37931	1.38405	N
1857	hsa:3996	hsa:10189	6989	41.8434	110	0.598228	0.486005	0.209977	202	0.207059	1.4151	1.43097	N
1858	hsa:4700	hsa:5441	4482	119.173	49	0.578897	0.514124	0.163158	172	0.0254469	1.41871	1.44228	N
1859	hsa:114294	hsa:1293	3562	20.2	216	0.186277	0.311644	0.0175226	402	0.144485	1.39904	1.38361	N
1860	hsa:51421	hsa:6631	10281	39.2014	104	0.514276	0.362264	0.118403	169	-0.18624	1.39424	1.32003	N
1861	hsa:122704	hsa:9785	15931	11.046	74	0.226365	0.120543	0.0384463	518	-0.20681	1.42056	1.41939	N
1862	hsa:64960	hsa:10051	20127	21.2595	130	-0.0140348	0.558856	9.89574e-05	401	-0.0941612	1.41626	1.43065	N
1863	hsa:28973	hsa:54797	5073	50.6993	108	0.308228	0.25323	0.0457938	289	0.613831	1.47012	1.49408	N
1864	hsa:7222	hsa:7936	4474	45.738	121	0.665004	0.586093	0.207832	125	0.100745	1.40444	1.40372	N
1865	hsa:4535	hsa:6790	20127	23.7547	169	-0.144837	0.476974	0.010959	477	-0.163095	1.41013	1.41985	N
1866	hsa:9495	hsa:57459	6070	16.2453	29	0.657975	0.459184	0.117913	53	-0.126756	1.40478	1.40592	N
1867	hsa:7040	hsa:672	11943	4.32833	29	0.511145	0.32967	0.130443	183	-0.0921414	1.3805	1.37867	N
1868	hsa:5290	hsa:1108	4864	47.7176	87	0.352272	0.373641	0.0900672	461	0.269863	1.42515	1.41307	N
1869	hsa:4535	hsa:56915	20127	16.5736	172	-0.124783	0.446449	0.00798032	491	-0.000493063	1.40639	1.38325	N
1870	hsa:7046	hsa:3187	8535	38.1179	130	0.374588	0.328704	0.103641	435	0.216887	1.42187	1.37046	N
1871	hsa:682	hsa:1147	13718	10.2636	97	0.190235	0.129577	0.0272172	618	-0.143247	1.38333	1.34155	N
1872	hsa:6182	hsa:9282	7417	29.7327	83	0.278736	0.305819	0.0507163	513	0.23873	1.41566	1.44139	N
1873	hsa:124995	hsa:3065	10880	8.87544	113	0.0988971	0.192722	0.00525639	599	-0.148715	1.42496	1.41898	N
1874	hsa:4701	hsa:9978	13259	6.27658	18	0.497261	0.313869	0.123618	188	-0.448119	1.39515	1.38937	N
1875	hsa:5663	hsa:3320	10544	16.0366	86	0.280873	0.220089	0.0613069	528	-0.0603578	1.41028	1.39759	N
1876	hsa:64975	hsa:1387	8235	23.7112	84	0.589503	0.434028	0.175733	163	-0.643114	1.42696	1.42282	N
1877	hsa:4535	hsa:8932	2481	36.6519	122	0.0885447	0.148485	0.00411914	562	0.0755337	1.41518	1.41899	N
1878	hsa:116541	hsa:9862	3933	31.4778	76	0.697059	0.559701	0.152874	59	-0.133433	1.46697	1.46999	N
1879	hsa:513	hsa:80145	10523	33.5492	105	0.29639	0.228618	0.057312	469	-0.0883738	1.37803	1.33946	N
1880	hsa:4695	hsa:2547	178	32.219	39	0.875173	0.822134	0.377414	45	-0.44768	1.40348	1.39369	N
1881	hsa:4717	hsa:9978	14037	1.36787	45	0.336541	0.156364	0.0540757	232	-0.28068	1.41619	1.42419	N
1882	hsa:29074	hsa:6601	8482	17.6136	87	0.090783	0.237643	0.00407897	401	-0.595582	1.44014	1.42394	N
1883	hsa:64975	hsa:7014	6122	42.0556	78	0.570367	0.457286	0.121495	108	0.349865	1.41124	1.40818	N
1884	hsa:9817	hsa:9425	3714	50.5109	153	0.298188	0.398943	0.052848	455	0.0275044	1.39388	1.38355	N
1885	hsa:7818	hsa:4361	5329	47.5106	136	0.681515	0.58457	0.245187	140	0.0561762	1.41389	1.41651	N
1886	hsa:4729	hsa:10111	1461	2.66247	121	0.035005	0.6	0.000604351	364	-0.27847	1.42005	1.38214	N
1887	hsa:5568	hsa:6431	2672	52.4781	116	0.33573	0.513834	0.0611385	369	0.00936405	1.42162	1.40161	N
1888	hsa:8915	hsa:2547	11681	9.92047	25	0.419858	0.227642	0.0799154	190	-0.616127	1.39432	1.39177	N
1889	hsa:830	hsa:5901	3639	25.5156	87	0.772034	0.694118	0.338893	104	0.634322	1.47456	1.46854	N
1890	hsa:3688	hsa:9658	8911	35.2565	70	0.557637	0.400778	0.140439	154	0.817158	1.40027	1.40681	N
1891	hsa:51069	hsa:93621	20127	2.32025	31	-0.0248382	0.0292581	0.000237347	929	0.586837	1.421	1.4052	N
1892	hsa:4698	hsa:8850	3190	17.6761	58	0.828584	0.757042	0.361412	69	-0.616509	1.46498	1.43677	N
1893	hsa:51023	hsa:2547	3981	68.2525	55	0.00987538	0.240719	4.90638e-05	634	-0.630474	1.41314	1.41915	N
1894	hsa:60488	hsa:5810	7373	47.7407	46	0.632624	0.483871	0.166606	112	-0.049118	1.41781	1.39881	N
1895	hsa:128308	hsa:2965	10808	11.0633	54	0.522014	0.34322	0.119252	155	-0.482787	1.42744	1.44329	N
1896	hsa:7048	hsa:1459	263	237.827	39	0.841378	0.905367	0.380549	67	0.435216	1.46431	1.31709	N
1897	hsa:7052	hsa:896	11580	21.7803	77	0.348896	0.280528	0.0534862	218	0.421568	1.39186	1.38892	N
1898	hsa:4708	hsa:6772	2552	38.953	65	0.779401	0.651376	0.175815	38	-0.317827	1.38105	1.38613	N
1899	hsa:10203	hsa:27443	10437	12.8275	41	0.527218	0.353791	0.136653	179	-0.0665508	1.38163	1.38524	N
1900	hsa:8613	hsa:2547	684	20.1483	88	0.794587	0.728659	0.340458	89	0.311237	1.48724	1.50489	N
1901	hsa:64432	hsa:9939	13193	7.77433	83	0.351307	0.209932	0.0763492	350	-0.325177	1.42174	1.44001	N
1902	hsa:4535	hsa:50628	8235	11.7252	123	0.104695	0.0769231	0.00621104	588	-0.086506	1.4132	1.41313	N
1903	hsa:122704	hsa:3312	16000	5.18027	36	0.056622	0.0760171	0.00302725	863	0.575921	1.39375	1.35831	N
1904	hsa:57216	hsa:6881	11568	22.734	32	0.510915	0.340164	0.114211	161	-0.165912	1.40932	1.41724	N
1905	hsa:63931	hsa:57459	7199	29.6148	72	0.0827009	0.11084	0.00408718	730	0.0867144	1.42077	1.42557	N
1906	hsa:2812	hsa:3621	11201	12.1246	16	0.531342	0.352713	0.133531	167	-0.466472	1.4184	1.4219	N
1907	hsa:65018	hsa:284058	14602	9.56374	98	0.25666	0.149485	0.0488262	495	0.37891	1.4288	1.43427	N
1908	hsa:3690	hsa:7290	11748	9.24938	105	0.412612	0.268473	0.0991823	297	0.126416	1.37842	1.35795	N
1909	hsa:29088	hsa:10735	6439	22.0486	24	0.142234	0.28291	0.0121059	621	0.326145	1.41332	1.35791	N
1910	hsa:3688	hsa:51729	2849	22.3338	108	0.662396	0.536585	0.152201	76	0.373014	1.39645	1.39982	N
1911	hsa:51073	hsa:5710	4651	16.881	52	0.0331503	0.28246	0.000563373	630	-0.468566	1.44506	1.51288	N
1912	hsa:7416	hsa:6873	3951	31.3425	100	0.627916	0.543689	0.225667	188	0.484972	1.3879	1.42024	N
1913	hsa:55052	hsa:79948	20127	46.0117	48	-0.220101	0.155213	0.0220544	713	-0.0366455	1.4152	1.39855	N
1914	hsa:64983	hsa:60	7760	27.6209	90	0.598621	0.464164	0.173897	157	-0.7477	1.41753	1.42013	N
1915	hsa:7048	hsa:22955	13167	9.40037	94	0.227095	0.143293	0.040476	562	0.0465174	1.40324	1.36964	N
1916	hsa:516	hsa:9978	3174	33.9115	110	0.387735	0.410148	0.0752708	279	-0.0417853	1.43102	1.41407	N
1917	hsa:3685	hsa:1029	12064	42.979	170	0.284578	0.25	0.0407073	333	-0.350616	1.41501	1.39599	N
1918	hsa:4700	hsa:3015	757	16.7377	23	0.864776	0.805861	0.391768	53	-0.133828	1.42176	1.41733	N
1919	hsa:4700	hsa:6873	6364	22.4709	108	0.565846	0.489311	0.175343	215	-0.127688	1.37283	1.37374	N
1920	hsa:6840	hsa:6878	1354	87.2284	58	0.765533	0.669291	0.276302	84	0.448391	1.46634	1.47891	N
1921	hsa:6443	hsa:23450	13085	5.22091	49	0.496606	0.3125	0.122793	187	-0.510537	1.43932	1.45597	N
1922	hsa:9265	hsa:6497	8678	44.6314	77	0.564745	0.41637	0.151314	164	-0.0148622	1.41717	1.41985	N
1923	hsa:64963	hsa:6632	20127	11.4587	54	-0.187622	0.264428	0.0157251	701	-0.443264	1.38799	1.38341	N
1924	hsa:28998	hsa:9967	15794	8.12803	45	0.0776078	0.0713464	0.00442646	807	-0.115295	1.42344	1.42424	N
1925	hsa:64951	hsa:5595	15144	10.2026	89	0.19466	0.121037	0.0307216	610	-0.270005	1.42423	1.44008	N
1926	hsa:7220	hsa:4236	6319	67.9849	85	0.621942	0.502041	0.165751	122	0.231968	1.37643	1.36299	N
1927	hsa:4722	hsa:7307	6572	9.75872	80	0.105282	0.281292	0.00576182	534	-0.219167	1.42014	1.39539	N
1928	hsa:89941	hsa:7157	13848	3.97677	83	0.44517	0.270769	0.108499	237	-0.461726	1.42871	1.42884	N
1929	hsa:28998	hsa:3608	13172	3.81771	31	0.088396	0.102299	0.00542753	781	-0.0315436	1.43542	1.48909	N
1930	hsa:5566	hsa:5977	6540	30.4924	78	0.365159	0.36338	0.0999687	452	-0.176216	1.40328	1.40885	N
1931	hsa:4723	hsa:23451	10032	9.9072	108	0.237094	0.2106	0.0388043	566	0.0588585	1.41957	1.4331	N
1932	hsa:8829	hsa:10236	12448	11.3187	95	0.329767	0.23341	0.0581572	335	0.198191	1.38822	1.40083	N
1933	hsa:7220	hsa:6601	7444	67.5574	78	0.613664	0.480144	0.177214	144	0.201421	1.42134	1.43598	N
1934	hsa:5310	hsa:9329	11722	34.6078	129	0.432259	0.28125	0.0742923	161	0.40701	1.33264	1.32669	N
1935	hsa:961	hsa:580	17697	4.39779	136	0.183535	0.0839161	0.0230038	524	-0.313883	1.43527	1.44429	N
1936	hsa:4541	hsa:8487	8036	15.3247	64	0.549821	0.342657	0.100659	94	0.0753847	1.40162	1.39763	N
1937	hsa:115677	hsa:117143	8064	51.7543	48	0.612738	0.44898	0.17461	135	0.482683	1.43083	1.45872	N
1938	hsa:51107	hsa:8289	4882	52.356	49	0.697925	0.562791	0.207463	94	0.329767	1.47763	1.48165	N
1939	hsa:4719	hsa:2178	15730	7.77496	99	0.124821	0.0913907	0.0105409	686	0.0464733	1.41649	1.4088	N
1940	hsa:57216	hsa:3516	1097	18.3722	7	0.833788	0.725	0.224529	33	0.636489	1.29186	1.27933	N
1941	hsa:84545	hsa:9219	1150	132.768	81	0.739432	0.639676	0.247565	89	0.231717	1.41043	1.39532	N
1942	hsa:5663	hsa:25949	4569	7.26314	38	0.66753	0.55144	0.193894	109	0.197346	1.46419	1.47712	N
1943	hsa:4724	hsa:7846	1911	10.6601	40	0.687668	0.636628	0.232931	125	0.195153	1.42585	1.45557	N
1944	hsa:51103	hsa:23186	4684	72.0698	97	0.681082	0.592593	0.208796	110	0.395358	1.42898	1.47735	N
1945	hsa:2597	hsa:6749	5018	6.24547	32	0.137846	0.299776	0.0117231	626	-0.516529	1.41365	1.40703	N
1946	hsa:374291	hsa:10933	6570	18.7172	56	0.157228	0.271186	0.0137289	559	-0.238682	1.41671	1.45103	N
1947	hsa:8874	hsa:10946	2449	12.2969	14	0.898779	0.858696	0.422131	39	0.357908	1.49338	1.51322	N
1948	hsa:7818	hsa:6257	8657	40.813	47	0.586205	0.431925	0.138747	121	0.535593	1.4353	1.42827	N
1949	hsa:4356	hsa:23397	7032	9.40103	31	0.210906	0.291765	0.0323393	602	0.491429	1.40646	1.45804	N
1950	hsa:60488	hsa:892	8348	34.1923	36	0.60193	0.435798	0.17622	145	-0.00329416	1.35644	1.32867	N
1951	hsa:64983	hsa:1024	10747	16.2296	161	0.27189	0.21131	0.0545014	530	-0.543324	1.41349	1.39906	N
1952	hsa:81	hsa:5982	4806	8.46283	10	0.124437	0.298077	0.0128152	657	0.191624	1.4251	1.4639	N
1953	hsa:4714	hsa:9442	2678	30.0022	36	0.789487	0.68	0.194555	40	0.744735	1.3092	1.31504	N
1954	hsa:23607	hsa:332	701	40.8023	27	0.796964	0.706612	0.297988	71	-0.183955	1.44174	1.43426	N
1955	hsa:51295	hsa:8487	3497	42.1002	62	0.727413	0.57931	0.182159	61	0.287637	1.40317	1.40059	N
1956	hsa:3690	hsa:2033	10095	12.0292	37	0.518876	0.364583	0.12823	183	0.400078	1.31985	1.2798	N
1957	hsa:60488	hsa:4683	7229	31.8005	78	0.599457	0.460094	0.143371	115	0.266846	1.46726	1.47412	N
1958	hsa:4729	hsa:10980	5254	10.0777	80	0.233374	0.332855	0.0298402	465	-0.210381	1.42567	1.4076	N
1959	hsa:857	hsa:6597	15914	16.6671	105	0.192178	0.108271	0.0294655	593	-0.332946	1.41141	1.40488	N
1960	hsa:4729	hsa:6944	9609	5.51574	120	0.216065	0.251471	0.0266542	509	-0.00391899	1.41636	1.44111	N
1961	hsa:65003	hsa:23047	20127	22.1599	41	-0.110716	0.241851	0.0053997	721	-0.687767	1.40573	1.37011	N
1962	hsa:829	hsa:4683	1894	53.1426	64	0.699792	0.6171	0.220696	103	0.199183	1.37152	1.42098	N
1963	hsa:116540	hsa:7332	11134	27.1686	77	0.510544	0.332155	0.132705	189	-0.660176	1.40804	1.4129	N
1964	hsa:6714	hsa:5438	5801	22.8285	84	0.209534	0.38255	0.0234026	460	0.0119675	1.39722	1.38453	N
1965	hsa:126328	hsa:648	12214	30.9487	68	0.472559	0.282443	0.108772	188	-0.0604518	1.3932	1.38142	N
1966	hsa:5906	hsa:6257	11834	17.9786	105	0.463981	0.300912	0.113364	230	-0.222194	1.41422	1.42026	N
1967	hsa:64398	hsa:4000	11392	6.95584	101	0.0968971	0.137413	0.00610145	747	-0.0974289	1.40264	1.38866	N
1968	hsa:10845	hsa:6632	4534	3.3756	29	0.0465444	0.296794	0.00180565	680	-0.321359	1.40605	1.38569	N
1969	hsa:4725	hsa:2956	15209	5.97103	78	0.126164	0.100962	0.0141109	748	0.184405	1.41285	1.40941	N
1970	hsa:84612	hsa:4093	507	26.6483	25	0.959124	0.928571	0.280706	7	0.979597	1.00847	1.01297	N
1971	hsa:1293	hsa:7520	5059	68.0107	171	0.376932	0.369393	0.0664508	239	0.227552	1.46131	1.4713	N
1972	hsa:65993	hsa:1487	11989	10.4444	41	0.107337	0.12542	0.0104068	781	0.42814	1.38858	1.34612	N
1973	hsa:4702	hsa:6599	1113	34.9126	25	0.862687	0.802974	0.384186	53	0.222104	1.34464	1.27098	N
1974	hsa:114294	hsa:6598	6454	2.24127	157	0.115937	0.240418	0.00675406	436	-0.229029	1.42001	1.49786	N
1975	hsa:3326	hsa:4851	208	52.8051	117	0.432216	0.647606	0.0949626	265	0.0477871	1.41864	1.41045	N
1976	hsa:6445	hsa:55929	11492	6.62341	22	0.522309	0.341176	0.128033	168	-0.354918	1.36097	1.35008	N
1977	hsa:4536	hsa:5689	20127	11.428	133	-0.206471	0.262019	0.0210938	614	-0.387326	1.42079	1.41518	N
1978	hsa:4722	hsa:25913	15650	10.8276	99	0.14781	0.0915698	0.0146239	625	0.0080062	1.41269	1.41214	N
1979	hsa:961	hsa:1660	17844	3.85867	86	0.174962	0.0809444	0.0211977	545	-0.164757	1.40174	1.39914	N
1980	hsa:4726	hsa:6599	2214	8.741	60	0.735523	0.671053	0.26074	100	-0.211115	1.41078	1.40525	N
1981	hsa:55173	hsa:1108	20127	10.0675	149	-0.0329239	0.536151	0.000547307	417	-0.297598	1.38314	1.36873	N
1982	hsa:830	hsa:4683	1894	53.142	64	0.699792	0.6171	0.220696	103	0.205894	1.37272	1.42547	N
1983	hsa:84311	hsa:163732	3239	23.1271	73	0.744402	0.606061	0.147724	39	0.140272	1.33485	1.32925	N
1984	hsa:23385	hsa:10001	6402	14.2945	45	0.627855	0.508264	0.168109	119	0.465967	1.39226	1.35727	N
[truncated: 63,536 more rows]

## Sheet: TableS5
#Number of predicted links and original links determined from KEGG, BioCarta, NCI, Reactome, and CORUM human pathways or complexes databases
#Geneset: human complexes or pathways used for validation.
#preNum: number of linkages correctly predicted by the PPP.
#orgNum: original number of linkages in a complex or pathway at threshold of top number and BLAST E-value set as 400 and 0.001, repectively.
#Percentage: percentage of linkages predicted by the PPP.
#Database: the name of databases.Kyoto Encyclopedia of Genes and Genomes (KEGG), BioCarta, Reactome and NCI/Nature Pathway Interaction Database (NCI), and Comprehensive Resource of Mammalian protein complexes (CORUM).
Geneset	predNum	orgNum	Percentage	Database
Asthma	1	1	1	KEGG
Butirosin and neomycin biosynthesis	10	10	1	KEGG
Cyanoamino acid metabolism	1	1	1	KEGG
Lysine biosynthesis	1	1	1	KEGG
Valine, leucine and isoleucine biosynthesis	2	2	1	KEGG
Fatty acid degradation	239	297	0.804714	KEGG
Propanoate metabolism	60	75	0.8	KEGG
Fatty acid biosynthesis	29	38	0.763158	KEGG
Allograft rejection	3	4	0.75	KEGG
Autoimmune thyroid disease	3	4	0.75	KEGG
Retinol metabolism	769	1062	0.724105	KEGG
Aminoacyl-tRNA biosynthesis	27	38	0.710526	KEGG
Selenocompound metabolism	25	36	0.694444	KEGG
Pentose and glucuronate interconversions	167	244	0.684426	KEGG
Valine, leucine and isoleucine degradation	130	190	0.684211	KEGG
Drug metabolism - other enzymes	193	284	0.679577	KEGG
Butanoate metabolism	57	85	0.670588	KEGG
Citrate cycle (TCA cycle)	76	114	0.666667	KEGG
Type I diabetes mellitus	2	3	0.666667	KEGG
Porphyrin and chlorophyll metabolism	164	251	0.653386	KEGG
beta-Alanine metabolism	106	166	0.638554	KEGG
Alcoholism	1452	2286	0.635171	KEGG
Mucin type O-Glycan biosynthesis	215	347	0.619597	KEGG
One carbon pool by folate	87	143	0.608392	KEGG
Glycosphingolipid biosynthesis - ganglio series	28	47	0.595745	KEGG
Glycosaminoglycan biosynthesis - chondroitin sulfate / dermatan sulfate	13	22	0.590909	KEGG
Sulfur metabolism	11	19	0.578947	KEGG
Glycolysis / Gluconeogenesis	219	382	0.573298	KEGG
Pentose phosphate pathway	83	145	0.572414	KEGG
Glycine, serine and threonine metabolism	79	141	0.560284	KEGG
Tyrosine metabolism	91	163	0.558282	KEGG
Basal cell carcinoma	167	303	0.551155	KEGG
Melanogenesis	239	444	0.538288	KEGG
Inositol phosphate metabolism	358	672	0.532738	KEGG
Drug metabolism - cytochrome P450	383	727	0.526823	KEGG
Nitrogen metabolism	3	6	0.5	KEGG
Starch and sucrose metabolism	221	444	0.497748	KEGG
Glyoxylate and dicarboxylate metabolism	18	37	0.486486	KEGG
Graft-versus-host disease	24	51	0.470588	KEGG
Tryptophan metabolism	64	142	0.450704	KEGG
Chemical carcinogenesis	402	892	0.450673	KEGG
Primary bile acid biosynthesis	13	29	0.448276	KEGG
Bladder cancer	21	47	0.446809	KEGG
Pyruvate metabolism	95	213	0.446009	KEGG
Histidine metabolism	24	55	0.436364	KEGG
Signaling pathways regulating pluripotency of stem cells	203	468	0.433761	KEGG
GnRH signaling pathway	133	307	0.433225	KEGG
Fatty acid elongation	19	44	0.431818	KEGG
Metabolism of xenobiotics by cytochrome P450	474	1110	0.427027	KEGG
Synaptic vesicle cycle	14	33	0.424242	KEGG
Folate biosynthesis	10	24	0.416667	KEGG
Glycosaminoglycan degradation	15	36	0.416667	KEGG
Transcriptional misregulation in cancer	5	12	0.416667	KEGG
Wnt signaling pathway	358	860	0.416279	KEGG
Steroid hormone biosynthesis	359	867	0.414072	KEGG
Phenylalanine, tyrosine and tryptophan biosynthesis	4	10	0.4	KEGG
Hippo signaling pathway	274	690	0.397101	KEGG
Alanine, aspartate and glutamate metabolism	49	125	0.392	KEGG
Phosphatidylinositol signaling system	461	1184	0.389358	KEGG
HTLV-I infection	298	767	0.388527	KEGG
Lysine degradation	154	398	0.386935	KEGG
TNF signaling pathway	56	145	0.386207	KEGG
Glycosphingolipid biosynthesis - globo series	13	34	0.382353	KEGG
African trypanosomiasis	14	37	0.378378	KEGG
Amoebiasis	34	90	0.377778	KEGG
Proteoglycans in cancer	242	664	0.364458	KEGG
Arginine and proline metabolism	76	211	0.36019	KEGG
Synthesis and degradation of ketone bodies	10	28	0.357143	KEGG
Terpenoid backbone biosynthesis	17	48	0.354167	KEGG
Glutathione metabolism	224	639	0.350548	KEGG
Amino sugar and nucleotide sugar metabolism	52	149	0.348993	KEGG
Huntington's disease	26	75	0.346667	KEGG
Cysteine and methionine metabolism	43	125	0.344	KEGG
Antigen processing and presentation	56	163	0.343558	KEGG
N-Glycan biosynthesis	50	149	0.33557	KEGG
Progesterone-mediated oocyte maturation	61	182	0.335165	KEGG
Influenza A	90	269	0.334572	KEGG
Alzheimer's disease	25	75	0.333333	KEGG
D-Glutamine and D-glutamate metabolism	2	6	0.333333	KEGG
Lipoic acid metabolism	1	3	0.333333	KEGG
Proximal tubule bicarbonate reclamation	3	9	0.333333	KEGG
Glycosphingolipid biosynthesis - lacto and neolacto series	64	196	0.326531	KEGG
Systemic lupus erythematosus	11	34	0.323529	KEGG
Prolactin signaling pathway	70	222	0.315315	KEGG
Long-term potentiation	116	395	0.293671	KEGG
Galactose metabolism	33	113	0.292035	KEGG
Steroid biosynthesis	11	38	0.289474	KEGG
Thyroid cancer	14	49	0.285714	KEGG
Dilated cardiomyopathy	111	389	0.285347	KEGG
Complement and coagulation cascades	34	120	0.283333	KEGG
Fc epsilon RI signaling pathway	55	198	0.277778	KEGG
Long-term depression	76	277	0.274368	KEGG
RIG-I-like receptor signaling pathway	22	81	0.271605	KEGG
TGF-beta signaling pathway	65	242	0.268595	KEGG
Hepatitis C	58	216	0.268519	KEGG
Natural killer cell mediated cytotoxicity	112	418	0.267943	KEGG
Gap junction	78	294	0.265306	KEGG
Taurine and hypotaurine metabolism	9	34	0.264706	KEGG
Chronic myeloid leukemia	62	236	0.262712	KEGG
Staphylococcus aureus infection	13	50	0.26	KEGG
Amyotrophic lateral sclerosis (ALS)	13	52	0.25	KEGG
Fat digestion and absorption	7	28	0.25	KEGG
Oocyte meiosis	155	623	0.248796	KEGG
Non-small cell lung cancer	44	177	0.248588	KEGG
Pathways in cancer	294	1195	0.246025	KEGG
Pantothenate and CoA biosynthesis	11	45	0.244444	KEGG
Phenylalanine metabolism	15	62	0.241935	KEGG
Parkinson's disease	7	29	0.241379	KEGG
Jak-STAT signaling pathway	764	3205	0.238378	KEGG
Chagas disease (American trypanosomiasis)	54	233	0.23176	KEGG
Shigellosis	24	104	0.230769	KEGG
Neurotrophin signaling pathway	98	427	0.229508	KEGG
VEGF signaling pathway	77	338	0.227811	KEGG
Phototransduction	14	62	0.225806	KEGG
Regulation of actin cytoskeleton	193	865	0.223121	KEGG
Hepatitis B	70	314	0.22293	KEGG
Epithelial cell signaling in Helicobacter pylori infection	11	50	0.22	KEGG
Vibrio cholerae infection	11	51	0.215686	KEGG
Pathogenic Escherichia coli infection	12	56	0.214286	KEGG
Calcium signaling pathway	172	806	0.2134	KEGG
Cell adhesion molecules (CAMs)	23	109	0.211009	KEGG
Cell cycle	137	651	0.210445	KEGG
ErbB signaling pathway	54	257	0.210117	KEGG
Fructose and mannose metabolism	35	168	0.208333	KEGG
Serotonergic synapse	91	441	0.206349	KEGG
Circadian entrainment	201	976	0.205943	KEGG
Fc gamma R-mediated phagocytosis	73	363	0.201102	KEGG
PI3K-Akt signaling pathway	714	3556	0.200787	KEGG
Caffeine metabolism	2	10	0.2	KEGG
Toxoplasmosis	37	185	0.2	KEGG
Endometrial cancer	27	136	0.198529	KEGG
Taste transduction	15	76	0.197368	KEGG
Cholinergic synapse	129	655	0.196947	KEGG
Cytokine-cytokine receptor interaction	58	296	0.195946	KEGG
Axon guidance	62	320	0.19375	KEGG
Notch signaling pathway	36	189	0.190476	KEGG
Adipocytokine signaling pathway	44	234	0.188034	KEGG
Inflammatory bowel disease (IBD)	15	80	0.1875	KEGG
Intestinal immune network for IgA production	3	16	0.1875	KEGG
Maturity onset diabetes of the young	6	32	0.1875	KEGG
Purine metabolism	937	5030	0.186282	KEGG
Glycosylphosphatidylinositol(GPI)-anchor biosynthesis	13	70	0.185714	KEGG
Focal adhesion	408	2245	0.181737	KEGG
Pyrimidine metabolism	366	2020	0.181188	KEGG
Adherens junction	31	172	0.180233	KEGG
Epstein-Barr virus infection	38	213	0.178404	KEGG
Pancreatic cancer	32	182	0.175824	KEGG
Prion diseases	4	23	0.173913	KEGG
Toll-like receptor signaling pathway	40	232	0.172414	KEGG
B cell receptor signaling pathway	31	184	0.168478	KEGG
Vascular smooth muscle contraction	62	368	0.168478	KEGG
NOD-like receptor signaling pathway	17	101	0.168317	KEGG
Riboflavin metabolism	8	48	0.166667	KEGG
T cell receptor signaling pathway	41	246	0.166667	KEGG
Thyroid hormone signaling pathway	89	534	0.166667	KEGG
Arachidonic acid metabolism	145	871	0.166475	KEGG
MAPK signaling pathway	196	1196	0.16388	KEGG
Colorectal cancer	17	106	0.160377	KEGG
Apoptosis	31	195	0.158974	KEGG
Acute myeloid leukemia	29	183	0.15847	KEGG
Renal cell carcinoma	16	101	0.158416	KEGG
alpha-Linolenic acid metabolism	37	234	0.15812	KEGG
Cytosolic DNA-sensing pathway	5	32	0.15625	KEGG
Bacterial invasion of epithelial cells	16	103	0.15534	KEGG
Glycerolipid metabolism	101	652	0.154908	KEGG
Rheumatoid arthritis	2	13	0.153846	KEGG
Small cell lung cancer	46	299	0.153846	KEGG
Osteoclast differentiation	64	422	0.151659	KEGG
Circadian rhythm	16	107	0.149533	KEGG
cAMP signaling pathway	126	845	0.149112	KEGG
Dopaminergic synapse	120	820	0.146341	KEGG
Type II diabetes mellitus	22	151	0.145695	KEGG
p53 signaling pathway	15	103	0.145631	KEGG
Dorso-ventral axis formation	2	14	0.142857	KEGG
Malaria	1	7	0.142857	KEGG
Tuberculosis	66	492	0.134146	KEGG
Linoleic acid metabolism	54	406	0.133005	KEGG
NF-kappa B signaling pathway	25	191	0.13089	KEGG
Viral myocarditis	3	23	0.130435	KEGG
Sphingolipid metabolism	71	554	0.128159	KEGG
Glutamatergic synapse	68	532	0.12782	KEGG
Insulin signaling pathway	62	494	0.125506	KEGG
Oxytocin signaling pathway	61	510	0.119608	KEGG
Prostate cancer	41	343	0.119534	KEGG
Oxidative phosphorylation	129	1081	0.119334	KEGG
ECM-receptor interaction	73	612	0.119281	KEGG
Non-alcoholic fatty liver disease (NAFLD)	17	146	0.116438	KEGG
Bile secretion	7	64	0.109375	KEGG
mTOR signaling pathway	16	153	0.104575	KEGG
Herpes simplex infection	20	192	0.104167	KEGG
Retrograde endocannabinoid signaling	62	604	0.102649	KEGG
Legionellosis	4	39	0.102564	KEGG
Aldosterone-regulated sodium reabsorption	5	49	0.102041	KEGG
Pertussis	13	129	0.100775	KEGG
Arrhythmogenic right ventricular cardiomyopathy (ARVC)	1	10	0.1	KEGG
Vitamin B6 metabolism	1	10	0.1	KEGG
Measles	24	241	0.0995851	KEGG
Insulin secretion	17	178	0.0955056	KEGG
GABAergic synapse	53	560	0.0946429	KEGG
Leishmaniasis	10	107	0.0934579	KEGG
Glycerophospholipid metabolism	124	1356	0.0914454	KEGG
Amphetamine addiction	22	255	0.0862745	KEGG
Neuroactive ligand-receptor interaction	4	47	0.0851064	KEGG
cGMP-PKG signaling pathway	39	466	0.083691	KEGG
Inflammatory mediator regulation of TRP channels	20	239	0.083682	KEGG
Melanoma	27	326	0.0828221	KEGG
AMPK signaling pathway	29	357	0.0812325	KEGG
FoxO signaling pathway	36	448	0.0803571	KEGG
Ether lipid metabolism	53	672	0.078869	KEGG
Morphine addiction	49	631	0.0776545	KEGG
Platelet activation	34	463	0.0734341	KEGG
Glioma	16	218	0.0733945	KEGG
Chemokine signaling pathway	122	1816	0.0671806	KEGG
HIF-1 signaling pathway	21	323	0.0650155	KEGG
Nicotinate and nicotinamide metabolism	16	250	0.064	KEGG
Leukocyte transendothelial migration	19	297	0.0639731	KEGG
Endocrine and other factor-regulated calcium reabsorption	4	64	0.0625	KEGG
Pancreatic secretion	4	64	0.0625	KEGG
Carbohydrate digestion and absorption	2	33	0.0606061	KEGG
Thyroid hormone synthesis	11	185	0.0594595	KEGG
Salmonella infection	10	177	0.0564972	KEGG
Rap1 signaling pathway	77	1378	0.0558781	KEGG
Adrenergic signaling in cardiomyocytes	47	932	0.0504292	KEGG
Estrogen signaling pathway	14	289	0.0484429	KEGG
Olfactory transduction	59	1301	0.0453497	KEGG
Salivary secretion	4	105	0.0380952	KEGG
Ovarian steroidogenesis	6	167	0.0359281	KEGG
Tight junction	14	391	0.0358056	KEGG
Ras signaling pathway	42	1452	0.0289256	KEGG
Cocaine addiction	3	107	0.0280374	KEGG
Hypertrophic cardiomyopathy (HCM)	1	38	0.0263158	KEGG
Hedgehog signaling pathway	3	131	0.0229008	KEGG
Gastric acid secretion	4	215	0.0186047	KEGG
Vasopressin-regulated water reabsorption	1	69	0.0144928	KEGG
Biotin metabolism	0	1	0	KEGG
Cardiac muscle contraction	0	17	0	KEGG
Mineral absorption	0	6	0	KEGG
Thiamine metabolism	0	3	0	KEGG
Ubiquinone and other terpenoid-quinone biosynthesis	0	7	0	KEGG
Viral carcinogenesis	0	4	0	KEGG
Vitamin digestion and absorption	0	1	0	KEGG
activation of pkc through g-protein coupled receptors	1	1	1	BioCarta
antigen processing and presentation	4	4	1	BioCarta
basic mechanism of action of ppara pparb(d) and pparg and effects on gene expression	3	3	1	BioCarta
cardiac protection against ros	15	15	1	BioCarta
degradation of the rar and rxr by the proteasome	1	1	1	BioCarta
platelet amyloid precursor protein pathway	17	19	0.894737	BioCarta
mapkinase signaling pathway	15	17	0.882353	BioCarta
mechanism of gene regulation by peroxisome proliferators via ppara	14	16	0.875	BioCarta
effects of calcineurin in keratinocyte differentiation	5	7	0.714286	BioCarta
activation of camp-dependent protein kinase pka	13	19	0.684211	BioCarta
phospholipase c-epsilon pathway	13	19	0.684211	BioCarta
nitric oxide signaling pathway	18	28	0.642857	BioCarta
gata3 participate in activating the th2 cytokine genes expression	15	25	0.6	BioCarta
signaling pathway from g-protein families	22	40	0.55	BioCarta
phosphoinositides and their downstream targets	6	11	0.545455	BioCarta
proteasome complex	115	211	0.545024	BioCarta
actions of nitric oxide in the heart	17	33	0.515152	BioCarta
melanocyte development and pigmentation pathway	9	19	0.473684	BioCarta
intrinsic prothrombin activation pathway	20	43	0.465116	BioCarta
cadmium induces dna synthesis and proliferation in macrophages	6	13	0.461538	BioCarta
il-10 anti-inflammatory signaling pathway	6	13	0.461538	BioCarta
repression of pain sensation by the transcriptional regulator dream	15	33	0.454545	BioCarta
transcription factor creb and its extracellular signals	15	33	0.454545	BioCarta
activation of csk by camp-dependent protein kinase inhibits signaling through the t cell receptor	32	71	0.450704	BioCarta
regulation of pgc-1a	4	9	0.444444	BioCarta
how progesterone initiates the oocyte maturation	29	66	0.439394	BioCarta
regulation of splicing through sam68	7	16	0.4375	BioCarta
the co-stimulatory signal during t-cell activation	16	37	0.432432	BioCarta
roles ofﾃ�arrestin dependent recruitment of src kinases in gpcr signaling	6	14	0.428571	BioCarta
p38 mapk signaling pathway	11	26	0.423077	BioCarta
lck and fyn tyrosine kinases in initiation of tcr activation	16	38	0.421053	BioCarta
links between pyk2 and map kinases	15	36	0.416667	BioCarta
regulators of bone mineralization	15	36	0.416667	BioCarta
internal ribosome entry pathway	6	15	0.4	BioCarta
nuclear receptors coordinate the activities of chromatin remodeling complexes and coactivators to facilitate initiation of transcription in carcinoma cells	8	20	0.4	BioCarta
role of erk5 in neuronal survival pathway	10	25	0.4	BioCarta
role of mal in rho-mediated activation of srf	10	25	0.4	BioCarta
transcription regulation by methyltransferase of carm1	16	41	0.390244	BioCarta
regulation of p27 phosphorylation during cell cycle progression	12	31	0.387097	BioCarta
role ofﾃ�arrestins in the activation and targeting of map kinases	10	26	0.384615	BioCarta
spliceosomal assembly	9	25	0.36	BioCarta
cyclin e destruction pathway	5	14	0.357143	BioCarta
stathmin and breast cancer resistance to antimicrotubule agents	14	40	0.35	BioCarta
angiotensin ii mediated activation of jnk pathway via pyk2 dependent signaling	15	43	0.348837	BioCarta
erk1/erk2 mapk signaling pathway	15	43	0.348837	BioCarta
influence of ras and rho proteins on g1 to s transition	13	38	0.342105	BioCarta
antisense pathway	1	3	0.333333	BioCarta
apoptotic dna-fragmentation and tissue homeostasis	1	3	0.333333	BioCarta
chrebp regulation by carbohydrates and camp	16	48	0.333333	BioCarta
e2f1 destruction pathway	5	15	0.333333	BioCarta
er associated degradation (erad) pathway	5	15	0.333333	BioCarta
tgf beta signaling pathway	14	42	0.333333	BioCarta
keratinocyte differentiation	30	93	0.322581	BioCarta
classical complement pathway	8	25	0.32	BioCarta
regulation of ck1/cdk5 by type 1 glutamate receptors	15	47	0.319149	BioCarta
fmlp induced chemokine gene expression in hmc-1 cells	14	44	0.318182	BioCarta
role of mef2d in t-cell apoptosis	20	63	0.31746	BioCarta
gamma-aminobutyric acid receptor life cycle pathway	15	48	0.3125	BioCarta
attenuation of gpcr signaling	13	42	0.309524	BioCarta
basic mechanisms of sumoylation	4	13	0.307692	BioCarta
west nile virus	3	10	0.3	BioCarta
role of ppar-gamma coactivators in obesity and thermogenesis	7	24	0.291667	BioCarta
trefoil factors initiate mucosal healing	13	45	0.288889	BioCarta
human cytomegalovirus and map kinase pathways	8	28	0.285714	BioCarta
phosphorylation of mek1 by cdk5/p35 down regulates the map kinase pathway	8	28	0.285714	BioCarta
protein kinase a at the centrosome	16	56	0.285714	BioCarta
visceral fat deposits and the metabolic syndrome	2	7	0.285714	BioCarta
alternative complement pathway	5	18	0.277778	BioCarta
lectin induced complement pathway	5	18	0.277778	BioCarta
il22 soluble receptor signaling pathway	3	11	0.272727	BioCarta
regulation of eif-4e and p70s6 kinase	10	37	0.27027	BioCarta
t cell receptor signaling pathway	23	87	0.264368	BioCarta
inhibition of cellular proliferation by gleevec	6	23	0.26087	BioCarta
aspirin blocks signaling pathway involved in platelet activation	8	31	0.258065	BioCarta
cdk regulation of dna replication	34	132	0.257576	BioCarta
caspase cascade in apoptosis	10	39	0.25641	BioCarta
fibrinolysis pathway	6	24	0.25	BioCarta
hop pathway in cardiac development	1	4	0.25	BioCarta
nfkb activation by nontypeable hemophilus influenzae	11	45	0.244444	BioCarta
sprouty regulation of tyrosine kinase signals	7	29	0.241379	BioCarta
apoptotic signaling in response to dna damage	5	21	0.238095	BioCarta
eukaryotic protein translation	15	63	0.238095	BioCarta
il-7 signal transduction	8	34	0.235294	BioCarta
role of egf receptor transactivation by gpcrs in cardiac hypertrophy	11	47	0.234043	BioCarta
regulation of bad phosphorylation	14	61	0.229508	BioCarta
map kinase inactivation of smrt corepressor	5	22	0.227273	BioCarta
rho-selective guanine exchange factor akap13 mediates stress fiber formation	5	22	0.227273	BioCarta
role of mitochondria in apoptotic signaling	5	22	0.227273	BioCarta
sodd/tnfr1 signaling pathway	5	22	0.227273	BioCarta
ccr3 signaling in eosinophils	7	32	0.21875	BioCarta
yaci and bcma stimulation of b cell immune responses	5	23	0.217391	BioCarta
ceramide signaling pathway	16	74	0.216216	BioCarta
cystic fibrosis transmembrane conductance regulator (cftr) and beta 2 adrenergic receptor (b2ar) pathway	14	67	0.208955	BioCarta
corticosteroids and cardioprotection	5	24	0.208333	BioCarta
tnf/stress related signaling	12	58	0.206897	BioCarta
cell cycle: g1/s check point	16	79	0.202532	BioCarta
extrinsic prothrombin activation pathway	4	20	0.2	BioCarta
nfat and hypertrophy of the heart	9	45	0.2	BioCarta
ras-independent pathway in nk cell-mediated cytotoxicity	8	40	0.2	BioCarta
role of pi3k subunit p85 in regulation of actin organization and cell migration	8	40	0.2	BioCarta
tsp-1 induced apoptosis in microvascular endothelial cell	2	10	0.2	BioCarta
role of erbb2 in signal transduction and oncology	8	41	0.195122	BioCarta
role of nicotinic acetylcholine receptors in the regulation of apoptosis	7	36	0.194444	BioCarta
nf-kb signaling pathway	17	88	0.193182	BioCarta
endocytotic role of ndk phosphins and dynamin	11	58	0.189655	BioCarta
phospholipids as signalling intermediaries	13	69	0.188406	BioCarta
bone remodeling	3	16	0.1875	BioCarta
signal transduction through il1r	15	80	0.1875	BioCarta
hiv-1 nef: negative effector of fas and tnf	20	107	0.186916	BioCarta
fc epsilon receptor i signaling in mast cells	14	75	0.186667	BioCarta
fas signaling pathway (cd95)	11	59	0.186441	BioCarta
how does salmonella hijack a cell	7	38	0.184211	BioCarta
skeletal muscle hypertrophy is regulated via akt-mtor pathway	7	38	0.184211	BioCarta
double stranded rna induced gene expression	2	11	0.181818	BioCarta
ﾃ�arrestins in gpcr desensitization	2	11	0.181818	BioCarta
cxcr4 signaling pathway	5	28	0.178571	BioCarta
cell to cell adhesion signaling	6	34	0.176471	BioCarta
akt signaling pathway	2	12	0.166667	BioCarta
cbl mediated ligand-induced downregulation of egf receptors pathway	1	6	0.166667	BioCarta
no2-dependent il-12 pathway in nk cells	1	6	0.166667	BioCarta
pkc-catalyzed phosphorylation of inhibitory phosphoprotein of myosin phosphatase	4	24	0.166667	BioCarta
polyadenylation of mrna	1	6	0.166667	BioCarta
wnt lrp6 signalling	1	6	0.166667	BioCarta
pdgf signaling pathway	7	43	0.162791	BioCarta
atm signaling pathway	6	37	0.162162	BioCarta
bcr signaling pathway	11	68	0.161765	BioCarta
regulation of eif2	4	25	0.16	BioCarta
calcium signaling by hbx of hepatitis b virus	3	19	0.157895	BioCarta
regulation of cell cycle progression by plk3	6	38	0.157895	BioCarta
thrombin signaling and protease-activated receptors	6	38	0.157895	BioCarta
tnfr1 signaling pathway	11	70	0.157143	BioCarta
role of brca1 brca2 and atr in cancer susceptibility	8	51	0.156863	BioCarta
toll-like receptor pathway	14	91	0.153846	BioCarta
vegf hypoxia and angiogenesis	7	46	0.152174	BioCarta
alk in cardiac myocytes	4	27	0.148148	BioCarta
egf signaling pathway	5	34	0.147059	BioCarta
akap95 role in mitosis and chromosome dynamics	7	48	0.145833	BioCarta
y branching of actin filaments	7	48	0.145833	BioCarta
cd40l signaling pathway	2	14	0.142857	BioCarta
cdc25 and chk1 regulatory pathway in response to dna damage	1	7	0.142857	BioCarta
control of skeletal myogenesis by hdac and calcium/calmodulin-dependent kinase (camk)	1	7	0.142857	BioCarta
d4gdi signaling pathway	1	7	0.142857	BioCarta
mets affect on macrophage differentiation	4	28	0.142857	BioCarta
bioactive peptide induced signaling pathway	7	50	0.14	BioCarta
mtor signaling pathway	6	44	0.136364	BioCarta
role of ran in mitotic spindle regulation	3	22	0.136364	BioCarta
brca1 dependent ub ligase activity	2	16	0.125	BioCarta
rb tumor suppressor/checkpoint signaling in response to dna damage	2	16	0.125	BioCarta
il-2 receptor beta chain in t cell activation	14	113	0.123894	BioCarta
il 2 signaling pathway	7	58	0.12069	BioCarta
control of gene expression by vitamin d receptor	11	92	0.119565	BioCarta
mechanism of protein import into the nucleus	6	51	0.117647	BioCarta
ras signaling pathway	2	17	0.117647	BioCarta
reversal of insulin resistance by leptin	4	34	0.117647	BioCarta
sonic hedgehog receptor ptc1 regulates cell cycle	2	17	0.117647	BioCarta
the prc2 complex sets long-term gene silencing through modification of histone tails	4	34	0.117647	BioCarta
il 4 signaling pathway	3	26	0.115385	BioCarta
segmentation clock	3	26	0.115385	BioCarta
induction of apoptosis through dr3 and dr4/5 death receptors	7	63	0.111111	BioCarta
mechanisms of transcriptional repression by dna methylation	4	36	0.111111	BioCarta
tpo signaling pathway	4	36	0.111111	BioCarta
mcalpain and friends in cell motility	38	348	0.109195	BioCarta
chromatin remodeling by hswi/snf atp-dependent complexes	13	120	0.108333	BioCarta
nerve growth factor pathway (ngf)	3	28	0.107143	BioCarta
p53 signaling pathway	3	28	0.107143	BioCarta
erk and pi-3 kinase are necessary for collagen binding in corneal epithelia	30	281	0.106762	BioCarta
cell cycle: g2/m checkpoint	5	47	0.106383	BioCarta
rac1 cell motility signaling pathway	2	19	0.105263	BioCarta
rho cell motility signaling pathway	2	19	0.105263	BioCarta
cyclins and cell cycle regulation	6	58	0.103448	BioCarta
adp-ribosylation factor	1	10	0.1	BioCarta
carm1 and regulation of the estrogen receptor	1	10	0.1	BioCarta
downregulated of mta-3 in er-negative breast tumors	1	10	0.1	BioCarta
ifn gamma signaling pathway	1	10	0.1	BioCarta
lissencephaly gene (lis1) in neuronal migration and development	1	10	0.1	BioCarta
stress induction of hsp regulation	2	20	0.1	BioCarta
b cell survival pathway	10	104	0.0961538	BioCarta
il12 and stat4 dependent signaling pathway in th1 development	2	21	0.0952381	BioCarta
igf-1 signaling pathway	3	33	0.0909091	BioCarta
inactivation of gsk3 by akt causes accumulation of b-catenin in alveolar macrophages	7	77	0.0909091	BioCarta
ion channels and their functional role in vascular endothelium	1	11	0.0909091	BioCarta
telomeres telomerase cellular aging and immortality	2	22	0.0909091	BioCarta
visual signal transduction	1	11	0.0909091	BioCarta
wnt signaling pathway	7	77	0.0909091	BioCarta
multi-step regulation of transcription by pitx2	5	56	0.0892857	BioCarta
tnfr2 signaling pathway	3	35	0.0857143	BioCarta
agrin in postsynaptic differentiation	10	117	0.0854701	BioCarta
overview of telomerase protein component gene htert transcriptional regulation	1	12	0.0833333	BioCarta
the information processing pathway at the ifn beta enhancer	19	231	0.0822511	BioCarta
integrin signaling pathway	28	353	0.0793201	BioCarta
ctcf: first multivalent nuclear factor	2	26	0.0769231	BioCarta
pten dependent cell cycle arrest and apoptosis	2	26	0.0769231	BioCarta
sumoylation as a mechanism to modulate ctbp-dependent gene responses	1	13	0.0769231	BioCarta
tumor suppressor arf inhibits ribosomal biogenesis	2	28	0.0714286	BioCarta
ifn alpha signaling pathway	2	29	0.0689655	BioCarta
ucalpain and friends in cell spread	13	195	0.0666667	BioCarta
erythropoietin mediated neuroprotection through nf-kb	2	31	0.0645161	BioCarta
pertussis toxin-insensitive ccr5 signaling in macrophage	1	16	0.0625	BioCarta
regulation of spermatogenesis by crem	1	16	0.0625	BioCarta
chaperones modulate interferon signaling pathway	1	18	0.0555556	BioCarta
hypoxia and p53 in the cardiovascular system	3	54	0.0555556	BioCarta
the igf-1 receptor and longevity	1	19	0.0526316	BioCarta
epo signaling pathway	1	20	0.05	BioCarta
cycling of ran in nucleocytoplasmic transport	1	21	0.047619	BioCarta
rna polymerase iii transcription	1	21	0.047619	BioCarta
trka receptor signaling pathway	1	21	0.047619	BioCarta
insulin signaling pathway	1	23	0.0434783	BioCarta
multiple antiapoptotic pathways from igf-1r signaling lead to bad phosphorylation	1	26	0.0384615	BioCarta
il 6 signaling pathway	1	27	0.037037	BioCarta
hypoxia-inducible factor in the cardivascular system	1	56	0.0178571	BioCarta
acetylation and deacetylation of rela in nucleus	0	9	0	BioCarta
ahr signal transduction pathway	0	4	0	BioCarta
btg family proteins and cell cycle regulation	0	11	0	BioCarta
ca-calmodulin-dependent protein kinase activation	0	1	0	BioCarta
deregulation of cdk5 in alzheimers disease	0	4	0	BioCarta
dicer pathway	0	1	0	BioCarta
estrogen responsive protein efp controls cell cycle and breast tumors growth	0	2	0	BioCarta
fosb gene expression and drug abuse	0	6	0	BioCarta
generation of amyloid b-peptide by ps1	0	3	0	BioCarta
g-protein signaling through tubby proteins	0	6	0	BioCarta
granzyme a mediated apoptosis pathway	0	18	0	BioCarta
growth hormone signaling pathway	0	35	0	BioCarta
g-secretase mediated erbb4 signaling pathway	0	2	0	BioCarta
hemoglobins chaperone	0	2	0	BioCarta
hiv-1 defeats host-mediated resistance by cem15	0	1	0	BioCarta
il 3 signaling pathway	0	28	0	BioCarta
inhibition of huntingtons disease neurodegeneration by histone deacetylase inhibitors	0	2	0	BioCarta
inhibition of matrix metalloproteinases	0	3	0	BioCarta
ionomycin and phorbal ester signaling pathway	0	1	0	BioCarta
mechanism of acetaminophen activity and toxicity	0	2	0	BioCarta
neuroregulin receptor degredation protein-1 controls erbb3 receptor recycling	0	1	0	BioCarta
opposing roles of aif in apoptosis and cell survival	0	2	0	BioCarta
overview of telomerase rna component gene hterc transcriptional regulation	0	8	0	BioCarta
oxidative stress induced gene expression via nrf2	0	6	0	BioCarta
pelp1 modulation of estrogen receptor activity	0	5	0	BioCarta
phospholipase c delta in phospholipid associated cell signaling	0	3	0	BioCarta
phospholipase c signaling pathway	0	1	0	BioCarta
prion pathway	0	5	0	BioCarta
proteolysis and signaling pathway of notch	0	4	0	BioCarta
regulation of transcriptional activity by pml	0	19	0	BioCarta
role of parkin in ubiquitin-proteasomal pathway	0	1	0	BioCarta
signal dependent regulation of myogenesis by corepressor mitr	0	2	0	BioCarta
srebp control of lipid synthesis	0	1	0	BioCarta
stat3 signaling pathway	0	4	0	BioCarta
sumoylation by ranbp2 regulates transcriptional repression	0	50	0	BioCarta
the 41bb-dependent immune response	0	7	0	BioCarta
transcriptional activation of dbpb from mrna	0	1	0	BioCarta
Abnormal metabolism in phenylketonuria	1	1	1	Reactome
Acetylcholine Binding And Downstream Events	27	27	1	Reactome
Activation of AMPA receptors	5	5	1	Reactome
Activation of Na-permeable Kainate Receptors	1	1	1	Reactome
Activation of Nicotinic Acetylcholine Receptors	27	27	1	Reactome
Amplification of signal from the kinetochores	1	1	1	Reactome
Amplification of signal from unattached kinetochores via a MAD2 inhibitory signal	1	1	1	Reactome
Regulation of Commissural axon pathfinding by Slit and Robo	2	2	1	Reactome
Reversible hydration of carbon dioxide	21	21	1	Reactome
Rhesus glycoproteins mediate ammonium transport.	3	3	1	Reactome
Beta oxidation of butanoyl-CoA to acetyl-CoA	2	2	1	Reactome
Beta oxidation of decanoyl-CoA to octanoyl-CoA-CoA	5	5	1	Reactome
Beta oxidation of hexanoyl-CoA to butanoyl-CoA	5	5	1	Reactome
Beta oxidation of lauroyl-CoA to decanoyl-CoA-CoA	5	5	1	Reactome
Beta oxidation of myristoyl-CoA to lauroyl-CoA	3	3	1	Reactome
Beta oxidation of octanoyl-CoA to hexanoyl-CoA	5	5	1	Reactome
Beta oxidation of palmitoyl-CoA to myristoyl-CoA	3	3	1	Reactome
Bicarbonate transporters	14	14	1	Reactome
Cation-coupled Chloride cotransporters	12	12	1	Reactome
RSK activation	8	8	1	Reactome
Signalling to ERK5	1	1	1	Reactome
Sodium/Proton exchangers	20	20	1	Reactome
Tandem pore domain potassium channels	1	1	1	Reactome
Transmission across Electrical Synapses	2	2	1	Reactome
Transport of glycerol from adipocytes to the liver by Aquaporins	1	1	1	Reactome
TWIK-releated acid-sensitive K+ channel (TASK)	1	1	1	Reactome
Vitamins	1	1	1	Reactome
Xenobiotics	154	154	1	Reactome
Class C/3 (Metabotropic glutamate/pheromone receptors)	3	3	1	Reactome
Conjugation of phenylacetate with glutamine	1	1	1	Reactome
CYP2E1 reactions	55	55	1	Reactome
Cysteine formation from homocysteine	1	1	1	Reactome
Cytochrome P450 - arranged by substrate type	293	293	1	Reactome
Digestion of dietary carbohydrate	7	7	1	Reactome
Electric Transmission Across Gap Junctions	2	2	1	Reactome
Endogenous sterols	6	6	1	Reactome
ERK1 activation	2	2	1	Reactome
ERK2 activation	1	1	1	Reactome
ER Quality Control Compartment (ERQC)	3	3	1	Reactome
Facilitative Na+-independent glucose transporters	10	10	1	Reactome
FGFR1b ligand binding and activation	10	10	1	Reactome
GABA synthesis	1	1	1	Reactome
Gap junction assembly	1	1	1	Reactome
Highly calcium permeable nicotinic acetylcholine receptors	12	12	1	Reactome
Highly calcium permeable postsynaptic nicotinic acetylcholine receptors	9	9	1	Reactome
Highly sodium permeable acetylcholine nicotinic receptors	8	8	1	Reactome
Insulin effects increased synthesis of Xylulose-5-Phosphate	1	1	1	Reactome
mitochondrial fatty acid beta-oxidation of saturated fatty acids	15	15	1	Reactome
NFG and proNGF binds to p75NTR	1	1	1	Reactome
Oligomerization of connexins into connexons	1	1	1	Reactome
Organic anion transporters	1	1	1	Reactome
Organic cation/anion/zwitterion transport	9	9	1	Reactome
Organic cation transport	3	3	1	Reactome
Passive transport by Aquaporins	6	6	1	Reactome
Postsynaptic nicotinic acetylcholine receptors	17	17	1	Reactome
Potassium transport channels	1	1	1	Reactome
Presynaptic nicotinic acetylcholine receptors	18	18	1	Reactome
Propionyl-CoA catabolism	6	6	1	Reactome
Purine ribonucleoside monophosphate biosynthesis	16	16	1	Reactome
Phase 1 - Functionalization of compounds	335	343	0.976676	Reactome
Mitochondrial Fatty Acid Beta-Oxidation	31	32	0.96875	Reactome
Voltage gated Potassium channels	113	120	0.941667	Reactome
mitochondrial fatty acid beta-oxidation of unsaturated fatty acids	11	12	0.916667	Reactome
Ligand-gated ion channel transport	61	68	0.897059	Reactome
SUMO is proteolytically processed	8	9	0.888889	Reactome
GABA A receptor activation	47	54	0.87037	Reactome
ABCA transporters in lipid homeostasis	35	41	0.853659	Reactome
ABC-family proteins mediated transport	35	41	0.853659	Reactome
Anchoring fibril formation	5	6	0.833333	Reactome
FGFR2 ligand binding and activation	113	136	0.830882	Reactome
Ethanol oxidation	9	11	0.818182	Reactome
FGFR1 ligand binding and activation	74	91	0.813187	Reactome
Synthesis of Leukotrienes (LT) and Eoxins (EX)	51	66	0.772727	Reactome
FGFR2c ligand binding and activation	59	78	0.75641	Reactome
Ubiquinol biosynthesis	6	8	0.75	Reactome
Fatty Acids bound to GPR40 (FFAR1) regulate insulin secretion	12	16	0.75	Reactome
Free fatty acids regulate insulin secretion	12	16	0.75	Reactome
FGFR1c ligand binding and activation	41	55	0.745455	Reactome
FGFR4 ligand binding and activation	57	78	0.730769	Reactome
Synthesis and interconversion of nucleotide di- and triphosphates	24	33	0.727273	Reactome
FGFR3c ligand binding and activation	48	66	0.727273	Reactome
FGFR3 ligand binding and activation	48	66	0.727273	Reactome
Biological oxidations	539	752	0.716755	Reactome
Acetylcholine regulates insulin secretion	12	17	0.705882	Reactome
Biotin transport and metabolism	11	16	0.6875	Reactome
Cytosolic tRNA aminoacylation	54	79	0.683544	Reactome
Post-chaperonin tubulin folding pathway	64	94	0.680851	Reactome
Activation of PKB	2	3	0.666667	Reactome
Small interfering RNA (siRNA) biogenesis	2	3	0.666667	Reactome
FGFR2b ligand binding and activation	10	15	0.666667	Reactome
Histidine catabolism	2	3	0.666667	Reactome
Molybdenum cofactor biosynthesis	2	3	0.666667	Reactome
Pyrimidine biosynthesis	2	3	0.666667	Reactome
Insulin processing	27	42	0.642857	Reactome
p38MAPK events	16	25	0.64	Reactome
Downregulation of ERBB4 signaling	12	19	0.631579	Reactome
Metabolism of folate and pterines	10	16	0.625	Reactome
Nectin/Necl trans heterodimerization	5	8	0.625	Reactome
Pentose phosphate pathway (hexose monophosphate shunt)	5	8	0.625	Reactome
FGFR3b ligand binding and activation	13	21	0.619048	Reactome
Antagonism of Activin by Follistatin	3	5	0.6	Reactome
Methionine salvage pathway	3	5	0.6	Reactome
Platelet degranulation	3	5	0.6	Reactome
Synthesis of PIPs at the Golgi membrane	30	51	0.588235	Reactome
Coenzyme A biosynthesis	4	7	0.571429	Reactome
Citric acid cycle (TCA cycle)	39	69	0.565217	Reactome
Branched-chain amino acid catabolism	27	48	0.5625	Reactome
tRNA Aminoacylation	54	99	0.545455	Reactome
Arachidonic acid metabolism	111	204	0.544118	Reactome
Class B/2 (Secretin family receptors)	185	341	0.542522	Reactome
Immunoregulatory interactions between a Lymphoid and a non-Lymphoid cell	85	158	0.537975	Reactome
FGFR ligand binding and activation	129	240	0.5375	Reactome
Amyloids	118	221	0.533937	Reactome
Ion transport by P-type ATPases	78	148	0.527027	Reactome
Polymerase switching on the C-strand of the telomere	16	31	0.516129	Reactome
Translocation of ZAP-70 to Immunological synapse	65	126	0.515873	Reactome
RNA Polymerase I Promoter Opening	127	247	0.51417	Reactome
Activation of NIMA Kinases NEK9, NEK6, NEK7	4	8	0.5	Reactome
Carnitine synthesis	1	2	0.5	Reactome
Role of second messengers in netrin-1 signaling	7	14	0.5	Reactome
Serine biosynthesis	1	2	0.5	Reactome
Synthesis of IPs in the nucleus	3	6	0.5	Reactome
Synthesis of PIPs at the ER membrane	1	2	0.5	Reactome
Chk1/Chk2(Cds1) mediated inactivation of Cyclin B:Cdk1 complex	2	4	0.5	Reactome
Hypusinylation	2	4	0.5	Reactome
Ketone body catabolism	1	2	0.5	Reactome
Loss of Function of FBXW7 in Cancer and NOTCH1 Signaling	3	6	0.5	Reactome
Phenylalanine and tyrosine catabolism	4	8	0.5	Reactome
Processing of DNA ends prior to end rejoining	3	6	0.5	Reactome
Recycling of eIF2:GDP	14	28	0.5	Reactome
Phosphorylation of CD3 and TCR zeta chains	80	161	0.496894	Reactome
Packaging Of Telomere Ends	148	304	0.486842	Reactome
COPII (Coat Protein 2) Mediated Vesicle Transport	11	23	0.478261	Reactome
ER to Golgi Transport	11	23	0.478261	Reactome
Activation of Ca-permeable Kainate Receptor	13	28	0.464286	Reactome
Ionotropic activity of Kainate Receptors	13	28	0.464286	Reactome
Calnexin/calreticulin cycle	6	13	0.461538	Reactome
Synthesis of bile acids and bile salts via 27-hydroxycholesterol	12	26	0.461538	Reactome
Endosomal/Vacuolar pathway	6	13	0.461538	Reactome
Activation of C3 and C5	5	11	0.454545	Reactome
Telomere Maintenance	176	389	0.452442	Reactome
Nef Mediated CD8 Down-regulation	9	20	0.45	Reactome
A third proteolytic cleavage releases NICD	13	29	0.448276	Reactome
SIRT1 negatively regulates rRNA Expression	128	288	0.444444	Reactome
Tryptophan catabolism	4	9	0.444444	Reactome
Unwinding of DNA	20	45	0.444444	Reactome
Folding of actin by CCT/TriC	16	36	0.444444	Reactome
Glycoprotein hormones	8	18	0.444444	Reactome
Response to elevated platelet cytosolic Ca2+	6	14	0.428571	Reactome
SUMOylation	9	21	0.428571	Reactome
Vitamin D (calciferol) metabolism	3	7	0.428571	Reactome
Cyclin B2 mediated events	3	7	0.428571	Reactome
PKA activation	9	21	0.428571	Reactome
PKA activation in glucagon signalling	9	21	0.428571	Reactome
Processing and activation of SUMO	9	21	0.428571	Reactome
Regulated proteolysis of p75NTR	9	21	0.428571	Reactome
Synthesis of bile acids and bile salts via 24-hydroxycholesterol	8	19	0.421053	Reactome
Peptide hormone biosynthesis	8	19	0.421053	Reactome
DSCAM interactions	10	24	0.416667	Reactome
Synthesis of bile acids and bile salts	19	46	0.413043	Reactome
Nef Mediated CD4 Down-regulation	9	22	0.409091	Reactome
Viral mRNA Translation	1323	3240	0.408333	Reactome
Eukaryotic Translation Termination	1389	3403	0.408169	Reactome
Nuclear Receptor transcription pathway	20	49	0.408163	Reactome
Peptide chain elongation	1341	3321	0.403794	Reactome
Influenza Viral RNA Transcription and Replication	1345	3331	0.403783	Reactome
Eukaryotic Translation Elongation	1343	3328	0.403546	Reactome
Alternative complement activation	2	5	0.4	Reactome
Synthesis of bile acids and bile salts via 7alpha-hydroxycholesterol	14	35	0.4	Reactome
Telomere C-strand synthesis initiation	6	15	0.4	Reactome
Thyroxine biosynthesis	2	5	0.4	Reactome
Digestion of dietary lipid	2	5	0.4	Reactome
DNA replication initiation	6	15	0.4	Reactome
Heme biosynthesis	4	10	0.4	Reactome
MicroRNA (miRNA) biogenesis	2	5	0.4	Reactome
N-glycan trimming in the ER and Calnexin/Calreticulin cycle	6	15	0.4	Reactome
O2/CO2 exchange in erythrocytes	2	5	0.4	Reactome
Signaling by NOTCH3	9	23	0.391304	Reactome
Signaling by NOTCH4	9	23	0.391304	Reactome
DNA Damage/Telomere Stress Induced Senescence	152	391	0.388747	Reactome
GPCR ligand binding	198	513	0.385965	Reactome
Mineralocorticoid biosynthesis	5	13	0.384615	Reactome
PLC beta mediated events	36	94	0.382979	Reactome
Synthesis of PIPs at the plasma membrane	124	325	0.381538	Reactome
Calcitonin-like ligand receptors	8	21	0.380952	Reactome
mRNA decay by 3' to 5' exoribonuclease	17	45	0.377778	Reactome
PI Metabolism	154	410	0.37561	Reactome
PD-1 signaling	84	224	0.375	Reactome
PKA-mediated phosphorylation of CREB	9	24	0.375	Reactome
Influenza Infection	1412	3792	0.372363	Reactome
Influenza Life Cycle	1412	3792	0.372363	Reactome
Pyruvate metabolism and Citric Acid (TCA) cycle	76	206	0.368932	Reactome
Formation of a pool of free 40S subunits	1357	3690	0.367751	Reactome
Nucleotide metabolism	113	308	0.366883	Reactome
Nef mediated downregulation of MHC class I complex cell surface expression	15	41	0.365854	Reactome
Aflatoxin activation and detoxification	16	44	0.363636	Reactome
Nonsense Mediated Decay (NMD) independent of the Exon Junction Complex (EJC)	1392	3828	0.363636	Reactome
Telomere C-strand (Lagging Strand) Synthesis	27	76	0.355263	Reactome
Potassium Channels	121	342	0.353801	Reactome
Leading Strand Synthesis	25	71	0.352113	Reactome
Polymerase switching	25	71	0.352113	Reactome
Downstream TCR signaling	76	217	0.35023	Reactome
Purine metabolism	41	118	0.347458	Reactome
O-glycosylation of TSR domain-containing proteins	25	72	0.347222	Reactome
GTP hydrolysis and joining of the 60S ribosomal subunit	1469	4256	0.34516	Reactome
Assembly of collagen fibrils and other multimeric structures	31	90	0.344444	Reactome
Nef-mediates down modulation of cell surface receptors by recruiting them to clathrin adapters	24	70	0.342857	Reactome
Cap-dependent Translation Initiation	1486	4335	0.342791	Reactome
Signaling by Activin	13	38	0.342105	Reactome
Eukaryotic Translation Initiation	1488	4357	0.341519	Reactome
DNA strand elongation	57	167	0.341317	Reactome
The role of Nef in HIV-1 replication and disease pathogenesis	25	74	0.337838	Reactome
Asparagine N-linked glycosylation	70	208	0.336538	Reactome
Amino acid and oligopeptide SLC transporters	60	179	0.335196	Reactome
ATM mediated phosphorylation of repair proteins	2	6	0.333333	Reactome
ATM mediated response to DNA double-strand break	2	6	0.333333	Reactome
betaKlotho-mediated ligand binding	1	3	0.333333	Reactome
Scavenging by Class A Receptors	7	21	0.333333	Reactome
Synthesis of GDP-mannose	2	6	0.333333	Reactome
Trafficking of dietary sterols	1	3	0.333333	Reactome
Transport of nucleosides and free purine and pyrimidine bases across the plasma membrane	6	18	0.333333	Reactome
Ceramide signalling	1	3	0.333333	Reactome
Cholesterol biosynthesis	9	27	0.333333	Reactome
Erythrocytes take up carbon dioxide and release oxygen	1	3	0.333333	Reactome
Erythrocytes take up oxygen and release carbon dioxide	1	3	0.333333	Reactome
FasL/ CD95L signaling	3	9	0.333333	Reactome
FGFR1c and Klotho ligand binding and activation	1	3	0.333333	Reactome
Inhibition of TSC complex formation by PKB	1	3	0.333333	Reactome
Klotho-mediated ligand binding	3	9	0.333333	Reactome
POU5F1 (OCT4), SOX2, NANOG repress genes related to differentiation	1	3	0.333333	Reactome
Recruitment of NuMA to mitotic centrosomes	13	39	0.333333	Reactome
Extension of Telomeres	28	85	0.329412	Reactome
Glycolysis	23	70	0.328571	Reactome
3' -UTR-mediated translational regulation	873	2661	0.328072	Reactome
L13a-mediated translational silencing of Ceruloplasmin expression	873	2661	0.328072	Reactome
COPI Mediated Transport	12	37	0.324324	Reactome
Golgi to ER Retrograde Transport	12	37	0.324324	Reactome
activated TAK1 mediates p38 MAPK activation	23	71	0.323944	Reactome
Amino acid synthesis and interconversion (transamination)	11	34	0.323529	Reactome
CDK-mediated phosphorylation and removal of Cdc6	378	1171	0.322801	Reactome
Defective AMN causes hereditary megaloblastic anemia 1	29	90	0.322222	Reactome
Defective BTD causes biotidinase deficiency	29	90	0.322222	Reactome
Defective CD320 causes methylmalonic aciduria	29	90	0.322222	Reactome
Defective CUBN causes hereditary megaloblastic anemia 1	29	90	0.322222	Reactome
Defective GIF causes intrinsic factor deficiency	29	90	0.322222	Reactome
Defective HLCS causes multiple carboxylase deficiency	29	90	0.322222	Reactome
Defective LMBRD1 causes methylmalonic aciduria and homocystinuria type cblF	29	90	0.322222	Reactome
Defective MMAA causes methylmalonic aciduria type cblA	29	90	0.322222	Reactome
Defective MMAB causes methylmalonic aciduria type cblB	29	90	0.322222	Reactome
Defective MMACHC causes methylmalonic aciduria and homocystinuria type cblC	29	90	0.322222	Reactome
Defective MMADHC causes methylmalonic aciduria and homocystinuria type cblD	29	90	0.322222	Reactome
Defective MTR causes methylmalonic aciduria and homocystinuria type cblG	29	90	0.322222	Reactome
Defective MTRR causes methylmalonic aciduria and homocystinuria type cblE	29	90	0.322222	Reactome
Defective MUT causes methylmalonic aciduria mut type	29	90	0.322222	Reactome
Defective TCN2 causes hereditary megaloblastic anemia	29	90	0.322222	Reactome
Defects in biotin (Btn) metabolism	29	90	0.322222	Reactome
Defects in cobalamin (B12) metabolism	29	90	0.322222	Reactome
Defects in vitamin and cofactor metabolism	29	90	0.322222	Reactome
Metabolism of vitamins and cofactors	29	90	0.322222	Reactome
Metabolism of water-soluble vitamins and cofactors	29	90	0.322222	Reactome
Amino acid transport across the plasma membrane	25	78	0.320513	Reactome
ER-Phagosome pathway	369	1158	0.318653	Reactome
Inhibition of replication initiation of damaged DNA by RB1/E2F1	7	22	0.318182	Reactome
Import of palmitoyl-CoA into the mitochondrial matrix	6	19	0.315789	Reactome
Antigen processing-Cross presentation	371	1176	0.315476	Reactome
Establishment of Sister Chromatid Cohesion	16	51	0.313725	Reactome
WNT ligand biogenesis and trafficking	21	67	0.313433	Reactome
WNT ligand secretion is abrogated by the PORCN inhibitor LGK974	21	67	0.313433	Reactome
Regulation of the Fanconi anemia pathway	10	32	0.3125	Reactome
Lysine catabolism	5	16	0.3125	Reactome
Metabolism of polyamines	5	16	0.3125	Reactome
Assembly of the pre-replicative complex	398	1279	0.311181	Reactome
Sema4D induced cell migration and growth-cone collapse	42	135	0.311111	Reactome
Removal of the Flap Intermediate	27	87	0.310345	Reactome
Processive synthesis on the lagging strand	27	87	0.310345	Reactome
Switching of origins to a post-replicative state	447	1442	0.309986	Reactome
Synthesis of DNA	493	1603	0.307548	Reactome
Removal of licensing factors from origins	447	1458	0.306584	Reactome
Ubiquitin-dependent degradation of Cyclin D	359	1171	0.306576	Reactome
Ubiquitin-dependent degradation of Cyclin D1	359	1171	0.306576	Reactome
SRP-dependent cotranslational protein targeting to membrane	1661	5428	0.306006	Reactome
Regulation of pyruvate dehydrogenase (PDH) complex	22	72	0.305556	Reactome
Regulation of DNA replication	447	1465	0.305119	Reactome
Orc1 removal from chromatin	424	1394	0.304161	Reactome
Autodegradation of the E3 ubiquitin ligase COP1	356	1172	0.303754	Reactome
Regulation of activated PAK-2p34 by proteasome mediated degradation	355	1170	0.303419	Reactome
Lagging Strand Synthesis	37	122	0.303279	Reactome
Stabilization of p53	356	1174	0.303237	Reactome
Ubiquitin Mediated Degradation of Phosphorylated Cdc25A	355	1173	0.302643	Reactome
p53-Independent DNA Damage Response	355	1173	0.302643	Reactome
p53-Independent G1/S DNA damage checkpoint	355	1173	0.302643	Reactome
Regulation of Apoptosis	357	1183	0.301775	Reactome
p53-Dependent G1 DNA Damage Response	356	1183	0.30093	Reactome
p53-Dependent G1/S DNA damage checkpoint	356	1183	0.30093	Reactome
CDT1 association with the CDC6:ORC:origin complex	363	1207	0.300746	Reactome
AKT phosphorylates targets in the cytosol	9	30	0.3	Reactome
Meiotic recombination	181	608	0.297697	Reactome
Transport to the Golgi and subsequent modification	11	37	0.297297	Reactome
Activation of Matrix Metalloproteinases	19	64	0.296875	Reactome
Hh ligand biogenesis disease	360	1217	0.295809	Reactome
Retrograde neurotrophin signalling	21	71	0.295775	Reactome
Cohesin Loading onto Chromatin	13	44	0.295455	Reactome
Generation of second messenger molecules	66	224	0.294643	Reactome
Bile acid and bile salt metabolism	17	58	0.293103	Reactome
Gluconeogenesis	16	55	0.290909	Reactome
Detoxification of Reactive Oxygen Species	9	31	0.290323	Reactome
NCAM1 interactions	18	62	0.290323	Reactome
Sema4D in semaphorin signaling	43	149	0.288591	Reactome
G1/S DNA Damage Checkpoints	356	1234	0.288493	Reactome
DNA Replication Pre-Initiation	459	1595	0.287774	Reactome
M/G1 Transition	459	1595	0.287774	Reactome
G2/M DNA replication checkpoint	2	7	0.285714	Reactome
Neurofascin interactions	2	7	0.285714	Reactome
Pyrimidine salvage reactions	2	7	0.285714	Reactome
DNA Replication	545	1921	0.283706	Reactome
Vpu mediated degradation of CD4	360	1269	0.283688	Reactome
DARPP-32 events	13	46	0.282609	Reactome
Translation	1912	6796	0.281342	Reactome
MAP kinase activation in TLR cascade	54	192	0.28125	Reactome
Latent infection of Homo sapiens with Mycobacterium tuberculosis	72	257	0.280156	Reactome
Phagosomal maturation (early endosomal stage)	72	257	0.280156	Reactome
degradation of DVL	411	1472	0.279212	Reactome
Apoptosis	373	1343	0.277736	Reactome
cell division	13	47	0.276596	Reactome
Vif-mediated degradation of APOBEC3G	379	1372	0.276239	Reactome
Sulfur amino acid metabolism	8	29	0.275862	Reactome
degradation of AXIN	390	1420	0.274648	Reactome
G-protein mediated events	40	146	0.273973	Reactome
Peptide hormone metabolism	38	139	0.273381	Reactome
Amine compound SLC transporters	3	11	0.272727	Reactome
Cross-presentation of soluble exogenous antigens (endosomes)	258	946	0.272727	Reactome
Hormone ligand-binding receptors	3	11	0.272727	Reactome
Golgi Associated Vesicle Biogenesis	156	578	0.269896	Reactome
Regulation of signaling by NODAL	7	26	0.269231	Reactome
Signaling by Hedgehog	360	1344	0.267857	Reactome
Hedgehog ligand biogenesis	360	1344	0.267857	Reactome
Processing-defective Hh variants abrogate ligand secretion	360	1344	0.267857	Reactome
Nonsense-Mediated Decay (NMD)	1462	5460	0.267766	Reactome
Nonsense Mediated Decay (NMD) enhanced by the Exon Junction Complex (EJC)	1462	5460	0.267766	Reactome
Release of eIF4E	4	15	0.266667	Reactome
SLBP independent Processing of Histone Pre-mRNAs	12	45	0.266667	Reactome
Classical antibody-mediated complement activation	4	15	0.266667	Reactome
Interaction With The Zona Pellucida	12	45	0.266667	Reactome
SCF-beta-TrCP mediated degradation of Emi1	377	1424	0.264747	Reactome
Pyruvate metabolism	27	102	0.264706	Reactome
Asymmetric localization of PCP proteins	275	1045	0.263158	Reactome
Recycling of bile acids and salts	5	19	0.263158	Reactome
Condensation of Prophase Chromosomes	144	548	0.262774	Reactome
Antigen processing: Ubiquitination & Proteasome degradation	1612	6148	0.262199	Reactome
Cell Cycle Checkpoints	446	1702	0.262045	Reactome
JNK (c-Jun kinases) phosphorylation and activation mediated by activated human TAK1	17	65	0.261538	Reactome
RNA Polymerase I Chain Elongation	156	598	0.26087	Reactome
Transport of vitamins, nucleosides, and related molecules	6	23	0.26087	Reactome
Class I MHC mediated antigen processing & presentation	1642	6314	0.260057	Reactome
AUF1 (hnRNP D0) destabilizes mRNA	260	1009	0.257681	Reactome
Metabolism of mRNA	1782	6942	0.256698	Reactome
Regulation of APC/C activators between G1/S and early anaphase	414	1648	0.251214	Reactome
PCP/CE pathway	304	1213	0.250618	Reactome
Metabolism of proteins	2257	9018	0.250277	Reactome
Abacavir transport and metabolism	3	12	0.25	Reactome
Activation of NOXA and translocation to mitochondria	1	4	0.25	Reactome
Activation of PUMA and translocation to mitochondria	1	4	0.25	Reactome
Alpha-oxidation of phytanate	1	4	0.25	Reactome
Regulation of gene expression in early pancreatic precursor cells	2	8	0.25	Reactome
Regulation of gene expression in endocrine-committed (NEUROG3+) progenitor cells	1	4	0.25	Reactome
Attachment of GPI anchor to uPAR	4	16	0.25	Reactome
Beta-oxidation of pristanoyl-CoA	2	8	0.25	Reactome
Synthesis of Ketone Bodies	1	4	0.25	Reactome
Synthesis of Lipoxins (LX)	2	8	0.25	Reactome
TRAIL signaling	3	12	0.25	Reactome
Urea cycle	3	12	0.25	Reactome
CS/DS degradation	2	8	0.25	Reactome
ERK/MAPK targets	13	52	0.25	Reactome
Extrinsic Pathway	2	8	0.25	Reactome
G2/M DNA damage checkpoint	2	8	0.25	Reactome
Galactose catabolism	1	4	0.25	Reactome
Interferon gamma signaling	39	156	0.25	Reactome
Ketone body metabolism	2	8	0.25	Reactome
Nef and signal transduction	1	4	0.25	Reactome
Negative regulation of the PI3K/AKT network	3	12	0.25	Reactome
Porphyrin metabolism	4	16	0.25	Reactome
Amino acid and derivative metabolism	374	1500	0.249333	Reactome
mRNA 3'-end processing	131	528	0.248106	Reactome
Post-Elongation Processing of Intron-Containing pre-mRNA	131	528	0.248106	Reactome
Unblocking of NMDA receptor, glutamate binding and activation	31	125	0.248	Reactome
S Phase	560	2262	0.247569	Reactome
TRAF6 Mediated Induction of proinflammatory cytokines	68	275	0.247273	Reactome
Activation of the pre-replicative complex	104	421	0.247031	Reactome
TCR signaling	95	385	0.246753	Reactome
EPHA-mediated growth cone collapse	51	207	0.246377	Reactome
G alpha (q) signalling events	728	2961	0.245863	Reactome
RNA Polymerase II Transcription Termination	143	582	0.245704	Reactome
Cleavage of Growing Transcript in the Termination Region	143	582	0.245704	Reactome
Post-Elongation Processing of the Transcript	143	582	0.245704	Reactome
Gastrin-CREB signalling pathway via PKC and MAPK	743	3031	0.245134	Reactome
HSF1-dependent transactivation	12	49	0.244898	Reactome
Regulation of mRNA stability by proteins that bind AU-rich elements	287	1178	0.243633	Reactome
Repair synthesis for gap-filling by DNA polymerase in TC-NER	18	74	0.243243	Reactome
Repair synthesis of patch ~27-30 bases long by DNA polymerase	18	74	0.243243	Reactome
Gap-filling DNA repair synthesis and ligation in GG-NER	18	74	0.243243	Reactome
Gap-filling DNA repair synthesis and ligation in TC-NER	18	74	0.243243	Reactome
MMR	15	62	0.241935	Reactome
Viral Messenger RNA Synthesis	22	91	0.241758	Reactome
PRC2 methylates histones and DNA	137	570	0.240351	Reactome
Insulin receptor recycling	63	263	0.239544	Reactome
Processive synthesis on the C-strand of the telomere	11	46	0.23913	Reactome
formation of the beta-catenin:TCF transactivating complex	185	777	0.238095	Reactome
Transferrin endocytosis and recycling	63	265	0.237736	Reactome
Signalling to RAS	22	93	0.236559	Reactome
Metabolism of RNA	1878	7945	0.236375	Reactome
Vitamin B5 (pantothenate) metabolism	4	17	0.235294	Reactome
Other semaphorin interactions	4	17	0.235294	Reactome
Formation of the ternary complex, and subsequently, the 43S complex	254	1081	0.234968	Reactome
Regulation of ornithine decarboxylase (ODC)	265	1130	0.234513	Reactome
Formation of Fibrin Clot (Clotting Cascade)	18	77	0.233766	Reactome
Intrinsic Pathway	10	43	0.232558	Reactome
Common Pathway	6	26	0.230769	Reactome
Nonhomologous End-joining (NHEJ)	3	13	0.230769	Reactome
Endosomal Sorting Complex Required For Transport (ESCRT)	41	178	0.230337	Reactome
trans-Golgi Network Vesicle Budding	158	689	0.229318	Reactome
Clathrin derived vesicle budding	158	689	0.229318	Reactome
Lysosome Vesicle Biogenesis	49	214	0.228972	Reactome
G1/S Transition	466	2036	0.22888	Reactome
Meiotic synapsis	239	1047	0.228271	Reactome
TCF dependent signaling in response to WNT	688	3017	0.228041	Reactome
Cyclin A:Cdk2-associated events at S phase entry	355	1557	0.228003	Reactome
SCF(Skp2)-mediated degradation of p27/p21	348	1527	0.227898	Reactome
Cyclin E associated events during G1/S transition	354	1554	0.227799	Reactome
RNF mutants show enhanced WNT signaling and proliferation	691	3034	0.227752	Reactome
XAV939 inhibits tankyrase, stabilizing AXIN	691	3034	0.227752	Reactome
misspliced LRP5 mutants have enhanced beta-catenin-dependent signaling	691	3034	0.227752	Reactome
Resolution of AP sites via the multiple-nucleotide patch replacement pathway	5	22	0.227273	Reactome
Downregulation of SMAD2/3:SMAD4 transcriptional activity	24	106	0.226415	Reactome
CDC6 association with the ORC:origin complex	7	31	0.225806	Reactome
beta-catenin independent WNT signaling	349	1548	0.225452	Reactome
Host Interactions of HIV factors	485	2152	0.225372	Reactome
Nuclear Events (kinase and transcription factor activation)	13	58	0.224138	Reactome
Biosynthesis of the N-glycan precursor (dolichol lipid-linked oligosaccharide, LLO) and transfer to a nascent protein	25	112	0.223214	Reactome
Membrane Trafficking	289	1298	0.22265	Reactome
Activation of caspases through apoptosome-mediated cleavage	2	9	0.222222	Reactome
Removal of DNA patch containing abasic residue	4	18	0.222222	Reactome
Steroid hormones	18	81	0.222222	Reactome
Cytochrome c-mediated apoptotic response	2	9	0.222222	Reactome
Hyaluronan metabolism	4	18	0.222222	Reactome
Hyaluronan uptake and degradation	4	18	0.222222	Reactome
Iron uptake and transport	64	288	0.222222	Reactome
Metabolism of steroid hormones and vitamin D	18	81	0.222222	Reactome
Mismatch repair (MMR) directed by MSH2:MSH3 (MutSbeta)	12	54	0.222222	Reactome
Mismatch repair (MMR) directed by MSH2:MSH6 (MutSalpha)	12	54	0.222222	Reactome
Purine salvage	2	9	0.222222	Reactome
Adaptive Immune System	2021	9125	0.221479	Reactome
Budding and maturation of HIV virion	64	290	0.22069	Reactome
Removal of the Flap Intermediate from the C-strand	9	41	0.219512	Reactome
KSRP destabilizes mRNA	18	82	0.219512	Reactome
Toll Like Receptor 10 (TLR10) Cascade	70	319	0.219436	Reactome
Toll Like Receptor 5 (TLR5) Cascade	70	319	0.219436	Reactome
MyD88 cascade initiated on plasma membrane	70	319	0.219436	Reactome
Transcription-coupled NER (TC-NER)	57	260	0.219231	Reactome
Activation of NMDA receptor upon glutamate binding and postsynaptic events	47	215	0.218605	Reactome
SLBP Dependent Processing of Replication-Dependent Histone Pre-mRNAs	12	55	0.218182	Reactome
Synthesis of PIPs at the late endosome membrane	8	37	0.216216	Reactome
TRAF6 mediated induction of NFkB and MAP kinases upon TLR7/8 or 9 activation	70	324	0.216049	Reactome
Mitotic G1-G1/S phases	508	2354	0.215803	Reactome
Cyclin A/B1 associated events during G2/M transition	14	65	0.215385	Reactome
Ephrin signaling	31	144	0.215278	Reactome
Glucose metabolism	46	214	0.214953	Reactome
G alpha (s) signalling events	390	1818	0.214521	Reactome
S6K1-mediated signalling	3	14	0.214286	Reactome
Signaling by BMP	21	98	0.214286	Reactome
WNT5A-dependent internalization of FZD2, FZD5 and ROR2	15	70	0.214286	Reactome
Cytosolic iron-sulfur cluster assembly	3	14	0.214286	Reactome
Butyrate Response Factor 1 (BRF1) destabilizes mRNA	20	94	0.212766	Reactome
G alpha (i) signalling events	891	4206	0.21184	Reactome
Toll Like Receptor 7/8 (TLR7/8) Cascade	73	345	0.211594	Reactome
MyD88 dependent cascade initiated on endosome	73	345	0.211594	Reactome
Sphingolipid de novo biosynthesis	11	52	0.211538	Reactome
Ribosomal scanning and start codon recognition	291	1378	0.211176	Reactome
Synthesis of Prostaglandins (PG) and Thromboxanes (TX)	4	19	0.210526	Reactome
Platelet Adhesion to exposed collagen	4	19	0.210526	Reactome
Protein folding	101	481	0.209979	Reactome
Costimulation by the CD28 family	104	496	0.209677	Reactome
Dual incision reaction in TC-NER	39	186	0.209677	Reactome
Formation of transcription-coupled NER (TC-NER) repair complex	39	186	0.209677	Reactome
Creation of C4 and C2 activators	5	24	0.208333	Reactome
Autodegradation of Cdh1 by Cdh1:APC/C	367	1764	0.20805	Reactome
Regulation of Complement cascade	16	77	0.207792	Reactome
Toll Like Receptor 9 (TLR9) Cascade	73	352	0.207386	Reactome
Disease	3074	14859	0.206878	Reactome
Activation of NF-kappaB in B cells	275	1330	0.206767	Reactome
APC/C:Cdc20 mediated degradation of Securin	415	2010	0.206468	Reactome
Translation initiation complex formation	295	1431	0.20615	Reactome
Activation of the mRNA upon binding of the cap-binding complex and eIFs, and subsequent binding to 43S	295	1432	0.206006	Reactome
APC/C:Cdc20 mediated degradation of mitotic proteins	431	2097	0.205532	Reactome
WNT5A-dependent internalization of FZD4	15	73	0.205479	Reactome
Signaling by GPCR	2134	10386	0.205469	Reactome
G0 and Early G1	34	166	0.204819	Reactome
Senescence-Associated Secretory Phenotype (SASP)	249	1218	0.204433	Reactome
Activation of APC/C and APC/C:Cdc20 mediated degradation of mitotic proteins	431	2111	0.204169	Reactome
DAG and IP3 signaling	13	64	0.203125	Reactome
Complement cascade	29	143	0.202797	Reactome
VEGFA-VEGFR2 Pathway	86	425	0.202353	Reactome
mRNA decay by 5' to 3' exoribonuclease	20	99	0.20202	Reactome
Tristetraprolin (TTP) destabilizes mRNA	22	109	0.201835	Reactome
Resolution of Abasic Sites (AP sites)	5	25	0.2	Reactome
Base Excision Repair	5	25	0.2	Reactome
Signal transduction by L1	5	25	0.2	Reactome
The canonical retinoid cycle in rods (twilight vision)	3	15	0.2	Reactome
Tight junction interactions	3	15	0.2	Reactome
Trafficking of GluR2-containing AMPA receptors	11	55	0.2	Reactome
Death Receptor Signalling	6	30	0.2	Reactome
Glyoxylate metabolism	1	5	0.2	Reactome
Keratan sulfate degradation	1	5	0.2	Reactome
Phospholipid metabolism	200	1000	0.2	Reactome
PLCG1 events in ERBB2 signaling	14	70	0.2	Reactome
Pyrimidine catabolism	3	15	0.2	Reactome
Pyrimidine metabolism	11	55	0.2	Reactome
Netrin-1 signaling	26	131	0.198473	Reactome
Metabolism	2811	14165	0.198447	Reactome
Signaling by VEGF	86	434	0.198157	Reactome
Transport of inorganic cations/anions and amino acids/oligopeptides	138	697	0.197991	Reactome
ECM proteoglycans	19	96	0.197917	Reactome
Non-integrin membrane-ECM interactions	18	91	0.197802	Reactome
Neurotransmitter Receptor Binding And Downstream Transmission In The Postsynaptic Cell	155	785	0.197452	Reactome
Toll Like Receptor 2 (TLR2) Cascade	79	401	0.197007	Reactome
Toll Like Receptor TLR1:TLR2 Cascade	79	401	0.197007	Reactome
Toll Like Receptor TLR6:TLR2 Cascade	79	401	0.197007	Reactome
MyD88:Mal cascade initiated on plasma membrane	79	401	0.197007	Reactome
RNA Polymerase I Promoter Clearance	168	853	0.196952	Reactome
Reproduction	12	61	0.196721	Reactome
Calmodulin induced events	12	61	0.196721	Reactome
CaM pathway	12	61	0.196721	Reactome
Fertilization	12	61	0.196721	Reactome
Translocation of GLUT4 to the plasma membrane	65	332	0.195783	Reactome
Synthesis of pyrophosphates in the cytosol	7	36	0.194444	Reactome
MAPK targets/ Nuclear events mediated by MAP kinases	14	72	0.194444	Reactome
Inositol phosphate metabolism	48	247	0.194332	Reactome
Signaling by NODAL	13	67	0.19403	Reactome
EGFR interacts with phospholipase C-gamma	13	67	0.19403	Reactome
PLC-gamma1 signalling	13	67	0.19403	Reactome
G2/M Checkpoints	61	315	0.193651	Reactome
Attenuation phase	6	31	0.193548	Reactome
Ca-dependent events	12	62	0.193548	Reactome
CD28 dependent PI3K/Akt signaling	12	62	0.193548	Reactome
HIV Infection	769	3980	0.193216	Reactome
Mitochondrial protein import	65	338	0.192308	Reactome
NRIF signals cell death from the nucleus	10	52	0.192308	Reactome
GPCR downstream signaling	1902	9928	0.191579	Reactome
Signaling by WNT in cancer	768	4024	0.190855	Reactome
Cdc20:Phospho-APC/C mediated degradation of Cyclin A	446	2339	0.19068	Reactome
Terminal pathway of complement	4	21	0.190476	Reactome
Transcriptional activity of SMAD2/SMAD3:SMAD4 heterotrimer	36	189	0.190476	Reactome
Crosslinking of collagen fibrils	4	21	0.190476	Reactome
EPHB-mediated forward signaling	71	374	0.18984	Reactome
Activation of ATR in response to replication stress	58	306	0.189542	Reactome
RNA Polymerase I Transcription	176	929	0.189451	Reactome
NOTCH2 Activation and Transmission of Signal to the Nucleus	17	90	0.188889	Reactome
AMER1 mutants destabilize the destruction complex	429	2274	0.188654	Reactome
APC truncation mutants are not K63 polyubiquitinated	429	2274	0.188654	Reactome
APC truncation mutants have impaired AXIN binding	429	2274	0.188654	Reactome
AXIN missense mutants destabilize the destruction complex	429	2274	0.188654	Reactome
AXIN mutants destabilize the destruction complex, activating WNT signaling	429	2274	0.188654	Reactome
S33 mutants of beta-catenin aren't phosphorylated	429	2274	0.188654	Reactome
S37 mutants of beta-catenin aren't phosphorylated	429	2274	0.188654	Reactome
S45 mutants of beta-catenin aren't phosphorylated	429	2274	0.188654	Reactome
T41 mutants of beta-catenin aren't phosphorylated	429	2274	0.188654	Reactome
TCF7L2 mutants don't bind CTBP	429	2274	0.188654	Reactome
truncated APC mutants destabilize the destruction complex	429	2274	0.188654	Reactome
truncations of AMER1 destabilize the destruction complex	429	2274	0.188654	Reactome
Degradation of beta-catenin by the destruction complex	429	2274	0.188654	Reactome
deletions in the AMER1 gene destabilize the destruction complex	429	2274	0.188654	Reactome
deletions in the AXIN genes in hepatocellular carcinoma result in elevated WNT signaling	429	2274	0.188654	Reactome
misspliced GSK3beta mutants stabilize beta-catenin	429	2274	0.188654	Reactome
phosphorylation site mutants of CTNNB1 are not targeted to the proteasome by the destruction complex	429	2274	0.188654	Reactome
Mitotic Spindle Checkpoint	29	154	0.188312	Reactome
Chromosome Maintenance	196	1045	0.18756	Reactome
Nitric oxide stimulates guanylate cyclase	14	75	0.186667	Reactome
NOD1/2 Signaling Pathway	21	113	0.185841	Reactome
Meiosis	278	1497	0.185705	Reactome
Netrin mediated repulsion signals	5	27	0.185185	Reactome
EPH-ephrin mediated repulsion of cells	80	433	0.184758	Reactome
NCAM signaling for neurite out-growth	41	222	0.184685	Reactome
Signalling to ERKs	24	130	0.184615	Reactome
Immune System	2465	13364	0.184451	Reactome
Semaphorin interactions	63	343	0.183673	Reactome
GABA receptor activation	58	316	0.183544	Reactome
VEGFR2 mediated cell proliferation	11	60	0.183333	Reactome
Inactivation of APC/C via direct inhibition of the APC/C complex	28	153	0.183007	Reactome
Inhibition of the proteolytic activity of APC/C required for the onset of anaphase by mitotic spindle checkpoint components	28	153	0.183007	Reactome
U12 Dependent Splicing	157	861	0.182346	Reactome
Signaling by Wnt	851	4676	0.181993	Reactome
Amine-derived hormones	2	11	0.181818	Reactome
Antigen Presentation: Folding, assembly and peptide loading of class I MHC	26	143	0.181818	Reactome
TNF signaling	2	11	0.181818	Reactome
Cross-presentation of particulate exogenous antigens (phagosomes)	2	11	0.181818	Reactome
FCERI mediated MAPK activation	31	171	0.181287	Reactome
APC/C:Cdh1 mediated degradation of Cdc20 and other APC/C:Cdh1 targeted proteins in late mitosis/early G1	421	2325	0.181075	Reactome
RMTs methylate histone arginines	48	266	0.180451	Reactome
Aquaporin-mediated transport	27	150	0.18	Reactome
SMAD2/SMAD3:SMAD4 heterotrimer regulates transcription	18	100	0.18	Reactome
EGFR downregulation	44	245	0.179592	Reactome
DCC mediated attractive signaling	14	78	0.179487	Reactome
Glucagon signaling in metabolic regulation	19	106	0.179245	Reactome
HDACs deacetylate histones	219	1223	0.179068	Reactome
EPH-Ephrin signaling	169	946	0.178647	Reactome
Sphingolipid metabolism	20	112	0.178571	Reactome
Dissolution of Fibrin Clot	5	28	0.178571	Reactome
Recycling pathway of L1	24	135	0.177778	Reactome
HuR stabilizes mRNA	3	17	0.176471	Reactome
Neuronal System	301	1711	0.175921	Reactome
Mitotic Prophase	207	1178	0.175722	Reactome
CD28 co-stimulation	20	114	0.175439	Reactome
FCERI mediated Ca+2 mobilization	25	143	0.174825	Reactome
RNA Polymerase II HIV Promoter Escape	157	902	0.174058	Reactome
RNA Polymerase II Promoter Escape	157	902	0.174058	Reactome
RNA Polymerase II Transcription Initiation	157	902	0.174058	Reactome
RNA Polymerase II Transcription Initiation And Promoter Clearance	157	902	0.174058	Reactome
RNA Polymerase II Transcription Pre-Initiation And Promoter Opening	157	902	0.174058	Reactome
HIV Transcription Initiation	157	902	0.174058	Reactome
mTORC1-mediated signalling	4	23	0.173913	Reactome
Chromatin modifying enzymes	407	2341	0.173857	Reactome
Chromatin organization	407	2341	0.173857	Reactome
Regulation of mitotic cell cycle	464	2673	0.173588	Reactome
APC/C-mediated degradation of cell cycle proteins	464	2673	0.173588	Reactome
Deposition of new CENPA-containing nucleosomes at the centromere	136	785	0.173248	Reactome
Nucleosome assembly	136	785	0.173248	Reactome
YAP1- and WWTR1 (TAZ)-stimulated gene expression	14	81	0.17284	Reactome
Activation of BAD and translocation to mitochondria	5	29	0.172414	Reactome
RNA Polymerase II Transcription	362	2108	0.171727	Reactome
ATF4 activates genes	18	105	0.171429	Reactome
Transport of glucose and other sugars, bile salts and organic acids, metal ions and amine compounds	26	152	0.171053	Reactome
Gene Expression	3925	23026	0.170459	Reactome
E2F mediated regulation of DNA replication	15	88	0.170455	Reactome
Synthesis of PIPs at the early endosome membrane	9	53	0.169811	Reactome
Transport of Mature mRNA derived from an Intron-Containing Transcript	203	1209	0.167907	Reactome
Oxidative Stress Induced Senescence	201	1205	0.166805	Reactome
AKT phosphorylates targets in the nucleus	3	18	0.166667	Reactome
Regulation of gene expression in late stage (branching morphogenesis) pancreatic bud precursor cells	1	6	0.166667	Reactome
Role of DCC in regulating apoptosis	2	12	0.166667	Reactome
Assembly of the RAD50-MRE11-NBS1 complex at DNA double-strand breaks	1	6	0.166667	Reactome
Axonal growth stimulation	1	6	0.166667	Reactome
Sema3A PAK dependent Axon repulsion	12	72	0.166667	Reactome
Signaling by FGFR1 fusion mutants	8	48	0.166667	Reactome
Type I hemidesmosome assembly	6	36	0.166667	Reactome
Extrinsic Pathway for Apoptosis	7	42	0.166667	Reactome
Formyl peptide receptors bind formyl peptides and many other ligands	1	6	0.166667	Reactome
MEK activation	3	18	0.166667	Reactome
MRN complex relocalizes to nuclear foci	1	6	0.166667	Reactome
NrCAM interactions	1	6	0.166667	Reactome
Oxygen-dependent proline hydroxylation of Hypoxia-inducible Factor Alpha	17	102	0.166667	Reactome
p75NTR negatively regulates cell cycle via SC1	1	6	0.166667	Reactome
PERK regulates gene expression	18	108	0.166667	Reactome
RAF phosphorylates MEK	3	18	0.166667	Reactome
Signaling Pathways	3695	22206	0.166396	Reactome
MHC class II antigen presentation	152	914	0.166302	Reactome
HATs acetylate histones	136	818	0.166259	Reactome
DNA Repair	104	630	0.165079	Reactome
Downstream signaling events of B Cell Receptor (BCR)	304	1846	0.16468	Reactome
Glycosphingolipid metabolism	9	55	0.163636	Reactome
Nucleotide Excision Repair	62	381	0.16273	Reactome
Degradation of the extracellular matrix	32	197	0.162437	Reactome
Androgen biosynthesis	6	37	0.162162	Reactome
Collagen formation	124	765	0.162092	Reactome
B Cell Activation	330	2041	0.161685	Reactome
Nucleotide-binding domain, leucine rich repeat containing receptor (NLR) signaling pathways	21	130	0.161538	Reactome
G1/S-Specific Transcription	5	31	0.16129	Reactome
Nuclear signaling by ERBB4	19	118	0.161017	Reactome
Collagen biosynthesis and modifying enzymes	112	696	0.16092	Reactome
TGF-beta receptor signaling activates SMADs	22	137	0.160584	Reactome
GPVI-mediated activation cascade	13	81	0.160494	Reactome
Integration of energy metabolism	85	530	0.160377	Reactome
Binding and Uptake of Ligands by Scavenger Receptors	8	50	0.16	Reactome
CREB phosphorylation through the activation of Ras	24	150	0.16	Reactome
Transcription	564	3535	0.159547	Reactome
Conversion from APC/C:Cdc20 to APC/C:Cdh1 in late anaphase	19	120	0.158333	Reactome
Toll Like Receptor 3 (TLR3) Cascade	87	550	0.158182	Reactome
TRIF-mediated TLR3/TLR4 signaling	87	550	0.158182	Reactome
MyD88-independent cascade	87	550	0.158182	Reactome
Regulation of insulin secretion	72	456	0.157895	Reactome
Thrombin signalling through proteinase activated receptors (PARs)	39	247	0.157895	Reactome
Signaling by FGFR	190	1204	0.157807	Reactome
Signaling by FGFR in disease	198	1260	0.157143	Reactome
Laminin interactions	19	121	0.157025	Reactome
Initial triggering of complement	10	64	0.15625	Reactome
SLC-mediated transmembrane transport	273	1752	0.155822	Reactome
Signaling by Hippo	7	45	0.155556	Reactome
Post-translational modification: synthesis of GPI-anchored proteins	9	58	0.155172	Reactome
regulation of FZD by ubiquitination	20	129	0.155039	Reactome
Transport of Mature Transcript to Cytoplasm	206	1331	0.154771	Reactome
RNA Polymerase II Pre-transcription Events	204	1319	0.154663	Reactome
Late Phase of HIV Life Cycle	344	2227	0.154468	Reactome
Transmission across Chemical Synapses	167	1085	0.153917	Reactome
RAF/MAP kinase cascade	6	39	0.153846	Reactome
HIV Life Cycle	345	2243	0.153812	Reactome
Cellular response to heat stress	14	92	0.152174	Reactome
Ca2+ pathway	52	342	0.152047	Reactome
Synthesis of glycosylphosphatidylinositol (GPI)	5	33	0.151515	Reactome
NoRC negatively regulates rRNA expression	163	1077	0.151346	Reactome
Formation of ATP by chemiosmotic coupling	23	153	0.150327	Reactome
Transport of Ribonucleoproteins into the Host Nucleus	61	406	0.150246	Reactome
Regulation of gene expression in beta cells	3	20	0.15	Reactome
Post NMDA receptor activation events	24	160	0.15	Reactome
APC-Cdc20 mediated degradation of Nek2A	37	247	0.149798	Reactome
Unfolded Protein Response (UPR)	25	167	0.149701	Reactome
Tat-mediated HIV elongation arrest and recovery	65	435	0.149425	Reactome
Pausing and recovery of Tat-mediated HIV elongation	65	435	0.149425	Reactome
Rev-mediated nuclear export of HIV RNA	61	410	0.14878	Reactome
Signaling by TGF-beta Receptor Complex	58	391	0.148338	Reactome
Signaling by TGF-beta Receptor Complex in Cancer	58	391	0.148338	Reactome
SMAD2/3 MH2 Domain Mutants in Cancer	58	391	0.148338	Reactome
SMAD2/3 Phosphorylation Motif Mutants in Cancer	58	391	0.148338	Reactome
SMAD4 MH2 Domain Mutants in Cancer	58	391	0.148338	Reactome
TGFBR1 KD Mutants in Cancer	58	391	0.148338	Reactome
TGFBR1 LBD Mutants in Cancer	58	391	0.148338	Reactome
TGFBR2 Kinase Domain Mutants in Cancer	58	391	0.148338	Reactome
TGFBR2 MSI Frameshift Mutants in Cancer	58	391	0.148338	Reactome
Loss of Function of SMAD2/3 in Cancer	58	391	0.148338	Reactome
Loss of Function of SMAD4 in Cancer	58	391	0.148338	Reactome
Loss of Function of TGFBR1 in Cancer	58	391	0.148338	Reactome
Loss of Function of TGFBR2 in Cancer	58	391	0.148338	Reactome
Negative epigenetic regulation of rRNA expression	172	1160	0.148276	Reactome
Metabolism of lipids and lipoproteins	631	4258	0.148192	Reactome
Cellular responses to stress	410	2787	0.147112	Reactome
Activated TLR4 signalling	98	667	0.146927	Reactome
TAK1 activates NFkB by phosphorylation and activation of IKKs complex	17	116	0.146552	Reactome
Cellular Senescence	371	2534	0.146409	Reactome
Double-Strand Break Repair	6	41	0.146341	Reactome
Elongation arrest and recovery	68	465	0.146237	Reactome
HIV elongation arrest and recovery	68	465	0.146237	Reactome
Pausing and recovery of HIV elongation	68	465	0.146237	Reactome
Signalling to p38 via RIT and RIN	7	48	0.145833	Reactome
Vasopressin regulates renal water homeostasis via Aquaporins	21	144	0.145833	Reactome
Negative regulators of RIG-I/MDA5 signaling	16	110	0.145455	Reactome
Export of Viral Ribonucleoproteins from Nucleus	59	406	0.14532	Reactome
NEP/NS2 Interacts with the Cellular Export Machinery	59	406	0.14532	Reactome
Downregulation of TGF-beta receptor signaling	17	117	0.145299	Reactome
Toll Like Receptor 4 (TLR4) Cascade	100	689	0.145138	Reactome
Axon guidance	307	2118	0.144948	Reactome
Post-Elongation Processing of Intronless pre-mRNA	21	145	0.144828	Reactome
Processing of Capped Intronless Pre-mRNA	21	145	0.144828	Reactome
RNA Polymerase III Chain Elongation	22	152	0.144737	Reactome
Nuclear import of Rev protein	59	409	0.144254	Reactome
Interactions of Rev with host cellular proteins	67	467	0.143469	Reactome
Transcription of the HIV genome	219	1527	0.143418	Reactome
The citric acid (TCA) cycle and respiratory electron transport	293	2048	0.143066	Reactome
RNA Polymerase I, RNA Polymerase III, and Mitochondrial Transcription	219	1532	0.14295	Reactome
Activation of BH3-only proteins	6	42	0.142857	Reactome
Activation of DNA fragmentation factor	2	14	0.142857	Reactome
Acyl chain remodeling of DAG and TAG	1	7	0.142857	Reactome
Acyl chain remodelling of PS	3	21	0.142857	Reactome
Regulation of beta-cell development	5	35	0.142857	Reactome
Regulation of KIT signaling	6	42	0.142857	Reactome
RIP-mediated NFkB activation via ZBP1	11	77	0.142857	Reactome
APOBEC3G mediated resistance to HIV-1 infection	1	7	0.142857	Reactome
Apoptosis induced DNA fragmentation	2	14	0.142857	Reactome
SUMO is conjugated to E1 (UBA2:SAE1)	1	7	0.142857	Reactome
Tetrahydrobiopterin (BH4) synthesis, recycling, salvage and regulation	2	14	0.142857	Reactome
Cyclin D associated events in G1	30	210	0.142857	Reactome
Dermatan sulfate biosynthesis	4	28	0.142857	Reactome
ERK activation	3	21	0.142857	Reactome
Ficolins bind to repetitive carbohydrate structures on the target cell surface	1	7	0.142857	Reactome
G1 Phase	30	210	0.142857	Reactome
Methylation	2	14	0.142857	Reactome
Mitochondrial iron-sulfur cluster biogenesis	2	14	0.142857	Reactome
Purine catabolism	1	7	0.142857	Reactome
Recruitment of repair and signaling proteins to double-strand breaks	2	14	0.142857	Reactome
APC/C:Cdc20 mediated degradation of Cyclin B	29	204	0.142157	Reactome
Regulation of Hypoxia-inducible Factor (HIF) by oxygen	19	134	0.141791	Reactome
Cellular response to hypoxia	19	134	0.141791	Reactome
mRNA Splicing	893	6298	0.141791	Reactome
pre-mRNA splicing	893	6298	0.141791	Reactome
Deadenylation-dependent mRNA decay	50	354	0.141243	Reactome
Antiviral mechanism by IFN-stimulated genes	94	670	0.140299	Reactome
ISG15 antiviral mechanism	94	670	0.140299	Reactome
Trafficking of AMPA receptors	17	122	0.139344	Reactome
Glutamate Binding, Activation of AMPA Receptors and Synaptic Plasticity	17	122	0.139344	Reactome
Vpr-mediated nuclear import of PICs	61	438	0.139269	Reactome
Interactions of Vpr with host cellular proteins	61	438	0.139269	Reactome
RNA Pol II CTD phosphorylation and interaction with CE	45	325	0.138462	Reactome
Caspase-8 activation by cleavage	4	29	0.137931	Reactome
Signaling by FGFR1 mutants	8	58	0.137931	Reactome
Dimerization of procaspase-8	4	29	0.137931	Reactome
Regulation by c-FLIP	4	29	0.137931	Reactome
G alpha (z) signalling events	27	196	0.137755	Reactome
Processing of Capped Intron-Containing Pre-mRNA	1017	7426	0.136951	Reactome
Interleukin-1 signaling	22	161	0.136646	Reactome
Sema4D mediated inhibition of cell attachment and migration	3	22	0.136364	Reactome
Toll-Like Receptors Cascades	103	764	0.134817	Reactome
Assembly of the ORC complex at the origin of replication	2	15	0.133333	Reactome
Collagen degradation	4	30	0.133333	Reactome
Kinesins	2	15	0.133333	Reactome
Mitotic M-M/G1 phases	1148	8614	0.133271	Reactome
Interferon Signaling	146	1101	0.132607	Reactome
Fanconi Anemia pathway	20	151	0.13245	Reactome
Extracellular matrix organization	186	1413	0.131635	Reactome
Antigen activates B Cell Receptor (BCR) leading to generation of second messengers	25	190	0.131579	Reactome
Regulation of Glucokinase by Glucokinase Regulatory Protein	53	406	0.130542	Reactome
Abortive elongation of HIV-1 transcript in the absence of Tat	33	253	0.130435	Reactome
Peroxisomal lipid metabolism	6	46	0.130435	Reactome
mRNA Capping	46	354	0.129944	Reactome
Growth hormone receptor signaling	11	85	0.129412	Reactome
Formation of tubulin folding intermediates by CCT/TriC	16	124	0.129032	Reactome
Epigenetic regulation of gene expression	191	1485	0.12862	Reactome
Prolactin receptor signaling	9	70	0.128571	Reactome
M Phase	1044	8141	0.12824	Reactome
Association of TriC/CCT with target proteins during biosynthesis	25	196	0.127551	Reactome
ARMS-mediated activation	7	55	0.127273	Reactome
Global Genomic NER (GG-NER)	33	261	0.126437	Reactome
Glucose transport	56	444	0.126126	Reactome
Glucagon-like Peptide-1 (GLP1) regulates insulin secretion	21	167	0.125749	Reactome
disassembly of the destruction complex and recruitment of AXIN to the membrane	23	183	0.125683	Reactome
Apoptotic factor-mediated response	2	16	0.125	Reactome
Glutathione synthesis and recycling	4	32	0.125	Reactome
Cell Cycle, Mitotic	1625	13064	0.124388	Reactome
Ion channel transport	206	1663	0.123873	Reactome
Prefoldin mediated transfer of substrate to CCT/TriC	26	211	0.123223	Reactome
Signaling by NOTCH2	17	138	0.123188	Reactome
Tat-mediated elongation of the HIV-1 transcript	97	788	0.123096	Reactome
Formation of HIV-1 elongation complex containing HIV-1 Tat	97	788	0.123096	Reactome
HIV Transcription Elongation	97	788	0.123096	Reactome
Transport of the SLBP independent Mature mRNA	60	488	0.122951	Reactome
Carbohydrate metabolism	188	1533	0.122635	Reactome
Glycogen storage diseases	188	1533	0.122635	Reactome
Myoclonic epilepsy of Lafora	188	1533	0.122635	Reactome
Polo-like kinase mediated events	6	49	0.122449	Reactome
BMAL1:CLOCK,NPAS2 activates circadian gene expression	12	99	0.121212	Reactome
Synthesis of substrates in N-glycan biosythesis	8	66	0.121212	Reactome
Cytosolic sensors of pathogen-associated DNA	39	322	0.121118	Reactome
Formation of the Early Elongation Complex	36	298	0.120805	Reactome
Formation of the HIV-1 Early Elongation Complex	36	298	0.120805	Reactome
RNA Polymerase II Transcription Elongation	100	829	0.120627	Reactome
Formation of HIV elongation complex in the absence of HIV Tat	100	829	0.120627	Reactome
Formation of RNA Pol II elongation complex	100	829	0.120627	Reactome
GABA synthesis, release, reuptake and degradation	10	83	0.120482	Reactome
RNA Polymerase III Transcription Initiation From Type 2 Promoter	39	324	0.12037	Reactome
Glutathione conjugation	6	50	0.12	Reactome
NGF signalling via TRKA from the plasma membrane	102	853	0.119578	Reactome
ZBP1(DAI) mediated induction of type I IFNs	11	92	0.119565	Reactome
Hexose uptake	57	477	0.119497	Reactome
Signaling by Leptin	8	67	0.119403	Reactome
Regulation of HSF1-mediated heat shock response	5	42	0.119048	Reactome
Cooperation of Prefoldin and TriC/CCT in actin and tubulin folding	26	219	0.118721	Reactome
Separation of Sister Chromatids	788	6662	0.118283	Reactome
Mitotic Anaphase	789	6684	0.118043	Reactome
Mitotic Metaphase and Anaphase	789	6685	0.118025	Reactome
Cell Cycle	1787	15177	0.117744	Reactome
Regulatory RNA pathways	2	17	0.117647	Reactome
Developmental Biology	435	3715	0.117093	Reactome
Activated NOTCH1 Transmits Signal to the Nucleus	20	171	0.116959	Reactome
Frs2-mediated activation	7	60	0.116667	Reactome
FCERI mediated NF-kB activation	10	86	0.116279	Reactome
Respiratory electron transport, ATP synthesis by chemiosmotic coupling, and heat production by uncoupling proteins.	152	1308	0.116208	Reactome
Nuclear Pore Complex (NPC) Disassembly	60	517	0.116054	Reactome
Transport of the SLBP Dependant Mature mRNA	60	520	0.115385	Reactome
Cytokine Signaling in Immune system	215	1867	0.115158	Reactome
Stimuli-sensing channels	39	340	0.114706	Reactome
Transmembrane transport of small molecules	758	6624	0.114432	Reactome
RNA Polymerase III Transcription Initiation From Type 1 Promoter	40	350	0.114286	Reactome
Platelet activation, signaling and aggregation	85	745	0.114094	Reactome
Cell-Cell communication	29	255	0.113725	Reactome
XBP1(S) activates chaperone genes	5	44	0.113636	Reactome
Signaling by Insulin receptor	87	767	0.113429	Reactome
mTOR signalling	13	115	0.113043	Reactome
Prolonged ERK activation events	8	71	0.112676	Reactome
Phosphorylation of the APC/C	15	134	0.11194	Reactome
Respiratory electron transport	129	1155	0.111688	Reactome
RNA Polymerase III Transcription Initiation From Type 3 Promoter	42	377	0.111406	Reactome
2-LTR circle formation	1	9	0.111111	Reactome
AMPK inhibits chREBP transcriptional activation activity	1	9	0.111111	Reactome
Association of licensing factors with the pre-replicative complex	2	18	0.111111	Reactome
Basigin interactions	4	36	0.111111	Reactome
Spry regulation of FGF signaling	4	36	0.111111	Reactome
Telomere Extension By Telomerase	1	9	0.111111	Reactome
Transport and synthesis of PAPS	1	9	0.111111	Reactome
Condensation of Prometaphase Chromosomes	5	45	0.111111	Reactome
E2F-enabled inhibition of pre-replication complex formation	4	36	0.111111	Reactome
GRB7 events in ERBB2 signaling	1	9	0.111111	Reactome
Integration of provirus	1	9	0.111111	Reactome
Intrinsic Pathway for Apoptosis	8	72	0.111111	Reactome
IRAK1 recruits IKK complex	3	27	0.111111	Reactome
IRAK1 recruits IKK complex upon TLR7/8 or 9 stimulation	3	27	0.111111	Reactome
Lectin pathway of complement activation	1	9	0.111111	Reactome
Linoleic acid (LA) metabolism	1	9	0.111111	Reactome
Signaling by NGF	116	1052	0.110266	Reactome
Post-translational protein modification	115	1044	0.110153	Reactome
Regulation of AMPK activity via LKB1	8	73	0.109589	Reactome
Transport of Mature mRNA Derived from an Intronless Transcript	63	578	0.108997	Reactome
IRE1alpha activates chaperones	5	46	0.108696	Reactome
Nuclear Envelope Breakdown	62	572	0.108392	Reactome
Adrenaline,noradrenaline inhibits insulin secretion	28	259	0.108108	Reactome
Downregulation of ERBB2:ERBB3 signaling	4	37	0.108108	Reactome
Signaling by EGFR	98	910	0.107692	Reactome
SOS-mediated signalling	6	56	0.107143	Reactome
Homologous Recombination Repair	3	28	0.107143	Reactome
Homologous recombination repair of replication-independent double-strand breaks	3	28	0.107143	Reactome
IKK complex recruitment mediated by RIP1	18	168	0.107143	Reactome
Phospholipase C-mediated cascade	15	140	0.107143	Reactome
VEGFR2 mediated vascular permeability	8	75	0.106667	Reactome
Innate Immune System	346	3266	0.10594	Reactome
PKB-mediated events	13	123	0.105691	Reactome
Factors involved in megakaryocyte development and platelet production	24	228	0.105263	Reactome
GRB2 events in EGFR signaling	6	57	0.105263	Reactome
Transcriptional regulation of pluripotent stem cells	9	86	0.104651	Reactome
Signaling by EGFR in Cancer	99	947	0.104541	Reactome
Hemostasis	150	1452	0.103306	Reactome
Transport of Mature mRNAs Derived from Intronless Transcripts	63	610	0.103279	Reactome
TGF-beta receptor signaling in EMT (epithelial to mesenchymal transition)	11	107	0.102804	Reactome
CREB phosphorylation through the activation of CaMKII	8	78	0.102564	Reactome
Energy dependent regulation of mTOR by LKB1-AMPK	9	90	0.1	Reactome
Glucagon-type ligand receptors	12	120	0.1	Reactome
Glucocorticoid biosynthesis	1	10	0.1	Reactome
Glycogen breakdown (glycogenolysis)	3	30	0.1	Reactome
NOSTRIN mediated eNOS trafficking	1	10	0.1	Reactome
p75NTR regulates axonogenesis	2	20	0.1	Reactome
G2/M Transition	267	2682	0.0995526	Reactome
Mitotic G2-G2/M phases	267	2688	0.0993304	Reactome
Generic Transcription Pathway	91	918	0.0991285	Reactome
Processing of Intronless Pre-mRNAs	9	91	0.0989011	Reactome
SHC-mediated signalling	6	61	0.0983607	Reactome
Centrosome maturation	229	2344	0.0976962	Reactome
Recruitment of mitotic centrosome proteins and complexes	229	2344	0.0976962	Reactome
RNA Polymerase III Transcription Initiation	52	538	0.0966543	Reactome
Fc epsilon receptor (FCERI) signaling	86	893	0.0963046	Reactome
snRNP Assembly	96	1004	0.0956175	Reactome
Non-coding RNA Metabolism	96	1004	0.0956175	Reactome
Chaperonin-mediated protein folding	37	387	0.0956072	Reactome
Opioid Signalling	47	493	0.0953347	Reactome
Acyl chain remodelling of PG	2	21	0.0952381	Reactome
ATF6-alpha activates chaperones	2	21	0.0952381	Reactome
HDMs demethylate histones	4	42	0.0952381	Reactome
RNA Polymerase III Transcription Termination	23	242	0.0950413	Reactome
L1CAM interactions	41	436	0.0940367	Reactome
SHC1 events in EGFR signaling	6	64	0.09375	Reactome
SHC-related events	6	64	0.09375	Reactome
Regulation of actin dynamics for phagocytic cup formation	53	567	0.0934744	Reactome
Loss of Nlp from mitotic centrosomes	171	1830	0.0934426	Reactome
Loss of proteins required for interphase microtubule organizationﾃつ from the centrosome	171	1830	0.0934426	Reactome
Integrin cell surface interactions	15	161	0.0931677	Reactome
PTM: gamma carboxylation, hypusine formation and arylsulfatase activation	4	43	0.0930233	Reactome
Cell death signalling via NRAGE, NRIF and NADE	10	109	0.0917431	Reactome
Circadian Clock	20	218	0.0917431	Reactome
Signaling by PDGF	70	764	0.091623	Reactome
Acyl chain remodeling of CL	1	11	0.0909091	Reactome
Acyl chain remodelling of PE	4	44	0.0909091	Reactome
Regulation of PLK1 Activity at G2/M Transition	187	2057	0.0909091	Reactome
SHC-related events triggered by IGF1R	6	66	0.0909091	Reactome
TRAF6 mediated IRF7 activation in TLR7/8 or 9 signaling	4	44	0.0909091	Reactome
Cell junction organization	14	154	0.0909091	Reactome
CHL1 interactions	1	11	0.0909091	Reactome
eNOS activation	1	11	0.0909091	Reactome
eNOS activation and regulation	3	33	0.0909091	Reactome
GP1b-IX-V activation signalling	3	33	0.0909091	Reactome
Metabolism of nitric oxide	3	33	0.0909091	Reactome
Nicotinate metabolism	1	11	0.0909091	Reactome
Signaling by ERBB4	70	771	0.0907912	Reactome
Signaling by NOTCH1	37	417	0.088729	Reactome
Signaling by NOTCH1 HD Domain Mutants in Cancer	37	417	0.088729	Reactome
Signaling by NOTCH1 HD+PEST Domain Mutants in Cancer	37	417	0.088729	Reactome
Signaling by NOTCH1 in Cancer	37	417	0.088729	Reactome
Signaling by NOTCH1 PEST Domain Mutants in Cancer	37	417	0.088729	Reactome
Signaling by NOTCH1 t(7;9)(NOTCH1:M1580_K2555) Translocation Mutant	37	417	0.088729	Reactome
FBXW7 Mutants and NOTCH1 in Cancer	37	417	0.088729	Reactome
RNA Polymerase I Promoter Escape	36	406	0.08867	Reactome
CDO in myogenesis	15	171	0.0877193	Reactome
Myogenesis	15	171	0.0877193	Reactome
Nephrin interactions	5	57	0.0877193	Reactome
Signaling by Interleukins	58	665	0.087218	Reactome
The activation of arylsulfatases	2	23	0.0869565	Reactome
HSF1 activation	2	23	0.0869565	Reactome
Glycerophospholipid biosynthesis	45	522	0.0862069	Reactome
Smooth Muscle Contraction	16	186	0.0860215	Reactome
Ras activation uopn Ca2+ infux through NMDA receptor	11	128	0.0859375	Reactome
Sialic acid metabolism	3	35	0.0857143	Reactome
Mitotic Prometaphase	418	4900	0.0853061	Reactome
Resolution of Sister Chromatid Cohesion	413	4857	0.0850319	Reactome
Signaling by ERBB2	69	816	0.0845588	Reactome
RNA Polymerase III Abortive And Retractive Initiation	53	628	0.0843949	Reactome
RNA Polymerase III Transcription	53	628	0.0843949	Reactome
GRB2 events in ERBB2 signaling	10	119	0.0840336	Reactome
SUMO is transferred from E1 to E2 (UBE2I, UBC9)	1	12	0.0833333	Reactome
Synthesis of 5-eicosatetraenoic acids	1	12	0.0833333	Reactome
Cobalamin (Cbl, vitamin B12) transport and metabolism	1	12	0.0833333	Reactome
NADE modulates death signalling	1	12	0.0833333	Reactome
negative regulation of TCF-dependent signaling by WNT ligand antagonists	2	24	0.0833333	Reactome
Fcgamma receptor (FCGR) dependent phagocytosis	54	652	0.0828221	Reactome
Lipid and lipoprotein metabolism	8	97	0.0824742	Reactome
NF-kB activation through FADD/RIP-1 pathway mediated by caspase-8 and -10	5	61	0.0819672	Reactome
Activation of Kainate Receptors upon glutamate binding	13	159	0.081761	Reactome
Adenylate cyclase inhibitory pathway	4	49	0.0816327	Reactome
Inhibition of adenylate cyclase pathway	4	49	0.0816327	Reactome
RIG-I/MDA5 mediated induction of IFN-alpha/beta pathways	31	383	0.0809399	Reactome
DAP12 interactions	72	890	0.0808989	Reactome
ADP signalling through P2Y purinoceptor 12	12	149	0.0805369	Reactome
Cell-cell junction organization	8	100	0.08	Reactome
Inactivation of Cdc42 and Rac	2	25	0.08	Reactome
Fatty acid, triacylglycerol, and ketone body metabolism	156	1959	0.0796325	Reactome
Downstream signal transduction	56	708	0.079096	Reactome
Dual incision reaction in GG-NER	15	190	0.0789474	Reactome
Formation of incision complex in GG-NER	15	190	0.0789474	Reactome
repression of WNT target genes	4	51	0.0784314	Reactome
RNA Polymerase I Transcription Termination	34	435	0.0781609	Reactome
TRAF6 mediated NF-kB activation	8	103	0.0776699	Reactome
DAP12 signaling	68	877	0.0775371	Reactome
Regulation of IFNG signaling	3	39	0.0769231	Reactome
RORA activates circadian gene expression	8	104	0.0769231	Reactome
Syndecan interactions	2	26	0.0769231	Reactome
Synthesis, secretion, and deacylation of Ghrelin	2	26	0.0769231	Reactome
TRIF-mediated programmed cell death	3	39	0.0769231	Reactome
ChREBP activates metabolic gene expression	1	13	0.0769231	Reactome
FCGR activation	3	39	0.0769231	Reactome
Interleukin-7 signaling	2	26	0.0769231	Reactome
SHC1 events in ERBB2 signaling	11	144	0.0763889	Reactome
Regulation of IGF Activity by IGFBP	5	66	0.0757576	Reactome
Cell surface interactions at the vascular wall	10	132	0.0757576	Reactome
SHC1 events in ERBB4 signaling	8	106	0.0754717	Reactome
CD28 dependent Vav1 pathway	3	40	0.075	Reactome
NF-kB is activated and signals survival	3	40	0.075	Reactome
Signaling by SCF-KIT	52	710	0.0732394	Reactome
Regulation of signaling by CBL	5	69	0.0724638	Reactome
Signaling by NOTCH	54	747	0.0722892	Reactome
Activation of the AP-1 family of transcription factors	1	14	0.0714286	Reactome
Regulation of innate immune responses to cytosolic DNA	4	56	0.0714286	Reactome
REV-ERBA represses gene expression	6	84	0.0714286	Reactome
Hormone-sensitive lipase (HSL)-mediated triacylglycerol hydrolysis	1	14	0.0714286	Reactome
p75 NTR receptor-mediated signalling	14	196	0.0714286	Reactome
Transcriptional regulation of white adipocyte differentiation	87	1239	0.0702179	Reactome
Gap junction trafficking	3	43	0.0697674	Reactome
SEMA3A-Plexin repulsion signaling by inhibiting Integrin adhesion	4	58	0.0689655	Reactome
NOTCH1 Intracellular Domain Regulates Transcription	17	250	0.068	Reactome
Chylomicron-mediated lipid transport	4	59	0.0677966	Reactome
RNA Polymerase I Transcription Initiation	41	606	0.0676568	Reactome
Activation of the phototransduction cascade	1	15	0.0666667	Reactome
alpha-linolenic acid (ALA) metabolism	1	15	0.0666667	Reactome
alpha-linolenic (omega3) and linoleic (omega6) acid metabolism	1	15	0.0666667	Reactome
Regulation of gene expression by Hypoxia-inducible Factor	2	30	0.0666667	Reactome
Receptor-ligand binding initiates the second proteolytic cleavage of Notch receptor	4	61	0.0655738	Reactome
Gap junction trafficking and regulation	3	46	0.0652174	Reactome
Interleukin-6 signaling	3	46	0.0652174	Reactome
p75NTR recruits signalling complexes	3	46	0.0652174	Reactome
Downstream signaling of activated FGFR	52	800	0.065	Reactome
Synthesis of PA	5	77	0.0649351	Reactome
HS-GAG degradation	2	31	0.0645161	Reactome
G alpha (12/13) signalling events	21	326	0.0644172	Reactome
GAB1 signalosome	34	535	0.0635514	Reactome
Platelet Aggregation (Plug Formation)	12	191	0.0628272	Reactome
Role of phospholipids in phagocytosis	4	64	0.0625	Reactome
Scavenging of heme from plasma	1	16	0.0625	Reactome
Early Phase of HIV Life Cycle	1	16	0.0625	Reactome
HDL-mediated lipid transport	1	16	0.0625	Reactome
Deadenylation of mRNA	13	210	0.0619048	Reactome
PPARA activates gene expression	101	1647	0.0613236	Reactome
Phase II conjugation	9	148	0.0608108	Reactome
Constitutive Signaling by NOTCH1 HD+PEST Domain Mutants	19	313	0.0607029	Reactome
Constitutive Signaling by NOTCH1 PEST Domain Mutants	19	313	0.0607029	Reactome
Synthesis, secretion, and inactivation of Glucagon-like Peptide-1 (GLP-1)	2	33	0.0606061	Reactome
Formation of annular gap junctions	2	33	0.0606061	Reactome
Regulation of lipid metabolism by Peroxisome proliferator-activated receptor alpha (PPARalpha)	101	1667	0.0605879	Reactome
Interleukin-2 signaling	20	331	0.060423	Reactome
Acetylcholine Neurotransmitter Release Cycle	6	100	0.06	Reactome
Inactivation, recovery and regulation of the phototransduction cascade	3	50	0.06	Reactome
Glutamate Neurotransmitter Release Cycle	6	101	0.0594059	Reactome
Norepinephrine Neurotransmitter Release Cycle	6	101	0.0594059	Reactome
Muscle contraction	37	625	0.0592	Reactome
Class A/1 (Rhodopsin-like receptors)	10	169	0.0591716	Reactome
Role of LAT2/NTAL/LAB on calcium mobilization	33	558	0.0591398	Reactome
Rho GTPase cycle	107	1818	0.0588559	Reactome
Signaling by Rho GTPases	107	1818	0.0588559	Reactome
Adherens junctions interactions	5	85	0.0588235	Reactome
Axonal growth inhibition (RHOA activation)	1	17	0.0588235	Reactome
Synthesis of PE	1	17	0.0588235	Reactome
DEx/H-box helicases activate type I IFN and inflammatory cytokines production	2	35	0.0571429	Reactome
Oncogene Induced Senescence	6	105	0.0571429	Reactome
PI3K/AKT Signaling in Cancer	29	510	0.0568627	Reactome
PI-3K cascade	29	510	0.0568627	Reactome
PI3K events in ERBB2 signaling	29	510	0.0568627	Reactome
PI3K events in ERBB4 signaling	29	510	0.0568627	Reactome
PIP3 activates AKT signaling	29	510	0.0568627	Reactome
Lipoprotein metabolism	4	71	0.056338	Reactome
p75NTR signals via NF-kB	4	71	0.056338	Reactome
WNT mediated activation of DVL	1	18	0.0555556	Reactome
PI3K/AKT activation	29	523	0.0554493	Reactome
Interleukin-3, 5 and GM-CSF signaling	21	384	0.0546875	Reactome
Acyl chain remodelling of PC	3	55	0.0545455	Reactome
Signal amplification	15	282	0.0531915	Reactome
ATF6-alpha activates chaperone genes	1	19	0.0526316	Reactome
IRS-mediated signalling	24	460	0.0521739	Reactome
Transcriptional activation of mitochondrial biogenesis	8	155	0.0516129	Reactome
IRS-related events	24	467	0.0513919	Reactome
Synthesis And Processing Of GAG, GAGPOL Polyproteins	2	39	0.0512821	Reactome
Membrane binding and targetting of GAG proteins	2	39	0.0512821	Reactome
IRS-related events triggered by IGF1R	24	471	0.0509554	Reactome
Visual phototransduction	15	296	0.0506757	Reactome
Diseases associated with visual transduction	15	296	0.0506757	Reactome
Integrin alphaIIb beta3 signaling	9	180	0.05	Reactome
Platelet homeostasis	15	302	0.0496689	Reactome
Signaling by Type 1 Insulin-like Growth Factor 1 Receptor (IGF1R)	24	489	0.0490798	Reactome
IGF1R signaling cascade	24	489	0.0490798	Reactome
Striated Muscle Contraction	21	439	0.047836	Reactome
Creatine metabolism	1	21	0.047619	Reactome
Gap junction degradation	2	42	0.047619	Reactome
Insulin receptor signalling cascade	24	505	0.0475248	Reactome
Regulation of cholesterol biosynthesis by SREBP (SREBF)	15	319	0.0470219	Reactome
Formation of Senescence-Associated Heterochromatin Foci (SAHF)	3	64	0.046875	Reactome
Assembly Of The HIV Virion	2	43	0.0465116	Reactome
Mitochondrial biogenesis	8	175	0.0457143	Reactome
Organelle biogenesis and maintenance	8	175	0.0457143	Reactome
Synthesis, secretion, and inactivation of Glucose-dependent Insulinotropic Polypeptide (GIP)	1	22	0.0454545	Reactome
IRAK2 mediated activation of TAK1 complex	1	22	0.0454545	Reactome
IRAK2 mediated activation of TAK1 complex upon TLR7/8 or 9 stimulation	1	22	0.0454545	Reactome
Neurotransmitter Release Cycle	11	242	0.0454545	Reactome
Pre-NOTCH Transcription and Translation	11	245	0.044898	Reactome
PI3K Cascade	18	404	0.0445545	Reactome
Incretin synthesis, secretion, and inactivation	2	45	0.0444444	Reactome
Peptide ligand-binding receptors	7	158	0.0443038	Reactome
HS-GAG biosynthesis	9	205	0.0439024	Reactome
Initiation of Nuclear Envelope Reformation	1	23	0.0434783	Reactome
Nuclear Envelope Reassembly	1	23	0.0434783	Reactome
Constitutive PI3K/AKT Signaling in Cancer	16	370	0.0432432	Reactome
Interferon alpha/beta signaling	13	302	0.0430464	Reactome
deactivation of the beta-catenin transactivating complex	7	163	0.0429448	Reactome
Apoptotic execution phase	2	47	0.0425532	Reactome
Activation of GABAB receptors	11	262	0.0419847	Reactome
GABA B receptor activation	11	262	0.0419847	Reactome
Serotonin Neurotransmitter Release Cycle	6	144	0.0416667	Reactome
Dopamine Neurotransmitter Release Cycle	6	144	0.0416667	Reactome
Negative regulation of FGFR signaling	14	338	0.0414201	Reactome
GRB2:SOS provides linkage to MAPK signaling for Integrins	4	97	0.0412371	Reactome
p130Cas linkage to MAPK signaling for integrins	4	97	0.0412371	Reactome
Retinoid metabolism and transport	8	200	0.04	Reactome
POU5F1 (OCT4), SOX2, NANOG activate genes related to proliferation	1	25	0.04	Reactome
CRMPs in Sema3A signaling	4	101	0.039604	Reactome
Glycogen synthesis	2	51	0.0392157	Reactome
The phototransduction cascade	3	78	0.0384615	Reactome
O-linked glycosylation	27	723	0.0373444	Reactome
FRS2-mediated cascade	11	298	0.0369128	Reactome
Pre-NOTCH Expression and Processing	11	309	0.0355987	Reactome
Glycosaminoglycan metabolism	23	648	0.0354938	Reactome
MPS I - Hurler syndrome	23	648	0.0354938	Reactome
MPS II - Hunter syndrome	23	648	0.0354938	Reactome
MPS IIIA - Sanfilippo syndrome A	23	648	0.0354938	Reactome
MPS IIIB - Sanfilippo syndrome B	23	648	0.0354938	Reactome
MPS IIIC - Sanfilippo syndrome C	23	648	0.0354938	Reactome
MPS IIID - Sanfilippo syndrome D	23	648	0.0354938	Reactome
MPS IV - Morquio syndrome A	23	648	0.0354938	Reactome
MPS IV - Morquio syndrome B	23	648	0.0354938	Reactome
MPS IX - Natowicz syndrome	23	648	0.0354938	Reactome
MPS VII - Sly syndrome	23	648	0.0354938	Reactome
MPS VI - Maroteaux-Lamy syndrome	23	648	0.0354938	Reactome
Mucopolysaccharidoses	23	648	0.0354938	Reactome
Metal ion SLC transporters	3	85	0.0352941	Reactome
Heparan sulfate/heparin (HS-GAG) metabolism	13	369	0.0352304	Reactome
Interleukin receptor SHC signaling	9	266	0.0338346	Reactome
Signaling by FGFR mutants	10	303	0.0330033	Reactome
Activation of G protein gated Potassium channels	7	213	0.0328638	Reactome
G protein gated Potassium channels	7	213	0.0328638	Reactome
Inhibition of voltage gated Ca2+ channels via Gbeta/gamma subunits	7	213	0.0328638	Reactome
Inwardly rectifying K+ channels	7	217	0.0322581	Reactome
Synthesis of IP3 and IP4 in the cytosol	3	94	0.0319149	Reactome
Molecules associated with elastic fibres	2	64	0.03125	Reactome
Chondroitin sulfate/dermatan sulfate metabolism	8	260	0.0307692	Reactome
Regulation of Rheb GTPase activity by AMPK	1	33	0.030303	Reactome
Olfactory Signaling Pathway	33	1104	0.0298913	Reactome
Activation of gene expression by SREBF (SREBP)	8	276	0.0289855	Reactome
Zinc transporters	2	70	0.0285714	Reactome
Fatty Acyl-CoA Biosynthesis	2	70	0.0285714	Reactome
Signaling by Robo receptor	4	142	0.028169	Reactome
Cytosolic sulfonation of small molecules	1	36	0.0277778	Reactome
Triglyceride Biosynthesis	5	181	0.0276243	Reactome
Activation of IRF3/IRF7 mediated by TBK1/IKK epsilon	3	111	0.027027	Reactome
G beta:gamma signalling through PI3Kgamma	3	116	0.0258621	Reactome
Constitutive Signaling by NOTCH1 HD Domain Mutants	2	78	0.025641	Reactome
Golgi Cisternae Pericentriolar Stack Reorganization	1	39	0.025641	Reactome
IRF3-mediated induction of type I IFN	1	39	0.025641	Reactome
Synthesis of PC	1	40	0.025	Reactome
Platelet sensitization by LDL	1	41	0.0243902	Reactome
STING mediated induction of host immune responses	1	42	0.0238095	Reactome
Tie2 Signaling	1	42	0.0238095	Reactome
TRAF6 mediated induction of TAK1 complex	2	85	0.0235294	Reactome
Signaling by constitutively active EGFR	2	88	0.0227273	Reactome
Elastic fibre formation	2	91	0.021978	Reactome
Regulation of IFNA signaling	4	185	0.0216216	Reactome
TRAF3-dependent IRF activation pathway	1	47	0.0212766	Reactome
NRAGE signals death through JNK	1	49	0.0204082	Reactome
SHC-mediated cascade	4	203	0.0197044	Reactome
ADP signalling through P2Y purinoceptor 1	3	154	0.0194805	Reactome
CTLA4 inhibitory signaling	3	160	0.01875	Reactome
G-protein beta:gamma signalling	3	167	0.0179641	Reactome
Interaction between L1 and Ankyrins	4	242	0.0165289	Reactome
NICD traffics to nucleus	1	65	0.0153846	Reactome
Notch-HLH transcription pathway	1	65	0.0153846	Reactome
A tetrasaccharide linker sequence is required for GAG synthesis	2	133	0.0150376	Reactome
TRAF6 mediated IRF7 activation	2	137	0.0145985	Reactome
Activation of Rac	1	74	0.0135135	Reactome
G-protein activation	3	273	0.010989	Reactome
Beta-catenin phosphorylation cascade	1	123	0.00813008	Reactome
Keratan sulfate/keratin metabolism	1	125	0.008	Reactome
O-linked glycosylation of mucins	2	651	0.0030722	Reactome
Abacavir metabolism	0	3	0	Reactome
Abacavir transmembrane transport	0	6	0	Reactome
Activated point mutants of FGFR2	0	16	0	Reactome
Activation and oligomerization of BAK protein	0	1	0	Reactome
Activation of BID and translocation to mitochondria	0	3	0	Reactome
Activation of BIM and translocation to mitochondria	0	3	0	Reactome
Activation of BMF and translocation to mitochondria	0	3	0	Reactome
Activation of CaMK IV	0	1	0	Reactome
Activation of PPARGC1A (PGC-1alpha) by phosphorylation	0	20	0	Reactome
Activation of RAS in B cells	0	6	0	Reactome
Activation of TRKA receptors	0	6	0	Reactome
Activation, translocation and oligomerization of BAX	0	1	0	Reactome
Acyl chain remodelling of PI	0	8	0	Reactome
Adenylate cyclase activating pathway	0	9	0	Reactome
Advanced glycosylation endproduct receptor signaling	0	19	0	Reactome
Agmatine biosynthesis	0	1	0	Reactome
AKT-mediated inactivation of FOXO1A	0	3	0	Reactome
Alpha-defensins	0	5	0	Reactome
Amino Acid conjugation	0	15	0	Reactome
Regulation of cytoskeletal remodeling and cell spreading by IPP complex components	0	5	0	Reactome
Regulation of gap junction activity	0	3	0	Reactome
Regulation of PAK-2p34 activity by PS-GAP/RHG10	0	1	0	Reactome
Relaxin receptors	0	7	0	Reactome
Release of Hh-Np from the secreting cell	0	16	0	Reactome
Removal of aminoterminal propeptides from gamma-carboxylated proteins	0	8	0	Reactome
Resolution of AP sites via the single-nucleotide replacement pathway	0	4	0	Reactome
Retinoid cycle disease events	0	3	0	Reactome
Role of Abl in Robo-Slit signaling	0	29	0	Reactome
Apoptotic cleavage of cell adhesion proteins	0	5	0	Reactome
Apoptotic cleavage of cellular proteins	0	32	0	Reactome
Arachidonate production from DAG	0	2	0	Reactome
Assembly of the RAD51-ssDNA nucleoprotein complex	0	7	0	Reactome
Astrocytic Glutamate-Glutamine Uptake And Metabolism	0	3	0	Reactome
ATP sensitive Potassium channels	0	4	0	Reactome
Autointegration results in viral DNA circles	0	3	0	Reactome
Base-free sugar-phosphate removal via the single-nucleotide replacement pathway	0	1	0	Reactome
Beta defensins	0	6	0	Reactome
Beta-oxidation of very long chain fatty acids	0	5	0	Reactome
BH3-only proteins associate with and inactivate anti-apoptotic BCL-2 members	0	11	0	Reactome
Binding and entry of HIV virion	0	5	0	Reactome
binding of TCF/LEF:CTNNB1 to target gene promoters	0	13	0	Reactome
Breakdown of the nuclear lamina	0	2	0	Reactome
Ca activated K+ channels	0	4	0	Reactome
CaMK IV-mediated phosphorylation of CREB	0	3	0	Reactome
Cam-PDE 1 activation	0	3	0	Reactome
Caspase-mediated cleavage of cytoskeletal proteins	0	12	0	Reactome
Catecholamine biosynthesis	0	3	0	Reactome
S6K1 signalling	0	4	0	Reactome
Scavenging by Class B Receptors	0	5	0	Reactome
Scavenging by Class F Receptors	0	5	0	Reactome
Scavenging by Class H Receptors	0	3	0	Reactome
Serotonin and melatonin biosynthesis	0	4	0	Reactome
SHC activation	0	3	0	Reactome
Signal attenuation	0	33	0	Reactome
Signaling by activated point mutants of FGFR1	0	10	0	Reactome
Signaling by activated point mutants of FGFR3	0	11	0	Reactome
Signaling by FGFR2 mutants	0	16	0	Reactome
Signaling by FGFR3 mutants	0	11	0	Reactome
Signalling to STAT3	0	3	0	Reactome
Signal regulatory protein (SIRP) family interactions	0	20	0	Reactome
SMAC binds to IAPs	0	7	0	Reactome
SMAC-mediated apoptotic response	0	7	0	Reactome
SMAC-mediated dissociation of IAP:caspase complexes	0	7	0	Reactome
Sperm Motility And Taxes	0	12	0	Reactome
Sperm:Oocyte Membrane Binding	0	4	0	Reactome
STAT6-mediated induction of chemokines	0	3	0	Reactome
Stimulation of the cell death response by PAK-2p34	0	1	0	Reactome
Sulfide oxidation to sulfate	0	3	0	Reactome
Synthesis of 12-eicosatetraenoic acid derivatives	0	9	0	Reactome
Synthesis of 15-eicosatetraenoic acid derivatives	0	9	0	Reactome
Synthesis of Dolichyl-phosphate	0	3	0	Reactome
Synthesis of dolichyl-phosphate mannose	0	3	0	Reactome
Synthesis of epoxy (EET) and dihydroxyeicosatrienoic acids (DHET)	0	7	0	Reactome
Synthesis of IP2, IP, and Ins in the cytosol	0	15	0	Reactome
Synthesis of PG	0	2	0	Reactome
Synthesis of PI	0	1	0	Reactome
Synthesis of UDP-N-acetyl-glucosamine	0	4	0	Reactome
Synthesis of very long-chain fatty acyl-CoAs	0	47	0	Reactome
Tachykinin receptors bind tachykinins	0	3	0	Reactome
Termination of O-glycan biosynthesis	0	112	0	Reactome
The AIM2 inflammasome	0	1	0	Reactome
The IPAF inflammasome	0	1	0	Reactome
The NLRP1 inflammasome	0	2	0	Reactome
The NLRP3 inflammasome	0	12	0	Reactome
Thromboxane signalling through TP receptor	0	167	0	Reactome
Trafficking and processing of endosomal TLR	0	22	0	Reactome
Transcriptional activation of cell cycle inhibitor p21	0	1	0	Reactome
Transcriptional activation of p53 responsive genes	0	1	0	Reactome
Transcription from mitochondrial promoters	0	3	0	Reactome
Transport of organic anions	0	4	0	Reactome
TRKA activation by NGF	0	1	0	Reactome
Uptake and actions of bacterial toxins	0	4	0	Reactome
Uptake and function of anthrax toxins	0	4	0	Reactome
Vasopressin-like receptors	0	4	0	Reactome
VEGF binds to VEGFR leading to receptor dimerization	0	8	0	Reactome
VEGF ligand-receptor interactions	0	8	0	Reactome
Vitamin B1 (thiamin) metabolism	0	3	0	Reactome
Vitamin B2 (riboflavin) metabolism	0	5	0	Reactome
Vitamin C (ascorbate) metabolism	0	5	0	Reactome
Vitamins B6 activation to pyridoxal phosphate	0	1	0	Reactome
Cell-extracellular matrix interactions	0	18	0	Reactome
cGMP effects	0	19	0	Reactome
Chemokine receptors bind chemokines	0	45	0	Reactome
Chondroitin sulfate biosynthesis	0	91	0	Reactome
Clearance of dopamine	0	2	0	Reactome
Clearance of Nuclear Envelope Membranes from Chromatin	0	14	0	Reactome
Conjugation of benzoate with glycine	0	6	0	Reactome
Conjugation of carboxylic acids	0	15	0	Reactome
Conjugation of salicylate with glycine	0	12	0	Reactome
Constitutive Signaling by NOTCH1 t(7;9)(NOTCH1:M1580_K2555) Translocation Mutant	0	2	0	Reactome
CREB phosphorylation	0	6	0	Reactome
CREB phosphorylation through the activation of Adenylate Cyclase	0	3	0	Reactome
CREB phosphorylation through the activation of CaMKK	0	3	0	Reactome
c-src mediated regulation of Cx43 function and closure of gap junctions	0	3	0	Reactome
Defensins	0	11	0	Reactome
Degradation of cysteine and homocysteine	0	4	0	Reactome
Degradation of GABA	0	1	0	Reactome
Depolarization of the Presynaptic Terminal Triggers the Opening of Calcium Channels	0	42	0	Reactome
Depolymerisation of the Nuclear Lamina	0	38	0	Reactome
Disinhibition of SNARE formation	0	6	0	Reactome
DNA Damage Recognition in GG-NER	0	1	0	Reactome
Effects of PIP2 hydrolysis	0	2	0	Reactome
EGFR Transactivation by Gastrin	0	19	0	Reactome
Elevation of cytosolic Ca2+ levels	0	1	0	Reactome
ERKs are inactivated	0	35	0	Reactome
Estrogen biosynthesis	0	1	0	Reactome
Fibronectin matrix formation	0	3	0	Reactome
Formation of apoptosome	0	3	0	Reactome
Formation of the active cofactor, UDP-glucuronate	0	2	0	Reactome
Formation of the Editosome	0	1	0	Reactome
Fructose catabolism	0	1	0	Reactome
G2 Phase	0	8	0	Reactome
Gamma-carboxylation of protein precursors	0	8	0	Reactome
Gamma-carboxylation, transport, and amino-terminal cleavage of proteins	0	16	0	Reactome
G beta:gamma signalling through PLC beta	0	111	0	Reactome
Glucuronidation	0	18	0	Reactome
Heme degradation	0	6	0	Reactome
Homologous DNA pairing and strand exchange	0	11	0	Reactome
Hydrolysis of LPC	0	7	0	Reactome
Hydrolysis of LPE	0	1	0	Reactome
Inflammasomes	0	17	0	Reactome
Inhibition of HSL	0	1	0	Reactome
Integration of viral DNA into host genomic DNA	0	3	0	Reactome
Interactions of Tat with host cellular proteins	0	1	0	Reactome
Interconversion of 2-oxoglutarate and 2-hydroxyglutarate	0	2	0	Reactome
Interconversion of polyamines	0	1	0	Reactome
Interleukin-1 processing	0	14	0	Reactome
IRF3 mediated activation of type 1 IFN	0	15	0	Reactome
IRS activation	0	7	0	Reactome
Keratan sulfate biosynthesis	0	120	0	Reactome
LDL endocytosis	0	5	0	Reactome
Localization of the PINCH-ILK-PARVIN complex to focal adhesions	0	2	0	Reactome
LRR FLII-interacting protein 1 (LRRFIP1) activates type I IFN production	0	6	0	Reactome
MASTL Facilitates Mitotic Progression	0	23	0	Reactome
Metabolism of Angiotensinogen to Angiotensins	0	17	0	Reactome
Mitochondrial transcription initiation	0	3	0	Reactome
Mitochondrial tRNA aminoacylation	0	20	0	Reactome
Mitotic Metaphase/Anaphase Transition	0	1	0	Reactome
mRNA Editing	0	1	0	Reactome
mRNA Editing: C to U Conversion	0	1	0	Reactome
Na+/Cl- dependent neurotransmitter transporters	0	8	0	Reactome
Nef mediated downregulation of CD28 cell surface expression	0	1	0	Reactome
negative regulation of TCF-dependent signaling by DVL-interacting proteins	0	3	0	Reactome
Neurophilin interactions with VEGF and VEGFR	0	2	0	Reactome
Neurotransmitter Clearance In The Synaptic Cleft	0	2	0	Reactome
Neurotransmitter uptake and Metabolism In Glial Cells	0	3	0	Reactome
NGF-independant TRKA activation	0	5	0	Reactome
NGF processing	0	3	0	Reactome
N-glycan antennae elongation in the medial/trans-Golgi	0	2	0	Reactome
N-glycan trimming and elongation in the cis-Golgi	0	3	0	Reactome
Nicotinamide salvaging	0	2	0	Reactome
NOSIP mediated eNOS trafficking	0	1	0	Reactome
NOTCH2 intracellular domain regulates transcription	0	48	0	Reactome
Orexin and neuropeptides FF and QRFP bind to their respective receptors	0	5	0	Reactome
Oxygen-dependent asparagine hydroxylation of Hypoxia-inducible Factor Alpha	0	2	0	Reactome
PDE3B signalling	0	1	0	Reactome
PECAM1 interactions	0	12	0	Reactome
phospho-PLA2 pathway	0	1	0	Reactome
Phosphorylation of Emi1	0	12	0	Reactome
Phosphorylation of proteins involved in G1/S transition by active Cyclin E:Cdk2 complexes	0	5	0	Reactome
Phosphorylation of proteins involved in the G2/M transition by Cyclin A:Cdc2 complexes	0	2	0	Reactome
PKA-mediated phosphorylation of key metabolic factors	0	6	0	Reactome
Plasmalogen biosynthesis	0	5	0	Reactome
Platelet calcium homeostasis	0	91	0	Reactome
Post-transcriptional silencing by small RNAs	0	12	0	Reactome
PP2A-mediated dephosphorylation of key metabolic factors	0	18	0	Reactome
Pregnenolone biosynthesis	0	1	0	Reactome
Pre-NOTCH Processing in Golgi	0	56	0	Reactome
Pre-NOTCH Processing in the Endoplasmic Reticulum	0	8	0	Reactome
Presynaptic function of Kainate receptors	0	131	0	Reactome
Presynaptic phase of homologous DNA pairing and strand exchange	0	11	0	Reactome
Processing of DNA double-strand break ends	0	3	0	Reactome
Proline catabolism	0	1	0	Reactome
Prostacyclin signalling through prostacyclin receptor	0	95	0	Reactome
RAF activation	0	7	0	Reactome
Rap1 signalling	0	22	0	Reactome
Reactions specific to the complex N-glycan synthesis pathway	0	2	0	Reactome
Wnt signaling network	27	46	0.586957	NCI
Ras signaling in the CD4+ TCR pathway	9	16	0.5625	NCI
p38 MAPK signaling pathway	23	44	0.522727	NCI
Trk receptor signaling mediated by the MAPK pathway	19	37	0.513514	NCI
Regulation of p38-alpha and p38-beta	13	28	0.464286	NCI
Signaling mediated by p38-gamma and p38-delta	4	10	0.4	NCI
Class I PI3K signaling events	55	157	0.350318	NCI
Alpha6 beta4 integrin-ligand interactions	11	32	0.34375	NCI
Class IB PI3K non-lipid kinase events	2	6	0.333333	NCI
Ephrin A reverse signaling	1	3	0.333333	NCI
a6b1 and a6b4 Integrin signaling	19	58	0.327586	NCI
CXCR3-mediated signaling events	21	67	0.313433	NCI
JNK signaling in the CD4+ TCR pathway	8	26	0.307692	NCI
Syndecan-3-mediated signaling events	10	33	0.30303	NCI
Class I PI3K signaling events mediated by Akt	13	44	0.295455	NCI
Validated nuclear estrogen receptor beta network	7	24	0.291667	NCI
Downstream signaling in naﾃｯve CD8+ T cells	48	169	0.284024	NCI
Insulin Pathway	36	143	0.251748	NCI
Arf6 trafficking events	21	84	0.25	NCI
PLK3 signaling events	1	4	0.25	NCI
RXR and RAR heterodimerization with other nuclear receptor	2	8	0.25	NCI
Degradation of beta catenin	6	26	0.230769	NCI
Validated nuclear estrogen receptor alpha network	24	105	0.228571	NCI
Alternative NF-kappaB pathway	2	9	0.222222	NCI
Arf6 downstream pathway	4	18	0.222222	NCI
LKB1 signaling events	12	54	0.222222	NCI
TCR signaling in naﾃｯve CD8+ T cells	56	254	0.220472	NCI
Alpha-synuclein signaling	8	38	0.210526	NCI
Regulation of Ras family activation	16	76	0.210526	NCI
S1P3 pathway	4	19	0.210526	NCI
RAC1 signaling pathway	35	167	0.209581	NCI
Noncanonical Wnt signaling pathway	11	54	0.203704	NCI
IL12 signaling mediated by STAT4	12	59	0.20339	NCI
PAR4-mediated thrombin signaling events	2	10	0.2	NCI
PDGF receptor signaling network	2	10	0.2	NCI
Signaling events mediated by HDAC Class II	12	60	0.2	NCI
Signaling events mediated by VEGFR1 and VEGFR2	32	161	0.198758	NCI
CDC42 signaling events	23	116	0.198276	NCI
Canonical Wnt signaling pathway	6	31	0.193548	NCI
FAS (CD95) signaling pathway	17	88	0.193182	NCI
Effects of Botulinum toxin	4	21	0.190476	NCI
BMP receptor signaling	12	64	0.1875	NCI
Signaling events mediated by focal adhesion kinase	33	176	0.1875	NCI
Notch signaling pathway	21	113	0.185841	NCI
Signaling events mediated by Stem cell factor receptor (c-Kit)	20	108	0.185185	NCI
EPHB forward signaling	9	49	0.183673	NCI
CXCR4-mediated signaling events	40	222	0.18018	NCI
IL12-mediated signaling events	49	275	0.178182	NCI
Regulation of nuclear SMAD2/3 signaling	45	256	0.175781	NCI
HIV-1 Nef: Negative effector of Fas and TNF-alpha	23	131	0.175573	NCI
Nongenotropic Androgen signaling	7	40	0.175	NCI
RhoA signaling pathway	7	40	0.175	NCI
Integrin family cell surface interactions	4	23	0.173913	NCI
Glucocorticoid receptor regulatory network	23	133	0.172932	NCI
ALK2 signaling events	5	29	0.172414	NCI
PDGFR-beta signaling pathway	88	513	0.17154	NCI
Ceramide signaling pathway	27	158	0.170886	NCI
ErbB1 downstream signaling	58	342	0.169591	NCI
Integrins in angiogenesis	32	190	0.168421	NCI
mTOR signaling pathway	24	143	0.167832	NCI
Aurora C signaling	1	6	0.166667	NCI
Sphingosine 1-phosphate (S1P) pathway	1	6	0.166667	NCI
Thromboxane A2 receptor signaling	12	72	0.166667	NCI
Signaling events mediated by Hepatocyte Growth Factor Receptor (c-Met)	36	220	0.163636	NCI
Signaling mediated by p38-alpha and p38-beta	9	55	0.163636	NCI
Reelin signaling pathway	16	98	0.163265	NCI
TGF-beta receptor signaling	34	209	0.162679	NCI
ALK1 signaling events	16	100	0.16	NCI
ErbB2/ErbB3 signaling events	17	107	0.158879	NCI
TCR signaling in naﾃｯve CD4+ T cells	55	349	0.157593	NCI
Caspase Cascade in Apoptosis	20	133	0.150376	NCI
GMCSF-mediated signaling events	18	121	0.14876	NCI
Nectin adhesion pathway	9	61	0.147541	NCI
Endothelins	14	95	0.147368	NCI
IL23-mediated signaling events	27	184	0.146739	NCI
IL2-mediated signaling events	43	294	0.146259	NCI
p38 signaling mediated by MAPKAP kinases	5	35	0.142857	NCI
TNF receptor signaling pathway	22	157	0.140127	NCI
Insulin-mediated glucose transport	5	36	0.138889	NCI
IFN-gamma pathway	11	80	0.1375	NCI
Glypican 1 network	6	44	0.136364	NCI
VEGF and VEGFR signaling network	3	22	0.136364	NCI
ATR signaling pathway	37	272	0.136029	NCI
Osteopontin-mediated events	11	81	0.135802	NCI
Alpha4 beta1 integrin signaling events	11	82	0.134146	NCI
C-MYB transcription factor network	14	105	0.133333	NCI
LPA receptor mediated events	13	98	0.132653	NCI
E2F transcription factor network	16	122	0.131148	NCI
Beta1 integrin cell surface interactions	25	191	0.13089	NCI
PLK1 signaling events	9	69	0.130435	NCI
DNA-PK pathway in nonhomologous end joining	8	62	0.129032	NCI
Syndecan-1-mediated signaling events	5	39	0.128205	NCI
TRAIL signaling pathway	10	78	0.128205	NCI
Presenilin action in Notch and Wnt signaling	16	125	0.128	NCI
IGF1 pathway	12	95	0.126316	NCI
C-MYC pathway	11	88	0.125	NCI
CD40/CD40L signaling	16	133	0.120301	NCI
Endogenous TLR signaling	15	125	0.12	NCI
ATF-2 transcription factor network	11	92	0.119565	NCI
ErbB4 signaling events	10	84	0.119048	NCI
Plexin-D1 Signaling	5	42	0.119048	NCI
Netrin-mediated signaling events	9	77	0.116883	NCI
BCR signaling pathway	26	223	0.116592	NCI
Atypical NF-kappaB pathway	3	26	0.115385	NCI
Urokinase-type plasminogen activator (uPA) and uPAR-mediated signaling	12	104	0.115385	NCI
Angiopoietin receptor Tie2-mediated signaling	12	105	0.114286	NCI
Beta2 integrin cell surface interactions	8	70	0.114286	NCI
Sumoylation by RanBP2 regulates transcriptional repression	4	35	0.114286	NCI
AP-1 transcription factor network	16	141	0.113475	NCI
Nephrin/Neph1 signaling in the kidney podocyte	6	53	0.113208	NCI
IL1-mediated signaling events	15	133	0.112782	NCI
a4b7 Integrin signaling	1	9	0.111111	NCI
[truncated: 1,704 more rows]

## Sheet: TablsS6
#Hit rate of PPP in the MatrixMatchMaker(MMM) method perdicted linkages. The raw MMM linkages were retrieved from Bezginov et al. 2013.
#LinkID: IDs of linkages predicted by MMM
#oma1: OMA ID of a protein in the linkage (Nov. 2010).
#oma2: OMA ID of another protein in the linkaga (Nov. 2010).
#symbol1: gene symbol of a protein in the linkage.
#symbol2: gene symbol of another protein in the linkaga.
#entrez1: gene entrez of a protein in the linkage.
#entrez2: gene entrez of another protein in the linkage.
#p1: present percentage of homologies across 972 species for a protein.
#p2: present percentage of homologies across 972 species for another protein.
#Jaccard: Jacccard similarity.
#Cor: Pearson correlation coefficient.
#mmm: the size of the largest common submatrix between the two distance matrices by the MMM method.
#Top: top rank set in PPP.
# Ref: Bezginov A, Clark GW, Charlebois RL, Dar VU, Tillier ER: Coevolution reveals a network of human proteins originating with multicellularity. Mol Biol Evol. 2013;30(2):332-46.
LinkID	oma1	oma2	symbol1	symbol2	entrez1	entrez2	p1	p2	Jaccard	Cor	mmm	PPP
1	HUMAN19948	HUMAN11089	DTYMK	PIGB	hsa:1841	hsa:9488	0.759	0.279	0.34	0.26	14	5295
2	HUMAN19948	HUMAN07519	DTYMK	PGM3	hsa:1841	hsa:5238	0.759	0.786	0.69	0.18	13	706
4	HUMAN28258	HUMAN01606	DPH5	ALG2	hsa:51611	hsa:85365	0.4	0.85	0.42	0.17	13	2930
5	HUMAN28258	HUMAN27989	DPH5	BMS1	hsa:51611	hsa:9790	0.4	0.294	0.65	0.7	14	1520
6	HUMAN09351	HUMAN11401	TATDN1	EFTUD1	hsa:83940	hsa:79631	0.942	0.997	0.94	-0.01	12	20127
7	HUMAN09351	HUMAN11595	TATDN1	ERCC4	hsa:83940	hsa:2072	0.942	0.357	0.33	-0.13	12	20127
8	HUMAN09351	HUMAN12896	TATDN1	TSR1	hsa:83940	hsa:55720	0.942	0.282	0.29	0.13	13	5135
9	HUMAN12449	HUMAN06159	FUK	GPR98	hsa:197258	hsa:84059	0.192	0.177	0.32	0.37	12	3115
10	HUMAN12449	HUMAN21677	FUK	SPTY2D1	hsa:197258	hsa:144108	0.192	0.105	0.32	0.43	13	3146
11	HUMAN12449	HUMAN21423	FUK	TOE1	hsa:197258	hsa:114034	0.192	0.176	0.41	0.49	12	530
12	HUMAN11053	HUMAN09962	GALK2	OSGEP	hsa:2585	hsa:55644	0.562	0.979	0.57	0.11	12	480
13	HUMAN11053	HUMAN03676	GALK2	AMT	hsa:2585	hsa:275	0.562	0.763	0.55	0.19	13	1253
14	HUMAN11053	HUMAN12481	GALK2	DHODH	hsa:2585	hsa:1723	0.562	0.933	0.57	0.17	12	296
15	HUMAN11053	HUMAN21176	GALK2	HEATR1	hsa:2585	hsa:55127	0.562	0.263	0.44	0.47	13	3888
16	HUMAN11053	HUMAN02679	GALK2	IARS	hsa:2585	hsa:3376	0.562	0.993	0.56	0.05	12	708
17	HUMAN11053	HUMAN11401	GALK2	EFTUD1	hsa:2585	hsa:79631	0.562	0.997	0.56	0.06	13	660
18	HUMAN11053	HUMAN25562	GALK2	IARS2	hsa:2585	hsa:55699	0.562	0.995	0.56	0.05	15	682
19	HUMAN11053	HUMAN17468	GALK2	GART	hsa:2585	hsa:2618	0.562	0.953	0.56	0.09	12	772
20	HUMAN11053	HUMAN05097	GALK2	WDR36	hsa:2585	hsa:134430	0.562	0.449	0.49	0.33	12	2377
21	HUMAN11053	HUMAN11595	GALK2	ERCC4	hsa:2585	hsa:2072	0.562	0.357	0.5	0.45	13	2173
22	HUMAN11053	HUMAN03389	GALK2	MLH1	hsa:2585	hsa:4292	0.562	0.82	0.51	0.04	12	2002
23	HUMAN11053	HUMAN25820	GALK2	RAD54L	hsa:2585	hsa:8438	0.562	0.708	0.58	0.31	13	188
24	HUMAN11053	HUMAN22971	GALK2	SGPL1	hsa:2585	hsa:8879	0.562	0.725	0.61	0.37	12	30
25	HUMAN11053	HUMAN21829	GALK2	EIF2D	hsa:2585	hsa:1939	0.562	0.312	0.46	0.44	12	2947
26	HUMAN11053	HUMAN24687	GALK2	ALG10	hsa:2585	hsa:84920	0.562	0.226	0.39	0.45	12	7683
27	HUMAN11053	HUMAN24630	GALK2	PIGM	hsa:2585	hsa:93183	0.562	0.274	0.42	0.43	12	5614
28	HUMAN11053	HUMAN25868	GALK2	ALG5	hsa:2585	hsa:29880	0.562	0.647	0.55	0.27	12	1252
29	HUMAN11053	HUMAN20267	GALK2	MSH6	hsa:2585	hsa:2956	0.562	0.856	0.51	-0.01	13	20127
30	HUMAN11053	HUMAN00580	GALK2	POLA1	hsa:2585	hsa:5422	0.562	0.449	0.55	0.44	13	978
31	HUMAN11053	HUMAN17181	GALK2	TRMT6	hsa:2585	hsa:51605	0.562	0.24	0.4	0.44	12	7385
32	HUMAN11053	HUMAN02330	GALK2	NOL6	hsa:2585	hsa:65083	0.562	0.266	0.43	0.45	13	4778
33	HUMAN11053	HUMAN27950	GALK2	ALG8	hsa:2585	hsa:79053	0.562	0.242	0.41	0.46	12	6710
34	HUMAN11053	HUMAN09711	GALK2	OTUD6B	hsa:2585	hsa:51633	0.562	0.272	0.43	0.44	14	5007
35	HUMAN11053	HUMAN09473	GALK2	OPLAH	hsa:2585	hsa:26873	0.562	0.529	0.46	0.18	12	3087
36	HUMAN11053	HUMAN10371	GALK2	TRMT5	hsa:2585	hsa:57570	0.562	0.388	0.51	0.42	12	2094
37	HUMAN11053	HUMAN03869	GALK2	C3ORF64	hsa:2585	hsa:285203	0.562	0.182	0.28	0.33	13	9773
38	HUMAN21806	HUMAN03657	DARS2	QARS	hsa:55157	hsa:5859	0.993	0.988	0.99	0.32	13	34
39	HUMAN21806	HUMAN23756	DARS2	CUBN	hsa:55157	hsa:8029	0.993	0.157	0.16	0.04	13	10607
40	HUMAN21806	HUMAN02679	DARS2	IARS	hsa:55157	hsa:3376	0.993	0.993	0.99	0.28	16	51
41	HUMAN21806	HUMAN17468	DARS2	GART	hsa:55157	hsa:2618	0.993	0.953	0.95	0.15	13	91
42	HUMAN21806	HUMAN24997	DARS2	DDX54	hsa:55157	hsa:79039	0.993	0.962	0.97	0.36	12	78
44	HUMAN21806	HUMAN03389	DARS2	MLH1	hsa:55157	hsa:4292	0.993	0.82	0.82	0.15	13	228
45	HUMAN21806	HUMAN06056	DARS2	MTRR	hsa:55157	hsa:4552	0.993	0.546	0.55	0.04	13	2280
46	HUMAN21806	HUMAN03215	DARS2	HACL1	hsa:55157	hsa:26061	0.993	0.882	0.88	0.04	13	224
47	HUMAN21806	HUMAN21829	DARS2	EIF2D	hsa:55157	hsa:1939	0.993	0.312	0.31	0.06	13	4362
48	HUMAN21806	HUMAN07519	DARS2	PGM3	hsa:55157	hsa:5238	0.993	0.786	0.79	0.1	13	228
49	HUMAN21806	HUMAN25868	DARS2	ALG5	hsa:55157	hsa:29880	0.993	0.647	0.65	0.06	12	449
50	HUMAN21806	HUMAN25705	DARS2	ALG11	hsa:55157	hsa:440138	0.993	0.681	0.68	0.07	14	466
51	HUMAN21806	HUMAN19983	DARS2	HADHB	hsa:55157	hsa:3032	0.993	0.781	0.78	0.1	12	304
52	HUMAN21806	HUMAN28067	DARS2	ADCK3	hsa:55157	hsa:56997	0.993	0.775	0.77	0.07	12	541
53	HUMAN21806	HUMAN27989	DARS2	BMS1	hsa:55157	hsa:9790	0.993	0.294	0.3	0.05	13	4648
54	HUMAN21806	HUMAN12240	DARS2	OGFOD1	hsa:55157	hsa:55239	0.993	0.253	0.25	0.05	12	7564
55	HUMAN21806	HUMAN20158	DARS2	C2ORF56	hsa:55157	hsa:55471	0.993	0.386	0.39	0.02	12	3393
56	HUMAN21806	HUMAN22691	DARS2	SCCPDH	hsa:55157	hsa:51097	0.993	0.365	0.37	0.04	12	3605
57	HUMAN12518	HUMAN06216	KARS	ASCC3	hsa:3735	hsa:10973	0.992	0.685	0.68	0.01	13	333
58	HUMAN12518	HUMAN25008	KARS	RBM19	hsa:3735	hsa:9904	0.992	0.464	0.47	0.06	15	2671
59	HUMAN12518	HUMAN12147	KARS	CORO7	hsa:3735	hsa:79585	0.992	0.417	0.42	0.03	12	3062
60	HUMAN12518	HUMAN06079	KARS	GFM2	hsa:3735	hsa:84340	0.992	0.997	0.99	0.2	12	26
61	HUMAN12518	HUMAN04647	KARS	GUF1	hsa:3735	hsa:60558	0.992	0.995	0.99	0.15	13	57
62	HUMAN12518	HUMAN15757	KARS	GRWD1	hsa:3735	hsa:83743	0.992	0.402	0.4	0.03	13	3185
63	HUMAN12518	HUMAN25868	KARS	ALG5	hsa:3735	hsa:29880	0.992	0.647	0.65	0.08	12	425
64	HUMAN12518	HUMAN01606	KARS	ALG2	hsa:3735	hsa:85365	0.992	0.85	0.85	0.06	13	318
65	HUMAN12518	HUMAN14758	KARS	FARSA	hsa:3735	hsa:2193	0.992	0.984	0.98	0.35	12	97
66	HUMAN12518	HUMAN27989	KARS	BMS1	hsa:3735	hsa:9790	0.992	0.294	0.3	0.06	14	4515
67	HUMAN12518	HUMAN27950	KARS	ALG8	hsa:3735	hsa:79053	0.992	0.242	0.24	0.05	12	7874
68	HUMAN12518	HUMAN18096	KARS	PES1	hsa:3735	hsa:23481	0.992	0.276	0.28	0.03	13	5954
69	HUMAN14539	HUMAN06216	NARS	ASCC3	hsa:4677	hsa:10973	0.991	0.685	0.69	0.07	13	199
70	HUMAN14539	HUMAN05419	NARS	LARS	hsa:4677	hsa:51520	0.991	0.984	0.99	0.49	12	34
71	HUMAN14539	HUMAN14987	NARS	ATP13A1	hsa:4677	hsa:57130	0.991	0.926	0.93	0.26	12	70
72	HUMAN14539	HUMAN25719	NARS	DIS3	hsa:4677	hsa:22894	0.991	0.837	0.84	0.13	12	354
73	HUMAN14539	HUMAN20267	NARS	MSH6	hsa:4677	hsa:2956	0.991	0.856	0.86	0.21	12	105
74	HUMAN14539	HUMAN19628	NARS	FARSB	hsa:4677	hsa:10056	0.991	0.964	0.97	0.33	12	26
75	HUMAN14539	HUMAN26607	NARS	POLE	hsa:4677	hsa:5426	0.991	0.427	0.43	0.08	13	3053
76	HUMAN14539	HUMAN00580	NARS	POLA1	hsa:4677	hsa:5422	0.991	0.449	0.45	0.09	14	2878
77	HUMAN14539	HUMAN05548	NARS	ZNF622	hsa:4677	hsa:90441	0.991	0.278	0.28	0.06	12	5812
78	HUMAN18904	HUMAN27116	DARS	CARS	hsa:1615	hsa:833	0.996	0.971	0.97	0.28	12	41
79	HUMAN18904	HUMAN09962	DARS	OSGEP	hsa:1615	hsa:55644	0.996	0.979	0.98	0.22	12	106
80	HUMAN18904	HUMAN06616	DARS	TCP1	hsa:1615	hsa:6950	0.996	0.428	0.43	0.06	14	2956
81	HUMAN18904	HUMAN20457	DARS	CCT7	hsa:1615	hsa:10574	0.996	0.831	0.83	0.1	12	5
82	HUMAN18904	HUMAN05043	DARS	CCT5	hsa:1615	hsa:22948	0.996	0.986	0.98	-0.01	12	20127
83	HUMAN18904	HUMAN17378	DARS	CCT8	hsa:1615	hsa:10694	0.996	0.759	0.76	0	13	82
84	HUMAN18904	HUMAN21592	DARS	CCT2	hsa:1615	hsa:10576	0.996	0.917	0.91	0.04	12	23
85	HUMAN18904	HUMAN05419	DARS	LARS	hsa:1615	hsa:51520	0.996	0.984	0.99	0.37	14	38
86	HUMAN18904	HUMAN14987	DARS	ATP13A1	hsa:1615	hsa:57130	0.996	0.926	0.93	0.23	12	84
87	HUMAN18904	HUMAN27207	DARS	HYOU1	hsa:1615	hsa:10525	0.996	0.954	0.95	0.14	12	49
88	HUMAN18904	HUMAN25719	DARS	DIS3	hsa:1615	hsa:22894	0.996	0.837	0.84	0.15	12	281
89	HUMAN18904	HUMAN03029	DARS	ATP2C1	hsa:1615	hsa:27032	0.996	0.952	0.95	0.21	12	123
90	HUMAN18904	HUMAN03105	DARS	COPB2	hsa:1615	hsa:9276	0.996	0.43	0.43	0.06	12	2932
91	HUMAN18904	HUMAN16579	DARS	CRNKL1	hsa:1615	hsa:51340	0.996	0.325	0.33	0.04	13	4070
92	HUMAN18904	HUMAN18903	DARS	MCM6	hsa:1615	hsa:4175	0.996	0.572	0.57	0.07	12	515
94	HUMAN18904	HUMAN05804	DARS	TARS	hsa:1615	hsa:6897	0.996	0.989	0.99	0.45	12	5
95	HUMAN18904	HUMAN08450	DARS	GARS	hsa:1615	hsa:2617	0.996	0.686	0.69	0.03	12	108
96	HUMAN18904	HUMAN04258	DARS	ABCE1	hsa:1615	hsa:6059	0.996	0.992	0.99	0.53	13	6
97	HUMAN18904	HUMAN09279	DARS	DCAF13	hsa:1615	hsa:25879	0.996	0.405	0.41	0.02	12	3145
98	HUMAN18904	HUMAN04310	DARS	PLRG1	hsa:1615	hsa:5356	0.996	0.451	0.45	0.03	12	2795
99	HUMAN18904	HUMAN13110	DARS	NLE1	hsa:1615	hsa:54475	0.996	0.48	0.48	0	13	20127
100	HUMAN18904	HUMAN12444	DARS	AARS	hsa:1615	hsa:16	0.996	0.985	0.98	0.12	13	55
101	HUMAN18904	HUMAN19115	DARS	OLA1	hsa:1615	hsa:29789	0.996	0.897	0.9	0.14	13	216
102	HUMAN18904	HUMAN19628	DARS	FARSB	hsa:1615	hsa:10056	0.996	0.964	0.97	0.25	12	39
103	HUMAN18904	HUMAN14114	DARS	PGS1	hsa:1615	hsa:9489	0.996	0.289	0.29	0.04	12	4796
104	HUMAN18904	HUMAN02500	DARS	RCL1	hsa:1615	hsa:10171	0.996	0.386	0.39	0.05	12	3303
105	HUMAN18904	HUMAN12896	DARS	TSR1	hsa:1615	hsa:55720	0.996	0.282	0.28	0.04	12	5407
106	HUMAN18904	HUMAN07405	DARS	GCLC	hsa:1615	hsa:2729	0.996	0.236	0.24	0.04	12	8219
107	HUMAN18904	HUMAN00676	DARS	UBA1	hsa:1615	hsa:7317	0.996	0.897	0.9	0.08	12	204
108	HUMAN18904	HUMAN10550	DARS	AHSA1	hsa:1615	hsa:10598	0.996	0.295	0.3	0.04	12	4556
109	HUMAN18904	HUMAN21784	DARS	AGL	hsa:1615	hsa:178	0.996	0.314	0.32	0.04	16	4250
110	HUMAN18904	HUMAN21363	DARS	GBF1	hsa:1615	hsa:8729	0.996	0.286	0.29	0.04	12	4982
111	HUMAN18904	HUMAN03271	DARS	NMD3	hsa:1615	hsa:51068	0.996	0.296	0.3	0.04	12	4521
112	HUMAN18904	HUMAN03534	DARS	SACM1L	hsa:1615	hsa:22908	0.996	0.284	0.29	0.04	13	5063
113	HUMAN18904	HUMAN25997	DARS	FEN1	hsa:1615	hsa:2237	0.996	0.496	0.5	0.06	12	2499
114	HUMAN18904	HUMAN26073	DARS	MRTO4	hsa:1615	hsa:51154	0.996	0.354	0.36	0.05	12	3684
115	HUMAN18904	HUMAN05989	DARS	PPWD1	hsa:1615	hsa:23398	0.996	0.861	0.86	0.07	12	390
116	HUMAN24466	HUMAN12481	NARS2	DHODH	hsa:79731	hsa:1723	0.961	0.933	0.9	0.03	12	421
117	HUMAN24466	HUMAN04026	NARS2	NIT2	hsa:79731	hsa:56954	0.961	0.859	0.83	-0.04	12	20127
118	HUMAN24466	HUMAN03264	NARS2	SMC4	hsa:79731	hsa:10051	0.961	0.807	0.77	-0.06	12	20127
119	HUMAN24466	HUMAN25562	NARS2	IARS2	hsa:79731	hsa:55699	0.961	0.995	0.96	0.21	13	9
120	HUMAN24466	HUMAN03389	NARS2	MLH1	hsa:79731	hsa:4292	0.961	0.82	0.79	0	12	540
121	HUMAN24466	HUMAN22737	NARS2	DDX11	hsa:79731	hsa:1663	0.961	0.369	0.38	0.14	12	2659
122	HUMAN24466	HUMAN01606	NARS2	ALG2	hsa:79731	hsa:85365	0.961	0.85	0.82	-0.04	12	20127
123	HUMAN24466	HUMAN18613	NARS2	ODC1	hsa:79731	hsa:4953	0.961	0.892	0.86	0	12	20127
124	HUMAN24466	HUMAN00580	NARS2	POLA1	hsa:79731	hsa:5422	0.961	0.449	0.47	0.17	12	2027
125	HUMAN24466	HUMAN07568	NARS2	MDN1	hsa:79731	hsa:23195	0.961	0.849	0.82	-0.04	13	20127
126	HUMAN24466	HUMAN01660	NARS2	IKBKAP	hsa:79731	hsa:8518	0.961	0.253	0.26	0.12	13	6581
127	HUMAN24466	HUMAN10389	NARS2	MTHFD1	hsa:79731	hsa:4522	0.961	0.917	0.89	0.02	12	489
128	HUMAN24466	HUMAN27443	NARS2	ZNF259	hsa:79731	hsa:8882	0.961	0.328	0.34	0.13	12	3214
129	HUMAN25559	HUMAN03657	EPRS	QARS	hsa:2058	hsa:5859	0.989	0.988	0.99	0.6	13	2
130	HUMAN25559	HUMAN24343	EPRS	FGGY	hsa:2058	hsa:55277	0.989	0.736	0.73	0.07	13	600
131	HUMAN25559	HUMAN05419	EPRS	LARS	hsa:2058	hsa:51520	0.989	0.984	0.98	0.44	16	90
132	HUMAN25559	HUMAN04740	EPRS	AASDH	hsa:2058	hsa:132949	0.989	0.895	0.9	0.15	12	261
133	HUMAN25559	HUMAN25562	EPRS	IARS2	hsa:2058	hsa:55699	0.989	0.995	0.99	0.26	14	59
134	HUMAN25559	HUMAN25719	EPRS	DIS3	hsa:2058	hsa:22894	0.989	0.837	0.84	0.08	13	473
135	HUMAN25559	HUMAN25722	EPRS	LIG4	hsa:2058	hsa:3981	0.989	0.564	0.57	0.08	14	664
136	HUMAN25559	HUMAN04567	EPRS	NOP14	hsa:2058	hsa:8602	0.989	0.25	0.25	0.06	13	7613
137	HUMAN25559	HUMAN06079	EPRS	GFM2	hsa:2058	hsa:84340	0.989	0.997	0.99	0.34	12	18
138	HUMAN25559	HUMAN03230	EPRS	SLC33A1	hsa:2058	hsa:9197	0.989	0.469	0.47	0.08	14	2256
139	HUMAN25559	HUMAN07525	EPRS	CYB5R4	hsa:2058	hsa:51167	0.989	0.697	0.69	0.04	12	697
140	HUMAN25559	HUMAN27211	EPRS	DPAGT1	hsa:2058	hsa:1798	0.989	0.752	0.76	0.12	13	150
141	HUMAN25559	HUMAN10925	EPRS	DNAJC17	hsa:2058	hsa:55192	0.989	0.952	0.95	0.2	12	76
142	HUMAN25559	HUMAN24358	EPRS	MSH4	hsa:2058	hsa:4438	0.989	0.858	0.86	0.12	12	217
143	HUMAN25559	HUMAN27844	EPRS	TRIT1	hsa:2058	hsa:54802	0.989	0.877	0.88	0.14	13	304
144	HUMAN25559	HUMAN01718	EPRS	ALAD	hsa:2058	hsa:210	0.989	0.853	0.85	0.12	12	321
145	HUMAN25559	HUMAN00580	EPRS	POLA1	hsa:2058	hsa:5422	0.989	0.449	0.45	0.08	13	2848
146	HUMAN25559	HUMAN14287	EPRS	RPA1	hsa:2058	hsa:6117	0.989	0.303	0.31	0.07	13	4462
147	HUMAN25559	HUMAN11817	EPRS	DNAH3	hsa:2058	hsa:55567	0.989	0.275	0.28	0.04	13	6092
148	HUMAN25559	HUMAN07549	EPRS	ORC3	hsa:2058	hsa:23595	0.989	0.212	0.21	0.03	12	9132
149	HUMAN25559	HUMAN12411	EPRS	PRMT7	hsa:2058	hsa:54496	0.989	0.241	0.24	0.04	12	8121
150	HUMAN25559	HUMAN05791	EPRS	C5ORF22	hsa:2058	hsa:55322	0.989	0.09	0.09	0.03	13	14776
151	HUMAN25559	HUMAN03869	EPRS	C3ORF64	hsa:2058	hsa:285203	0.989	0.182	0.18	0.03	12	9992
152	HUMAN25559	HUMAN17312	EPRS	MKKS	hsa:2058	hsa:8195	0.989	0.368	0.37	0.06	13	3550
153	HUMAN03657	HUMAN08740	QARS	CCT6A	hsa:5859	hsa:908	0.988	0.418	0.42	0.02	12	2928
154	HUMAN03657	HUMAN18617	QARS	PDIA6	hsa:5859	hsa:10130	0.988	0.952	0.95	0.15	13	185
155	HUMAN03657	HUMAN14333	QARS	RNMT	hsa:5859	hsa:8731	0.988	0.317	0.32	0.04	12	4082
156	HUMAN18712	HUMAN17378	POLR1B	CCT8	hsa:84172	hsa:10694	0.989	0.759	0.76	0.05	12	83
157	HUMAN18712	HUMAN02679	POLR1B	IARS	hsa:84172	hsa:3376	0.989	0.993	0.99	0.45	13	14
158	HUMAN18712	HUMAN05097	POLR1B	WDR36	hsa:84172	hsa:134430	0.989	0.449	0.45	0.04	13	2532
159	HUMAN18712	HUMAN21829	POLR1B	EIF2D	hsa:84172	hsa:1939	0.989	0.312	0.31	0.03	12	3895
160	HUMAN18712	HUMAN03790	POLR1B	RFT1	hsa:84172	hsa:91869	0.989	0.258	0.26	0.02	12	6877
161	HUMAN18712	HUMAN00374	POLR1B	PIGA	hsa:84172	hsa:5277	0.989	0.913	0.91	0.14	12	203
162	HUMAN18712	HUMAN00580	POLR1B	POLA1	hsa:84172	hsa:5422	0.989	0.449	0.45	0.06	12	2523
163	HUMAN18712	HUMAN12742	POLR1B	CLCN7	hsa:84172	hsa:1186	0.989	0.603	0.61	0.09	12	493
164	HUMAN18712	HUMAN27989	POLR1B	BMS1	hsa:84172	hsa:9790	0.989	0.294	0.3	0.05	12	4158
165	HUMAN18712	HUMAN12896	POLR1B	TSR1	hsa:84172	hsa:55720	0.989	0.282	0.28	0.05	12	4832
166	HUMAN18712	HUMAN18096	POLR1B	PES1	hsa:84172	hsa:23481	0.989	0.276	0.28	0.02	15	5512
167	HUMAN04753	HUMAN13869	POLR2B	POLR2A	hsa:5431	hsa:5430	0.991	0.991	0.98	0.1	16	89
168	HUMAN04753	HUMAN26722	POLR2B	GTF2B	hsa:5431	hsa:2959	0.991	0.364	0.37	0.05	12	2851
169	HUMAN21241	HUMAN13869	POLR3B	POLR2A	hsa:55703	hsa:5430	0.99	0.991	0.99	0.31	12	51
170	HUMAN21241	HUMAN20571	POLR3B	POLR1A	hsa:55703	hsa:25885	0.99	0.992	0.99	0.44	12	17
171	HUMAN21241	HUMAN27501	POLR3B	POLR3A	hsa:55703	hsa:11128	0.99	0.993	0.99	0.35	18	22
172	HUMAN21241	HUMAN06616	POLR3B	TCP1	hsa:55703	hsa:6950	0.99	0.428	0.43	0.03	12	2690
173	HUMAN21241	HUMAN17378	POLR3B	CCT8	hsa:55703	hsa:10694	0.99	0.759	0.76	0.06	12	63
174	HUMAN21241	HUMAN20339	POLR3B	CCT4	hsa:55703	hsa:10575	0.99	0.752	0.75	0.06	12	94
175	HUMAN21241	HUMAN05926	POLR3B	SKIV2L2	hsa:55703	hsa:23517	0.99	0.724	0.72	0.05	14	279
176	HUMAN21241	HUMAN26522	POLR3B	WDR3	hsa:55703	hsa:10885	0.99	0.458	0.46	0.03	12	2479
178	HUMAN21241	HUMAN07519	POLR3B	PGM3	hsa:55703	hsa:5238	0.99	0.786	0.79	0.1	12	266
179	HUMAN21241	HUMAN13110	POLR3B	NLE1	hsa:55703	hsa:54475	0.99	0.48	0.48	0.02	12	2327
180	HUMAN21241	HUMAN00575	POLR3B	EIF2S3	hsa:55703	hsa:1968	0.99	0.997	0.99	0.55	12	2
181	HUMAN21241	HUMAN17135	POLR3B	RAE1	hsa:55703	hsa:8480	0.99	0.415	0.41	0.02	12	2800
182	HUMAN21241	HUMAN03995	POLR3B	SEC13	hsa:55703	hsa:6396	0.99	0.389	0.39	0.04	13	2997
183	HUMAN21241	HUMAN25360	POLR3B	EIF3I	hsa:55703	hsa:8668	0.99	0.422	0.42	0	12	2755
184	HUMAN21241	HUMAN24273	POLR3B	EIF2B1	hsa:55703	hsa:1967	0.99	0.637	0.63	0.03	12	517
185	HUMAN21241	HUMAN19628	POLR3B	FARSB	hsa:55703	hsa:10056	0.99	0.964	0.96	0.25	12	109
186	HUMAN21241	HUMAN27989	POLR3B	BMS1	hsa:55703	hsa:9790	0.99	0.294	0.29	0.02	12	4214
187	HUMAN21241	HUMAN26385	POLR3B	MTOR	hsa:55703	hsa:2475	0.99	0.285	0.29	0.04	12	4579
188	HUMAN21241	HUMAN14455	POLR3B	PIK3C3	hsa:55703	hsa:5289	0.99	0.283	0.28	0.04	14	4773
189	HUMAN21241	HUMAN13806	POLR3B	PSMD12	hsa:55703	hsa:5718	0.99	0.282	0.28	0.04	12	4852
190	HUMAN21241	HUMAN10181	POLR3B	SCFD1	hsa:55703	hsa:23256	0.99	0.283	0.28	0.02	12	4961
191	HUMAN21241	HUMAN22576	POLR3B	GPN2	hsa:55703	hsa:54707	0.99	0.374	0.38	0.04	12	3120
192	HUMAN21241	HUMAN25756	POLR3B	GPN3	hsa:55703	hsa:51184	0.99	0.321	0.32	0.05	13	3798
193	HUMAN21241	HUMAN21784	POLR3B	AGL	hsa:55703	hsa:178	0.99	0.314	0.31	0.03	12	3924
194	HUMAN21241	HUMAN03271	POLR3B	NMD3	hsa:55703	hsa:51068	0.99	0.296	0.3	0.04	14	4169
195	HUMAN21241	HUMAN20870	POLR3B	PSMD2	hsa:55703	hsa:5708	0.99	0.284	0.29	0.04	14	4650
196	HUMAN21241	HUMAN11198	POLR3B	RPL4	hsa:55703	hsa:6124	0.99	0.404	0.41	0.04	12	2874
197	HUMAN13869	HUMAN17291	POLR2A	PRPF6	hsa:5430	hsa:24148	0.991	0.351	0.35	0.07	12	3537
198	HUMAN13869	HUMAN18797	POLR2A	ERCC3	hsa:5430	hsa:2071	0.991	0.549	0.55	0.04	12	1496
199	HUMAN20571	HUMAN13761	POLR1A	FTSJ3	hsa:25885	hsa:117246	0.992	0.601	0.6	0.07	13	590
200	HUMAN20571	HUMAN07519	POLR1A	PGM3	hsa:25885	hsa:5238	0.992	0.786	0.79	0.09	14	237
201	HUMAN20571	HUMAN01660	POLR1A	IKBKAP	hsa:25885	hsa:8518	0.992	0.253	0.25	0.03	12	7348
202	HUMAN20571	HUMAN27443	POLR1A	ZNF259	hsa:25885	hsa:8882	0.992	0.328	0.33	0.06	14	3855
203	HUMAN27501	HUMAN25499	POLR3A	CCT3	hsa:11128	hsa:7203	0.993	0.706	0.71	0.05	13	56
204	HUMAN27501	HUMAN20457	POLR3A	CCT7	hsa:11128	hsa:10574	0.993	0.831	0.83	0.03	12	49
205	HUMAN27501	HUMAN17378	POLR3A	CCT8	hsa:11128	hsa:10694	0.993	0.759	0.76	0.04	12	60
206	HUMAN27501	HUMAN08740	POLR3A	CCT6A	hsa:11128	hsa:908	0.993	0.418	0.42	0.07	12	2645
207	HUMAN27501	HUMAN05926	POLR3A	SKIV2L2	hsa:11128	hsa:23517	0.993	0.724	0.72	0.06	15	206
208	HUMAN27501	HUMAN26522	POLR3A	WDR3	hsa:11128	hsa:10885	0.993	0.458	0.46	0.08	13	2339
209	HUMAN27501	HUMAN02981	POLR3A	MCM2	hsa:11128	hsa:4171	0.993	0.655	0.66	0.09	12	107
210	HUMAN27501	HUMAN03105	POLR3A	COPB2	hsa:11128	hsa:9276	0.993	0.43	0.43	0.07	12	2543
211	HUMAN27501	HUMAN08634	POLR3A	DDX56	hsa:11128	hsa:54606	0.993	0.948	0.94	0.09	12	147
212	HUMAN27501	HUMAN13110	POLR3A	NLE1	hsa:11128	hsa:54475	0.993	0.48	0.48	0.06	12	2168
213	HUMAN27501	HUMAN15457	POLR3A	PSMC4	hsa:11128	hsa:5704	0.993	0.995	0.99	-0.01	13	20127
214	HUMAN27501	HUMAN03995	POLR3A	SEC13	hsa:11128	hsa:6396	0.993	0.389	0.39	0.07	13	2888
215	HUMAN27501	HUMAN28079	POLR3A	RFC3	hsa:11128	hsa:5983	0.993	0.87	0.87	0.08	12	123
216	HUMAN27501	HUMAN15156	POLR3A	DOHH	hsa:11128	hsa:83475	0.993	0.367	0.37	0.06	12	3085
217	HUMAN27501	HUMAN12444	POLR3A	AARS	hsa:11128	hsa:16	0.993	0.985	0.98	0.29	12	43
218	HUMAN27501	HUMAN18133	POLR3A	DRG1	hsa:11128	hsa:4733	0.993	0.99	0.99	0.23	12	53
219	HUMAN27501	HUMAN19628	POLR3A	FARSB	hsa:11128	hsa:10056	0.993	0.964	0.96	0.05	12	130
220	HUMAN27501	HUMAN02500	POLR3A	RCL1	hsa:11128	hsa:10171	0.993	0.386	0.39	0.07	12	2914
221	HUMAN27501	HUMAN27989	POLR3A	BMS1	hsa:11128	hsa:9790	0.993	0.294	0.3	0.05	13	4149
222	HUMAN27501	HUMAN17060	POLR3A	CSE1L	hsa:11128	hsa:1434	0.993	0.278	0.28	0.05	12	5263
223	HUMAN27501	HUMAN27191	POLR3A	ARCN1	hsa:11128	hsa:372	0.993	0.278	0.28	0.05	12	5263
224	HUMAN27501	HUMAN26385	POLR3A	MTOR	hsa:11128	hsa:2475	0.993	0.285	0.29	0.05	12	4652
225	HUMAN27501	HUMAN14455	POLR3A	PIK3C3	hsa:11128	hsa:5289	0.993	0.283	0.28	0.05	12	4761
226	HUMAN27501	HUMAN21501	POLR3A	POLR3C	hsa:11128	hsa:10623	0.993	0.252	0.25	0.05	12	7095
227	HUMAN27501	HUMAN03271	POLR3A	NMD3	hsa:11128	hsa:51068	0.993	0.296	0.3	0.06	14	4127
228	HUMAN27501	HUMAN09996	POLR3A	SUPT16H	hsa:11128	hsa:11198	0.993	0.478	0.48	0.03	12	2190
229	HUMAN27501	HUMAN20870	POLR3A	PSMD2	hsa:11128	hsa:5708	0.993	0.284	0.29	0.05	14	4653
230	HUMAN27501	HUMAN05991	POLR3A	C5ORF44	hsa:11128	hsa:80006	0.993	0.217	0.22	0.04	12	8426
231	HUMAN13966	HUMAN03250	MRPS7	GFM1	hsa:51081	hsa:85476	0.85	0.994	0.85	0	12	145
232	HUMAN18327	HUMAN04615	LOC653881	RPL9P25	hsa:6122	hsa:6133	0.536	0.712	0.59	0.36	12	233
233	HUMAN18327	HUMAN06616	LOC653881	TCP1	hsa:6122	hsa:6950	0.536	0.428	0.64	0.59	12	135
234	HUMAN18327	HUMAN05043	LOC653881	CCT5	hsa:6122	hsa:22948	0.536	0.986	0.54	0.08	12	550
235	HUMAN18327	HUMAN17378	LOC653881	CCT8	hsa:6122	hsa:10694	0.536	0.759	0.57	0.31	12	253
236	HUMAN18327	HUMAN08450	LOC653881	GARS	hsa:6122	hsa:2617	0.536	0.686	0.69	0.56	12	6
237	HUMAN18327	HUMAN26607	LOC653881	POLE	hsa:6122	hsa:5426	0.536	0.427	0.57	0.49	12	254
238	HUMAN18327	HUMAN20355	LOC653881	UGP2	hsa:6122	hsa:7360	0.536	0.319	0.49	0.47	12	4472
239	HUMAN18327	HUMAN25756	LOC653881	GPN3	hsa:6122	hsa:51184	0.536	0.321	0.59	0.63	12	224
240	HUMAN18327	HUMAN21763	LOC653881	PSMB2	hsa:6122	hsa:5690	0.536	0.365	0.67	0.69	13	55
241	HUMAN18327	HUMAN11198	LOC653881	RPL4	hsa:6122	hsa:6124	0.536	0.404	0.7	0.7	12	4
242	HUMAN04615	HUMAN17378	RPL9P25	CCT8	hsa:6133	hsa:10694	0.712	0.759	0.69	0.31	12	461
243	HUMAN04615	HUMAN13110	RPL9P25	NLE1	hsa:6133	hsa:54475	0.712	0.48	0.5	0.23	12	2454
244	HUMAN04615	HUMAN00163	RPL9P25	MCTS1	hsa:6133	hsa:28985	0.712	0.36	0.51	0.48	12	2244
245	HUMAN04615	HUMAN04288	RPL9P25	RPS3A	hsa:6133	hsa:6189	0.712	0.362	0.51	0.48	12	2205
246	HUMAN27915	HUMAN23650	PUS1	DHX37	hsa:80324	hsa:57647	0.897	0.597	0.6	0.16	13	1605
247	HUMAN02754	HUMAN17434	TSTD2	URB1	hsa:158427	hsa:9875	0.39	0.205	0.2	0.1	12	6259
248	HUMAN24291	HUMAN03044	SLC3A2	NUP210	hsa:6520	hsa:23225	0.597	0.136	0.17	0.15	12	11530
249	HUMAN19649	HUMAN22991	RHBDD1	POLL	hsa:84236	hsa:27343	0.207	0.386	0.36	0.39	12	6709
250	HUMAN09962	HUMAN05043	OSGEP	CCT5	hsa:55644	hsa:22948	0.979	0.986	0.97	0.16	12	157
251	HUMAN09962	HUMAN08740	OSGEP	CCT6A	hsa:55644	hsa:908	0.979	0.418	0.42	0.06	12	3158
252	HUMAN09962	HUMAN09772	OSGEP	WARS	hsa:55644	hsa:7453	0.979	0.552	0.56	0.09	12	413
253	HUMAN09962	HUMAN06216	OSGEP	ASCC3	hsa:55644	hsa:10973	0.979	0.685	0.69	0.12	13	137
254	HUMAN09962	HUMAN03264	OSGEP	SMC4	hsa:55644	hsa:10051	0.979	0.807	0.81	0.17	12	99
255	HUMAN09962	HUMAN02679	OSGEP	IARS	hsa:55644	hsa:3376	0.979	0.993	0.98	0.42	12	47
256	HUMAN09962	HUMAN11401	OSGEP	EFTUD1	hsa:55644	hsa:79631	0.979	0.997	0.98	0.25	14	87
257	HUMAN09962	HUMAN25719	OSGEP	DIS3	hsa:55644	hsa:22894	0.979	0.837	0.84	0.13	12	466
258	HUMAN09962	HUMAN05097	OSGEP	WDR36	hsa:55644	hsa:134430	0.979	0.449	0.46	0.12	12	2866
259	HUMAN09962	HUMAN25008	OSGEP	RBM19	hsa:55644	hsa:9904	0.979	0.464	0.47	0.11	12	2741
260	HUMAN09962	HUMAN11595	OSGEP	ERCC4	hsa:55644	hsa:2072	0.979	0.357	0.36	0.11	13	3721
261	HUMAN09962	HUMAN13761	OSGEP	FTSJ3	hsa:55644	hsa:117246	0.979	0.601	0.61	0.12	12	445
263	HUMAN09962	HUMAN05804	OSGEP	TARS	hsa:55644	hsa:6897	0.979	0.989	0.98	0.33	12	144
264	HUMAN09962	HUMAN02173	OSGEP	NDOR1	hsa:55644	hsa:27158	0.979	0.555	0.56	0.12	13	1888
265	HUMAN09962	HUMAN22971	OSGEP	SGPL1	hsa:55644	hsa:8879	0.979	0.725	0.72	0.02	12	338
266	HUMAN09962	HUMAN08634	OSGEP	DDX56	hsa:55644	hsa:54606	0.979	0.948	0.94	0.26	12	183
267	HUMAN09962	HUMAN26775	OSGEP	DDX47	hsa:55644	hsa:51202	0.979	0.971	0.97	0.32	12	189
268	HUMAN09962	HUMAN24218	OSGEP	FKBP4	hsa:55644	hsa:2288	0.979	0.751	0.76	0.18	12	241
269	HUMAN09962	HUMAN20864	OSGEP	ALG3	hsa:55644	hsa:10195	0.979	0.249	0.25	0.07	12	7826
270	HUMAN09962	HUMAN20267	OSGEP	MSH6	hsa:55644	hsa:2956	0.979	0.856	0.86	0.19	12	215
271	HUMAN09962	HUMAN25705	OSGEP	ALG11	hsa:55644	hsa:440138	0.979	0.681	0.69	0.17	12	184
272	HUMAN09962	HUMAN01606	OSGEP	ALG2	hsa:55644	hsa:85365	0.979	0.85	0.85	0.14	13	294
273	HUMAN09962	HUMAN19628	OSGEP	FARSB	hsa:55644	hsa:10056	0.979	0.964	0.97	0.4	12	71
274	HUMAN09962	HUMAN14758	OSGEP	FARSA	hsa:55644	hsa:2193	0.979	0.984	0.98	0.55	12	42
275	HUMAN09962	HUMAN00580	OSGEP	POLA1	hsa:55644	hsa:5422	0.979	0.449	0.46	0.12	12	2866
276	HUMAN09962	HUMAN27989	OSGEP	BMS1	hsa:55644	hsa:9790	0.979	0.294	0.3	0.08	13	4706
277	HUMAN09962	HUMAN12896	OSGEP	TSR1	hsa:55644	hsa:55720	0.979	0.282	0.29	0.07	13	5534
278	HUMAN09962	HUMAN02330	OSGEP	NOL6	hsa:55644	hsa:65083	0.979	0.266	0.27	0.07	12	7050
279	HUMAN09962	HUMAN06291	OSGEP	RPF2	hsa:55644	hsa:84154	0.979	0.281	0.29	0.07	12	5675
280	HUMAN09962	HUMAN01825	OSGEP	PSMB7	hsa:55644	hsa:5695	0.979	0.426	0.43	0.11	12	3050
281	HUMAN09962	HUMAN18838	OSGEP	IMP4	hsa:55644	hsa:92856	0.979	0.311	0.32	0.1	12	4406
282	HUMAN09962	HUMAN25997	OSGEP	FEN1	hsa:55644	hsa:2237	0.979	0.496	0.5	0.1	13	2532
283	HUMAN09962	HUMAN09711	OSGEP	OTUD6B	hsa:55644	hsa:51633	0.979	0.272	0.28	0.07	12	6663
284	HUMAN09962	HUMAN18096	OSGEP	PES1	hsa:55644	hsa:23481	0.979	0.276	0.28	0.07	14	6162
285	HUMAN09962	HUMAN27975	OSGEP	NMT2	hsa:55644	hsa:9397	0.979	0.281	0.29	0.09	12	5487
286	HUMAN09962	HUMAN19604	OSGEP	DNPEP	hsa:55644	hsa:23549	0.979	0.412	0.41	0.06	13	3205
287	HUMAN25499	HUMAN06616	CCT3	TCP1	hsa:7203	hsa:6950	0.706	0.428	0.56	0.46	12	1612
288	HUMAN25499	HUMAN20457	CCT3	CCT7	hsa:7203	hsa:10574	0.706	0.831	0.71	0.31	15	3
289	HUMAN25499	HUMAN17378	CCT3	CCT8	hsa:7203	hsa:10694	0.706	0.759	0.67	0.27	12	436
290	HUMAN25499	HUMAN20339	CCT3	CCT4	hsa:7203	hsa:10575	0.706	0.752	0.67	0.28	14	427
291	HUMAN25499	HUMAN21592	CCT3	CCT2	hsa:7203	hsa:10576	0.706	0.917	0.71	0.23	13	1
292	HUMAN25499	HUMAN05888	CCT3	HMGCS1	hsa:7203	hsa:3157	0.706	0.384	0.5	0.41	12	2270
293	HUMAN25499	HUMAN14987	CCT3	ATP13A1	hsa:7203	hsa:57130	0.706	0.926	0.69	0.1	12	294
294	HUMAN25499	HUMAN05926	CCT3	SKIV2L2	hsa:7203	hsa:23517	0.706	0.724	0.63	0.2	12	677
295	HUMAN25499	HUMAN25719	CCT3	DIS3	hsa:7203	hsa:22894	0.706	0.837	0.63	0.02	15	711
296	HUMAN25499	HUMAN05097	CCT3	WDR36	hsa:7203	hsa:134430	0.706	0.449	0.48	0.26	13	2511
297	HUMAN25499	HUMAN02981	CCT3	MCM2	hsa:7203	hsa:4171	0.706	0.655	0.62	0.26	12	608
298	HUMAN25499	HUMAN13761	CCT3	FTSJ3	hsa:7203	hsa:117246	0.706	0.601	0.59	0.28	15	702
299	HUMAN25499	HUMAN18903	CCT3	MCM6	hsa:7203	hsa:4175	0.706	0.572	0.59	0.31	12	235
300	HUMAN25499	HUMAN03250	CCT3	GFM1	hsa:7203	hsa:85476	0.706	0.994	0.7	0.01	12	126
301	HUMAN25499	HUMAN20861	CCT3	ABCF3	hsa:7203	hsa:55324	0.706	0.992	0.7	-0.01	12	20127
302	HUMAN25499	HUMAN04258	CCT3	ABCE1	hsa:7203	hsa:6059	0.706	0.992	0.7	0.02	14	138
303	HUMAN25499	HUMAN12444	CCT3	AARS	hsa:7203	hsa:16	0.706	0.985	0.7	0.07	13	92
304	HUMAN25499	HUMAN19628	CCT3	FARSB	hsa:7203	hsa:10056	0.706	0.964	0.7	0.12	12	88
305	HUMAN25499	HUMAN25777	CCT3	NAT10	hsa:7203	hsa:55226	0.706	0.392	0.48	0.36	13	2534
306	HUMAN25499	HUMAN15797	CCT3	RUVBL2	hsa:7203	hsa:10856	0.706	0.459	0.53	0.34	12	1917
307	HUMAN25499	HUMAN27762	CCT3	KRR1	hsa:7203	hsa:11103	0.706	0.356	0.5	0.48	13	2155
308	HUMAN25499	HUMAN15767	CCT3	RPL18	hsa:7203	hsa:6141	0.706	0.292	0.41	0.41	12	3615
309	HUMAN25499	HUMAN06291	CCT3	RPF2	hsa:7203	hsa:84154	0.706	0.281	0.4	0.4	14	4554
310	HUMAN25499	HUMAN21763	CCT3	PSMB2	hsa:7203	hsa:5690	0.706	0.365	0.52	0.49	12	2015
311	HUMAN25499	HUMAN03181	CCT3	EIF2A	hsa:7203	hsa:83939	0.706	0.285	0.4	0.39	12	4685
312	HUMAN25499	HUMAN03271	CCT3	NMD3	hsa:7203	hsa:51068	0.706	0.296	0.42	0.41	12	3537
313	HUMAN25499	HUMAN25997	CCT3	FEN1	hsa:7203	hsa:2237	0.706	0.496	0.57	0.38	12	825
314	HUMAN25499	HUMAN27443	CCT3	ZNF259	hsa:7203	hsa:8882	0.706	0.328	0.47	0.45	12	2706
315	HUMAN25499	HUMAN18096	CCT3	PES1	hsa:7203	hsa:23481	0.706	0.276	0.39	0.4	12	4976
316	HUMAN25499	HUMAN24987	CCT3	PWP1	hsa:7203	hsa:11137	0.706	0.389	0.46	0.31	12	2829
317	HUMAN19305	HUMAN17378	HSPD1P4	CCT8	hsa:3329	hsa:10694	0.991	0.759	0.76	0.12	14	5
318	HUMAN19305	HUMAN07724	HSPD1P4	DLD	hsa:3329	hsa:1738	0.991	0.975	0.98	0.33	12	19
319	HUMAN19305	HUMAN06462	HSPD1P4	PEX7	hsa:3329	hsa:5191	0.991	0.418	0.42	0.08	12	2953
320	HUMAN19305	HUMAN17737	HSPD1P4	ATP6V1E1	hsa:3329	hsa:529	0.991	0.291	0.29	0.06	12	4616
321	HUMAN19305	HUMAN12444	HSPD1P4	AARS	hsa:3329	hsa:16	0.991	0.985	0.98	0.08	12	131
322	HUMAN19305	HUMAN19115	HSPD1P4	OLA1	hsa:3329	hsa:29789	0.991	0.897	0.89	-0.03	13	20127
323	HUMAN19305	HUMAN07405	HSPD1P4	GCLC	hsa:3329	hsa:2729	0.991	0.236	0.24	0.05	12	8188
324	HUMAN06616	HUMAN20457	TCP1	CCT7	hsa:6950	hsa:10574	0.428	0.831	0.51	0.36	14	2064
325	HUMAN06616	HUMAN05043	TCP1	CCT5	hsa:6950	hsa:22948	0.428	0.986	0.43	0.1	14	2616
326	HUMAN06616	HUMAN17378	TCP1	CCT8	hsa:6950	hsa:10694	0.428	0.759	0.56	0.47	14	1550
327	HUMAN06616	HUMAN20339	TCP1	CCT4	hsa:6950	hsa:10575	0.428	0.752	0.53	0.4	15	1799
328	HUMAN06616	HUMAN21592	TCP1	CCT2	hsa:6950	hsa:10576	0.428	0.917	0.46	0.25	14	2371
329	HUMAN06616	HUMAN08740	TCP1	CCT6A	hsa:6950	hsa:908	0.428	0.418	0.85	0.86	16	12
330	HUMAN06616	HUMAN18973	TCP1	GPD2	hsa:6950	hsa:2820	0.428	0.705	0.44	0.21	12	3085
331	HUMAN06616	HUMAN10266	TCP1	SDCCAG1	hsa:6950	hsa:9147	0.428	0.435	0.66	0.64	12	123
332	HUMAN06616	HUMAN02679	TCP1	IARS	hsa:6950	hsa:3376	0.428	0.993	0.43	0.07	12	2629
333	HUMAN06616	HUMAN14377	TCP1	NPC1	hsa:6950	hsa:4864	0.428	0.378	0.55	0.51	12	4670
334	HUMAN06616	HUMAN05419	TCP1	LARS	hsa:6950	hsa:51520	0.428	0.984	0.43	0.06	13	2628
335	HUMAN06616	HUMAN14987	TCP1	ATP13A1	hsa:6950	hsa:57130	0.428	0.926	0.44	0.16	15	2695
336	HUMAN06616	HUMAN14633	TCP1	ATP9B	hsa:6950	hsa:374868	0.428	0.747	0.5	0.35	13	2269
337	HUMAN06616	HUMAN05926	TCP1	SKIV2L2	hsa:6950	hsa:23517	0.428	0.724	0.57	0.49	12	1675
338	HUMAN06616	HUMAN26522	TCP1	WDR3	hsa:6950	hsa:10885	0.428	0.458	0.57	0.5	12	3893
339	HUMAN06616	HUMAN27207	TCP1	HYOU1	hsa:6950	hsa:10525	0.428	0.954	0.39	-0.17	12	20127
340	HUMAN06616	HUMAN25719	TCP1	DIS3	hsa:6950	hsa:22894	0.428	0.837	0.4	0.01	15	3187
341	HUMAN06616	HUMAN03029	TCP1	ATP2C1	hsa:6950	hsa:27032	0.428	0.952	0.44	0.15	12	2651
342	HUMAN06616	HUMAN02981	TCP1	MCM2	hsa:6950	hsa:4171	0.428	0.655	0.55	0.44	13	1418
343	HUMAN06616	HUMAN16579	TCP1	CRNKL1	hsa:6950	hsa:51340	0.428	0.325	0.66	0.69	13	667
344	HUMAN06616	HUMAN25288	TCP1	ALDH18A1	hsa:6950	hsa:5832	0.428	0.803	0.38	-0.02	12	20127
346	HUMAN06616	HUMAN18178	TCP1	MCM5	hsa:6950	hsa:4174	0.428	0.451	0.76	0.76	13	109
347	HUMAN06616	HUMAN05804	TCP1	TARS	hsa:6950	hsa:6897	0.428	0.989	0.43	0.07	13	2628
348	HUMAN06616	HUMAN03250	TCP1	GFM1	hsa:6950	hsa:85476	0.428	0.994	0.43	0.04	12	2646
349	HUMAN06616	HUMAN08450	TCP1	GARS	hsa:6950	hsa:2617	0.428	0.686	0.53	0.41	12	1594
350	HUMAN06616	HUMAN09193	TCP1	MCM7	hsa:6950	hsa:4176	0.428	0.542	0.67	0.63	12	51
351	HUMAN06616	HUMAN20861	TCP1	ABCF3	hsa:6950	hsa:55324	0.428	0.992	0.43	0.06	14	2644
352	HUMAN06616	HUMAN12628	TCP1	KLHDC4	hsa:6950	hsa:54758	0.428	0.3	0.64	0.69	13	1489
353	HUMAN06616	HUMAN25049	TCP1	STIP1	hsa:6950	hsa:10963	0.428	0.643	0.53	0.41	12	2291
354	HUMAN06616	HUMAN22971	TCP1	SGPL1	hsa:6950	hsa:8879	0.428	0.725	0.5	0.33	12	2205
355	HUMAN06616	HUMAN16624	TCP1	NOP56	hsa:6950	hsa:10528	0.428	0.367	0.85	0.87	13	15
356	HUMAN06616	HUMAN15757	TCP1	GRWD1	hsa:6950	hsa:83743	0.428	0.402	0.61	0.58	14	3043
357	HUMAN06616	HUMAN12164	TCP1	GPT2	hsa:6950	hsa:84706	0.428	0.943	0.42	0.02	12	2686
358	HUMAN06616	HUMAN04310	TCP1	PLRG1	hsa:6950	hsa:5356	0.428	0.451	0.56	0.49	12	4456
359	HUMAN06616	HUMAN19388	TCP1	NOP58	hsa:6950	hsa:51602	0.428	0.365	0.85	0.87	12	17
360	HUMAN06616	HUMAN13110	TCP1	NLE1	hsa:6950	hsa:54475	0.428	0.48	0.55	0.47	13	4219
361	HUMAN06616	HUMAN00467	TCP1	GDI1	hsa:6950	hsa:2664	0.428	0.308	0.66	0.7	13	983
362	HUMAN06616	HUMAN27211	TCP1	DPAGT1	hsa:6950	hsa:1798	0.428	0.752	0.43	0.16	14	2878
363	HUMAN06616	HUMAN19564	TCP1	BCS1L	hsa:6950	hsa:617	0.428	0.988	0.43	0.1	12	2628
364	HUMAN06616	HUMAN19610	TCP1	GMPPA	hsa:6950	hsa:29926	0.428	0.935	0.44	0.13	12	2618
365	HUMAN06616	HUMAN03689	TCP1	GMPPB	hsa:6950	hsa:29925	0.428	0.958	0.43	0.08	13	2658
366	HUMAN06616	HUMAN24273	TCP1	EIF2B1	hsa:6950	hsa:1967	0.428	0.637	0.62	0.57	13	665
367	HUMAN06616	HUMAN23596	TCP1	CS	hsa:6950	hsa:1431	0.428	0.821	0.4	0.03	12	3142
368	HUMAN06616	HUMAN12444	TCP1	AARS	hsa:6950	hsa:16	0.428	0.985	0.43	0.04	15	2645
369	HUMAN06616	HUMAN22005	TCP1	GTPBP4	hsa:6950	hsa:23560	0.428	0.961	0.44	0.16	12	2550
370	HUMAN06616	HUMAN19628	TCP1	FARSB	hsa:6950	hsa:10056	0.428	0.964	0.43	0.07	13	2667
371	HUMAN06616	HUMAN14758	TCP1	FARSA	hsa:6950	hsa:2193	0.428	0.984	0.43	0.08	12	2640
372	HUMAN06616	HUMAN23750	TCP1	ATP5C1	hsa:6950	hsa:509	0.428	0.858	0.34	-0.24	12	20127
373	HUMAN06616	HUMAN26607	TCP1	POLE	hsa:6950	hsa:5426	0.428	0.427	0.68	0.67	12	170
374	HUMAN06616	HUMAN15898	TCP1	POLD1	hsa:6950	hsa:5424	0.428	0.447	0.73	0.72	13	137
375	HUMAN06616	HUMAN05893	TCP1	NNT	hsa:6950	hsa:23530	0.428	0.633	0.27	-0.2	12	20127
376	HUMAN06616	HUMAN25777	TCP1	NAT10	hsa:6950	hsa:55226	0.428	0.392	0.66	0.66	12	423
377	HUMAN06616	HUMAN02989	TCP1	RUVBL1	hsa:6950	hsa:8607	0.428	0.989	0.43	0.09	12	2633
378	HUMAN06616	HUMAN27989	TCP1	BMS1	hsa:6950	hsa:9790	0.428	0.294	0.65	0.71	12	1121
379	HUMAN06616	HUMAN12896	TCP1	TSR1	hsa:6950	hsa:55720	0.428	0.282	0.66	0.72	12	803
380	HUMAN06616	HUMAN07405	TCP1	GCLC	hsa:6950	hsa:2729	0.428	0.236	0.55	0.64	14	4605
381	HUMAN06616	HUMAN06291	TCP1	RPF2	hsa:6950	hsa:84154	0.428	0.281	0.65	0.72	12	1093
382	HUMAN06616	HUMAN16996	TCP1	PIGT	hsa:6950	hsa:51604	0.428	0.244	0.57	0.66	12	4057
383	HUMAN06616	HUMAN10556	TCP1	SNW1	hsa:6950	hsa:22938	0.428	0.27	0.63	0.7	12	2221
384	HUMAN06616	HUMAN10550	TCP1	AHSA1	hsa:6950	hsa:10598	0.428	0.295	0.59	0.63	12	3344
385	HUMAN06616	HUMAN25756	TCP1	GPN3	hsa:6950	hsa:51184	0.428	0.321	0.75	0.79	12	159
386	HUMAN06616	HUMAN27008	TCP1	RRP12	hsa:6950	hsa:23223	0.428	0.256	0.6	0.68	13	3263
387	HUMAN06616	HUMAN05543	TCP1	SLU7	hsa:6950	hsa:10569	0.428	0.256	0.6	0.68	13	3263
388	HUMAN06616	HUMAN26713	TCP1	SNORD55	hsa:6950	hsa:6202	0.428	0.36	0.83	0.86	13	56
389	HUMAN06616	HUMAN01825	TCP1	PSMB7	hsa:6950	hsa:5695	0.428	0.426	0.76	0.76	12	134
390	HUMAN06616	HUMAN06700	TCP1	PSMB1	hsa:6950	hsa:5689	0.428	0.397	0.81	0.82	12	91
391	HUMAN06616	HUMAN21784	TCP1	AGL	hsa:6950	hsa:178	0.428	0.314	0.48	0.46	13	4552
392	HUMAN06616	HUMAN12458	TCP1	VAC14	hsa:6950	hsa:55697	0.428	0.263	0.62	0.69	12	2827
393	HUMAN06616	HUMAN08621	TCP1	YKT6	hsa:6950	hsa:10652	0.428	0.283	0.66	0.73	13	629
394	HUMAN06616	HUMAN03271	TCP1	NMD3	hsa:6950	hsa:51068	0.428	0.296	0.69	0.75	12	237
395	HUMAN06616	HUMAN25997	TCP1	FEN1	hsa:6950	hsa:2237	0.428	0.496	0.75	0.74	12	1
396	HUMAN06616	HUMAN20870	TCP1	PSMD2	hsa:6950	hsa:5708	0.428	0.284	0.66	0.73	12	480
397	HUMAN06616	HUMAN18096	TCP1	PES1	hsa:6950	hsa:23481	0.428	0.276	0.64	0.71	12	1462
398	HUMAN06616	HUMAN17865	TCP1	PPIL2	hsa:6950	hsa:23759	0.428	0.859	0.41	0.03	12	3110
399	HUMAN06616	HUMAN05989	TCP1	PPWD1	hsa:6950	hsa:23398	0.428	0.861	0.41	0.03	13	3094
400	HUMAN06616	HUMAN07576	TCP1	KIAA0776	hsa:6950	hsa:23376	0.428	0.157	0.37	0.5	12	9279
401	HUMAN06616	HUMAN12411	TCP1	PRMT7	hsa:6950	hsa:54496	0.428	0.241	0.52	0.59	13	5242
402	HUMAN20457	HUMAN05043	CCT7	CCT5	hsa:10574	hsa:22948	0.831	0.986	0.83	0.06	14	110
403	HUMAN20457	HUMAN17378	CCT7	CCT8	hsa:10574	hsa:10694	0.831	0.759	0.73	0.25	13	311
404	HUMAN20457	HUMAN20339	CCT7	CCT4	hsa:10574	hsa:10575	0.831	0.752	0.73	0.28	14	298
405	HUMAN20457	HUMAN21592	CCT7	CCT2	hsa:10574	hsa:10576	0.831	0.917	0.8	0.16	15	297
406	HUMAN20457	HUMAN08740	CCT7	CCT6A	hsa:10574	hsa:908	0.831	0.418	0.5	0.36	15	2116
407	HUMAN20457	HUMAN05926	CCT7	SKIV2L2	hsa:10574	hsa:23517	0.831	0.724	0.69	0.2	15	568
408	HUMAN20457	HUMAN25719	CCT7	DIS3	hsa:10574	hsa:22894	0.831	0.837	0.73	0.06	15	590
409	HUMAN20457	HUMAN05097	CCT7	WDR36	hsa:10574	hsa:134430	0.831	0.449	0.47	0.2	12	2392
410	HUMAN20457	HUMAN02981	CCT7	MCM2	hsa:10574	hsa:4171	0.831	0.655	0.64	0.21	12	420
411	HUMAN20457	HUMAN16341	CCT7	XAB2	hsa:10574	hsa:56949	0.831	0.313	0.36	0.23	12	3921
412	HUMAN20457	HUMAN18178	CCT7	MCM5	hsa:10574	hsa:4174	0.831	0.451	0.51	0.33	12	2018
413	HUMAN20457	HUMAN05804	CCT7	TARS	hsa:10574	hsa:6897	0.831	0.989	0.83	0.08	14	32
414	HUMAN20457	HUMAN09193	CCT7	MCM7	hsa:10574	hsa:4176	0.831	0.542	0.56	0.23	12	328
415	HUMAN20457	HUMAN04258	CCT7	ABCE1	hsa:10574	hsa:6059	0.831	0.992	0.83	0.05	13	48
416	HUMAN20457	HUMAN15757	CCT7	GRWD1	hsa:10574	hsa:83743	0.831	0.402	0.43	0.18	13	2898
417	HUMAN20457	HUMAN09279	CCT7	DCAF13	hsa:10574	hsa:25879	0.831	0.405	0.43	0.2	15	2801
418	HUMAN20457	HUMAN01714	CCT7	PRPF4	hsa:10574	hsa:9128	0.831	0.458	0.48	0.19	12	2345
419	HUMAN20457	HUMAN03790	CCT7	RFT1	hsa:10574	hsa:91869	0.831	0.258	0.31	0.27	12	6725
420	HUMAN20457	HUMAN13110	CCT7	NLE1	hsa:10574	hsa:54475	0.831	0.48	0.49	0.16	13	2174
421	HUMAN20457	HUMAN27211	CCT7	DPAGT1	hsa:10574	hsa:1798	0.831	0.752	0.65	0	12	20127
422	HUMAN20457	HUMAN19564	CCT7	BCS1L	hsa:10574	hsa:617	0.831	0.988	0.83	0.07	12	63
423	HUMAN20457	HUMAN28079	CCT7	RFC3	hsa:10574	hsa:5983	0.831	0.87	0.77	0.14	12	448
424	HUMAN20457	HUMAN06018	CCT7	CDK7	hsa:10574	hsa:1022	0.831	0.726	0.66	0.11	12	907
425	HUMAN20457	HUMAN26846	CCT7	RFC5	hsa:10574	hsa:5985	0.831	0.979	0.83	0.13	14	31
426	HUMAN20457	HUMAN24273	CCT7	EIF2B1	hsa:10574	hsa:1967	0.831	0.637	0.65	0.28	13	117
427	HUMAN20457	HUMAN02106	CCT7	PMPCA	hsa:10574	hsa:23203	0.831	0.582	0.53	0.02	12	1946
428	HUMAN20457	HUMAN06372	CCT7	TRMT11	hsa:10574	hsa:60487	0.831	0.385	0.45	0.31	12	2594
429	HUMAN20457	HUMAN23596	CCT7	CS	hsa:10574	hsa:1431	0.831	0.821	0.71	0.04	13	653
430	HUMAN20457	HUMAN12444	CCT7	AARS	hsa:10574	hsa:16	0.831	0.985	0.83	0.06	14	128
431	HUMAN20457	HUMAN22005	CCT7	GTPBP4	hsa:10574	hsa:23560	0.831	0.961	0.81	0.07	13	232
432	HUMAN20457	HUMAN19628	CCT7	FARSB	hsa:10574	hsa:10056	0.831	0.964	0.82	0.08	15	213
433	HUMAN20457	HUMAN23750	CCT7	ATP5C1	hsa:10574	hsa:509	0.831	0.858	0.71	-0.09	12	20127
434	HUMAN20457	HUMAN26607	CCT7	POLE	hsa:10574	hsa:5426	0.831	0.427	0.48	0.29	15	2272
435	HUMAN20457	HUMAN15898	CCT7	POLD1	hsa:10574	hsa:5424	0.831	0.447	0.51	0.33	13	2025
436	HUMAN20457	HUMAN02500	CCT7	RCL1	hsa:10574	hsa:10171	0.831	0.386	0.46	0.33	13	2529
437	HUMAN20457	HUMAN02989	CCT7	RUVBL1	hsa:10574	hsa:8607	0.831	0.989	0.83	0.11	15	14
438	HUMAN20457	HUMAN12896	CCT7	TSR1	hsa:10574	hsa:55720	0.831	0.282	0.34	0.28	14	4828
439	HUMAN20457	HUMAN18615	CCT7	NOL10	hsa:10574	hsa:79954	0.831	0.298	0.35	0.26	12	4046
440	HUMAN20457	HUMAN06291	CCT7	RPF2	hsa:10574	hsa:84154	0.831	0.281	0.34	0.28	13	4864
441	HUMAN20457	HUMAN06700	CCT7	PSMB1	hsa:10574	hsa:5689	0.831	0.397	0.45	0.29	12	2536
442	HUMAN20457	HUMAN13244	CCT7	PSMD3	hsa:10574	hsa:5709	0.831	0.279	0.34	0.28	13	5111
443	HUMAN20457	HUMAN20870	CCT7	PSMD2	hsa:10574	hsa:5708	0.831	0.284	0.34	0.28	13	4492
444	HUMAN20457	HUMAN04159	CCT7	MAD2L1	hsa:10574	hsa:4085	0.831	0.253	0.3	0.26	12	6969
445	HUMAN20457	HUMAN08865	CCT7	WBSCR22	hsa:10574	hsa:114049	0.831	0.715	0.67	0.15	12	658
446	HUMAN20457	HUMAN05989	CCT7	PPWD1	hsa:10574	hsa:23398	0.831	0.861	0.74	0.01	16	558
447	HUMAN20457	HUMAN16888	CCT7	CTNNBL1	hsa:10574	hsa:56259	0.831	0.237	0.28	0.25	12	7676
448	HUMAN20457	HUMAN07576	CCT7	KIAA0776	hsa:10574	hsa:23376	0.831	0.157	0.19	0.19	14	10084
449	HUMAN05043	HUMAN17378	CCT5	CCT8	hsa:22948	hsa:10694	0.986	0.759	0.76	0.13	14	4
450	HUMAN05043	HUMAN20339	CCT5	CCT4	hsa:22948	hsa:10575	0.986	0.752	0.76	0.17	13	4
451	HUMAN05043	HUMAN21592	CCT5	CCT2	hsa:22948	hsa:10576	0.986	0.917	0.92	0.28	16	3
452	HUMAN05043	HUMAN08740	CCT5	CCT6A	hsa:22948	hsa:908	0.986	0.418	0.42	0.08	17	2965
453	HUMAN05043	HUMAN10266	CCT5	SDCCAG1	hsa:22948	hsa:9147	0.986	0.435	0.44	0.07	12	2814
454	HUMAN05043	HUMAN06216	CCT5	ASCC3	hsa:22948	hsa:10973	0.986	0.685	0.68	0.05	13	290
455	HUMAN05043	HUMAN02679	CCT5	IARS	hsa:22948	hsa:3376	0.986	0.993	0.98	0.3	13	9
456	HUMAN05043	HUMAN07011	CCT5	SKIV2L	hsa:22948	hsa:6499	0.986	0.693	0.69	0.09	12	226
457	HUMAN05043	HUMAN05419	CCT5	LARS	hsa:22948	hsa:51520	0.986	0.984	0.97	0.12	14	125
458	HUMAN05043	HUMAN14987	CCT5	ATP13A1	hsa:22948	hsa:57130	0.986	0.926	0.92	0.13	12	204
459	HUMAN05043	HUMAN11401	CCT5	EFTUD1	hsa:22948	hsa:79631	0.986	0.997	0.98	0.15	13	8
460	HUMAN05043	HUMAN02524	CCT5	GLDC	hsa:22948	hsa:2731	0.986	0.755	0.76	0.09	12	493
461	HUMAN05043	HUMAN26522	CCT5	WDR3	hsa:22948	hsa:10885	0.986	0.458	0.46	0.11	13	2628
462	HUMAN05043	HUMAN25719	CCT5	DIS3	hsa:22948	hsa:22894	0.986	0.837	0.83	-0.01	15	20127
463	HUMAN05043	HUMAN05097	CCT5	WDR36	hsa:22948	hsa:134430	0.986	0.449	0.46	0.11	12	2703
464	HUMAN05043	HUMAN11595	CCT5	ERCC4	hsa:22948	hsa:2072	0.986	0.357	0.36	0.09	14	3558
465	HUMAN05043	HUMAN18178	CCT5	MCM5	hsa:22948	hsa:4174	0.986	0.451	0.46	0.11	12	2682
466	HUMAN05043	HUMAN05804	CCT5	TARS	hsa:22948	hsa:6897	0.986	0.989	0.98	0.07	13	102
467	HUMAN05043	HUMAN03250	CCT5	GFM1	hsa:22948	hsa:85476	0.986	0.994	0.98	0.21	12	13
468	HUMAN05043	HUMAN20861	CCT5	ABCF3	hsa:22948	hsa:55324	0.986	0.992	0.98	0.08	13	57
469	HUMAN05043	HUMAN04258	CCT5	ABCE1	hsa:22948	hsa:6059	0.986	0.992	0.98	-0.01	12	20127
470	HUMAN05043	HUMAN09279	CCT5	DCAF13	hsa:22948	hsa:25879	0.986	0.405	0.41	0.08	12	3059
471	HUMAN05043	HUMAN13110	CCT5	NLE1	hsa:22948	hsa:54475	0.986	0.48	0.49	0.1	12	2459
472	HUMAN05043	HUMAN27211	CCT5	DPAGT1	hsa:22948	hsa:1798	0.986	0.752	0.76	0.17	14	31
473	HUMAN05043	HUMAN28079	CCT5	RFC3	hsa:22948	hsa:5983	0.986	0.87	0.86	0.06	13	174
474	HUMAN05043	HUMAN00717	CCT5	FTSJ1	hsa:22948	hsa:24140	0.986	0.563	0.56	0.05	12	921
475	HUMAN05043	HUMAN24273	CCT5	EIF2B1	hsa:22948	hsa:1967	0.986	0.637	0.64	0.09	12	353
476	HUMAN05043	HUMAN12444	CCT5	AARS	hsa:22948	hsa:16	0.986	0.985	0.97	0.12	14	122
477	HUMAN05043	HUMAN05337	CCT5	HARS	hsa:22948	hsa:3035	0.986	0.987	0.97	0.06	12	116
478	HUMAN05043	HUMAN22005	CCT5	GTPBP4	hsa:22948	hsa:23560	0.986	0.961	0.95	0.02	14	161
479	HUMAN05043	HUMAN19628	CCT5	FARSB	hsa:22948	hsa:10056	0.986	0.964	0.96	0.16	14	147
480	HUMAN05043	HUMAN26607	CCT5	POLE	hsa:22948	hsa:5426	0.986	0.427	0.43	0.09	12	2878
481	HUMAN05043	HUMAN00580	CCT5	POLA1	hsa:22948	hsa:5422	0.986	0.449	0.46	0.11	14	2703
482	HUMAN05043	HUMAN15898	CCT5	POLD1	hsa:22948	hsa:5424	0.986	0.447	0.45	0.11	14	2719
483	HUMAN05043	HUMAN02989	CCT5	RUVBL1	hsa:22948	hsa:8607	0.986	0.989	0.98	0.07	12	102
484	HUMAN05043	HUMAN12896	CCT5	TSR1	hsa:22948	hsa:55720	0.986	0.282	0.29	0.08	14	5341
485	HUMAN05043	HUMAN07242	CCT5	BYSL	hsa:22948	hsa:705	0.986	0.272	0.28	0.07	12	6432
486	HUMAN05043	HUMAN27950	CCT5	ALG8	hsa:22948	hsa:79053	0.986	0.242	0.25	0.07	12	7866
487	HUMAN05043	HUMAN06291	CCT5	RPF2	hsa:22948	hsa:84154	0.986	0.281	0.28	0.08	13	5427
488	HUMAN05043	HUMAN16996	CCT5	PIGT	hsa:22948	hsa:51604	0.986	0.244	0.25	0.07	12	7786
489	HUMAN05043	HUMAN10550	CCT5	AHSA1	hsa:22948	hsa:10598	0.986	0.295	0.3	0.06	12	4515
490	HUMAN05043	HUMAN21784	CCT5	AGL	hsa:22948	hsa:178	0.986	0.314	0.32	0.06	12	4205
491	HUMAN05043	HUMAN03271	CCT5	NMD3	hsa:22948	hsa:51068	0.986	0.296	0.3	0.06	12	4491
492	HUMAN05043	HUMAN27443	CCT5	ZNF259	hsa:22948	hsa:8882	0.986	0.328	0.33	0.08	12	3961
493	HUMAN05043	HUMAN04303	CCT5	MND1	hsa:22948	hsa:84057	0.986	0.235	0.24	0.07	12	8177
494	HUMAN05043	HUMAN20870	CCT5	PSMD2	hsa:22948	hsa:5708	0.986	0.284	0.29	0.08	12	5101
495	HUMAN05043	HUMAN05989	CCT5	PPWD1	hsa:22948	hsa:23398	0.986	0.861	0.86	0.1	12	424
496	HUMAN17378	HUMAN20339	CCT8	CCT4	hsa:10694	hsa:10575	0.759	0.752	0.72	0.34	13	308
497	HUMAN17378	HUMAN21592	CCT8	CCT2	hsa:10694	hsa:10576	0.759	0.917	0.77	0.28	13	1
498	HUMAN17378	HUMAN08740	CCT8	CCT6A	hsa:10694	hsa:908	0.759	0.418	0.53	0.43	17	1485
499	HUMAN17378	HUMAN03676	CCT8	AMT	hsa:10694	hsa:275	0.759	0.763	0.61	-0.02	13	20127
500	HUMAN17378	HUMAN02679	CCT8	IARS	hsa:10694	hsa:3376	0.759	0.993	0.76	0.01	12	108
501	HUMAN17378	HUMAN14377	CCT8	NPC1	hsa:10694	hsa:4864	0.759	0.378	0.4	0.2	12	3088
502	HUMAN17378	HUMAN01630	CCT8	SMC2	hsa:10694	hsa:10592	0.759	0.836	0.7	0.12	12	393
503	HUMAN17378	HUMAN05419	CCT8	LARS	hsa:10694	hsa:51520	0.759	0.984	0.76	0.06	12	109
504	HUMAN17378	HUMAN14987	CCT8	ATP13A1	hsa:10694	hsa:57130	0.759	0.926	0.73	0.09	13	279
505	HUMAN17378	HUMAN11401	CCT8	EFTUD1	hsa:10694	hsa:79631	0.759	0.997	0.76	0.06	12	26
506	HUMAN17378	HUMAN05926	CCT8	SKIV2L2	hsa:10694	hsa:23517	0.759	0.724	0.68	0.26	12	448
507	HUMAN17378	HUMAN26522	CCT8	WDR3	hsa:10694	hsa:10885	0.759	0.458	0.47	0.19	12	2184
508	HUMAN17378	HUMAN25719	CCT8	DIS3	hsa:10694	hsa:22894	0.759	0.837	0.64	-0.09	13	20127
509	HUMAN17378	HUMAN02981	CCT8	MCM2	hsa:10694	hsa:4171	0.759	0.655	0.6	0.15	13	623
510	HUMAN17378	HUMAN03105	CCT8	COPB2	hsa:10694	hsa:9276	0.759	0.43	0.46	0.23	12	2287
511	HUMAN17378	HUMAN16579	CCT8	CRNKL1	hsa:10694	hsa:51340	0.759	0.325	0.4	0.31	13	3199
512	HUMAN17378	HUMAN18903	CCT8	MCM6	hsa:10694	hsa:4175	0.759	0.572	0.55	0.18	12	816
513	HUMAN17378	HUMAN25288	CCT8	ALDH18A1	hsa:10694	hsa:5832	0.759	0.803	0.63	-0.03	12	20127
514	HUMAN17378	HUMAN05804	CCT8	TARS	hsa:10694	hsa:6897	0.759	0.989	0.75	0.01	12	144
515	HUMAN17378	HUMAN01844	CCT8	HSPA5	hsa:10694	hsa:3309	0.759	0.955	0.73	-0.04	12	20127
516	HUMAN17378	HUMAN04027	CCT8	TOMM70A	hsa:10694	hsa:9868	0.759	0.607	0.57	0.18	12	1264
517	HUMAN17378	HUMAN25049	CCT8	STIP1	hsa:10694	hsa:10963	0.759	0.643	0.62	0.23	13	590
518	HUMAN17378	HUMAN06281	CCT8	CDC40	hsa:10694	hsa:51362	0.759	0.444	0.46	0.2	12	2272
519	HUMAN17378	HUMAN15757	CCT8	GRWD1	hsa:10694	hsa:83743	0.759	0.402	0.44	0.25	13	2509
520	HUMAN17378	HUMAN09279	CCT8	DCAF13	hsa:10694	hsa:25879	0.759	0.405	0.44	0.23	12	2526
521	HUMAN17378	HUMAN01714	CCT8	PRPF4	hsa:10694	hsa:9128	0.759	0.458	0.46	0.18	13	2260
522	HUMAN17378	HUMAN14375	CCT8	RIOK3	hsa:10694	hsa:8780	0.759	0.438	0.49	0.29	12	1882
523	HUMAN17378	HUMAN13110	CCT8	NLE1	hsa:10694	hsa:54475	0.759	0.48	0.48	0.17	12	2026
524	HUMAN17378	HUMAN03689	CCT8	GMPPB	hsa:10694	hsa:29925	0.759	0.958	0.75	0.1	12	179
525	HUMAN17378	HUMAN03995	CCT8	SEC13	hsa:10694	hsa:6396	0.759	0.389	0.45	0.29	13	2474
526	HUMAN17378	HUMAN28079	CCT8	RFC3	hsa:10694	hsa:5983	0.759	0.87	0.71	0.11	13	341
527	HUMAN17378	HUMAN25360	CCT8	EIF3I	hsa:10694	hsa:8668	0.759	0.422	0.45	0.22	12	2443
528	HUMAN17378	HUMAN08883	CCT8	RFC2	hsa:10694	hsa:5982	0.759	0.963	0.75	0.07	12	196
529	HUMAN17378	HUMAN10510	CCT8	EIF2B2	hsa:10694	hsa:8892	0.759	0.632	0.63	0.29	12	287
530	HUMAN17378	HUMAN26846	CCT8	RFC5	hsa:10694	hsa:5985	0.759	0.979	0.75	0.07	12	118
531	HUMAN17378	HUMAN23570	CCT8	CDK2	hsa:10694	hsa:1017	0.759	0.731	0.63	0.11	13	790
532	HUMAN17378	HUMAN24273	CCT8	EIF2B1	hsa:10694	hsa:1967	0.759	0.637	0.63	0.29	12	453
533	HUMAN17378	HUMAN01946	CCT8	DOLPP1	hsa:10694	hsa:57171	0.759	0.236	0.31	0.3	12	7420
534	HUMAN17378	HUMAN17737	CCT8	ATP6V1E1	hsa:10694	hsa:529	0.759	0.291	0.38	0.35	13	3611
535	HUMAN17378	HUMAN20267	CCT8	MSH6	hsa:10694	hsa:2956	0.759	0.856	0.69	0.06	12	413
536	HUMAN17378	HUMAN14613	CCT8	CNDP2	hsa:10694	hsa:55748	0.759	0.501	0.46	0.08	12	2055
537	HUMAN17378	HUMAN18613	CCT8	ODC1	hsa:10694	hsa:4953	0.759	0.892	0.7	0.01	12	386
538	HUMAN17378	HUMAN23596	CCT8	CS	hsa:10694	hsa:1431	0.759	0.821	0.63	-0.06	12	20127
539	HUMAN17378	HUMAN12444	CCT8	AARS	hsa:10694	hsa:16	0.759	0.985	0.75	0.03	13	148
540	HUMAN17378	HUMAN05337	CCT8	HARS	hsa:10694	hsa:3035	0.759	0.987	0.75	0.02	12	148
541	HUMAN17378	HUMAN22005	CCT8	GTPBP4	hsa:10694	hsa:23560	0.759	0.961	0.75	0.11	14	152
542	HUMAN17378	HUMAN18133	CCT8	DRG1	hsa:10694	hsa:4733	0.759	0.99	0.76	0.04	12	98
543	HUMAN17378	HUMAN19628	CCT8	FARSB	hsa:10694	hsa:10056	0.759	0.964	0.75	0.06	14	204
544	HUMAN17378	HUMAN26607	CCT8	POLE	hsa:10694	hsa:5426	0.759	0.427	0.48	0.29	14	1996
545	HUMAN17378	HUMAN15898	CCT8	POLD1	hsa:10694	hsa:5424	0.759	0.447	0.49	0.28	12	1838
546	HUMAN17378	HUMAN02500	CCT8	RCL1	hsa:10694	hsa:10171	0.759	0.386	0.47	0.36	12	2152
547	HUMAN17378	HUMAN20355	CCT8	UGP2	hsa:10694	hsa:7360	0.759	0.319	0.39	0.3	13	3387
548	HUMAN17378	HUMAN14002	CCT8	SRP68	hsa:10694	hsa:6730	0.759	0.266	0.35	0.33	15	5952
549	HUMAN17378	HUMAN02989	CCT8	RUVBL1	hsa:10694	hsa:8607	0.759	0.989	0.75	0.01	13	144
550	HUMAN17378	HUMAN27989	CCT8	BMS1	hsa:10694	hsa:9790	0.759	0.294	0.38	0.35	12	3535
551	HUMAN17378	HUMAN12896	CCT8	TSR1	hsa:10694	hsa:55720	0.759	0.282	0.37	0.35	12	4288
552	HUMAN17378	HUMAN07405	CCT8	GCLC	hsa:10694	hsa:2729	0.759	0.236	0.31	0.31	12	7295
553	HUMAN17378	HUMAN20737	CCT8	UNC50	hsa:10694	hsa:25972	0.759	0.227	0.3	0.31	13	7639
554	HUMAN17378	HUMAN18382	CCT8	POLR3H	hsa:10694	hsa:171568	0.759	0.356	0.47	0.42	13	2196
555	HUMAN17378	HUMAN24689	CCT8	COPB1	hsa:10694	hsa:1315	0.759	0.285	0.38	0.36	12	3876
556	HUMAN17378	HUMAN03008	CCT8	COPG	hsa:10694	hsa:22820	0.759	0.286	0.38	0.36	13	3811
557	HUMAN17378	HUMAN24357	CCT8	RABGGTB	hsa:10694	hsa:5876	0.759	0.3	0.39	0.35	12	3354
558	HUMAN17378	HUMAN06046	CCT8	GTF2H2B	hsa:10694	hsa:2966	0.759	0.282	0.37	0.34	13	4516
559	HUMAN17378	HUMAN10550	CCT8	AHSA1	hsa:10694	hsa:10598	0.759	0.295	0.36	0.28	13	5106
560	HUMAN17378	HUMAN25756	CCT8	GPN3	hsa:10694	hsa:51184	0.759	0.321	0.42	0.39	13	2796
561	HUMAN17378	HUMAN01825	CCT8	PSMB7	hsa:10694	hsa:5695	0.759	0.426	0.52	0.4	12	1539
562	HUMAN17378	HUMAN21763	CCT8	PSMB2	hsa:10694	hsa:5690	0.759	0.365	0.48	0.43	12	1983
563	HUMAN17378	HUMAN23309	CCT8	BTAF1	hsa:10694	hsa:9044	0.759	0.667	0.61	0.17	12	1070
564	HUMAN17378	HUMAN21363	CCT8	GBF1	hsa:10694	hsa:8729	0.759	0.286	0.37	0.34	13	4295
565	HUMAN17378	HUMAN08621	CCT8	YKT6	hsa:10694	hsa:10652	0.759	0.283	0.37	0.35	12	4086
566	HUMAN17378	HUMAN23697	CCT8	SSRP1	hsa:10694	hsa:6749	0.759	0.283	0.37	0.35	13	4086
567	HUMAN17378	HUMAN09996	CCT8	SUPT16H	hsa:10694	hsa:11198	0.759	0.478	0.55	0.37	12	992
568	HUMAN17378	HUMAN09805	CCT8	EIF5	hsa:10694	hsa:1983	0.759	0.364	0.48	0.43	12	2013
569	HUMAN17378	HUMAN03534	CCT8	SACM1L	hsa:10694	hsa:22908	0.759	0.284	0.37	0.35	13	4038
570	HUMAN17378	HUMAN18838	CCT8	IMP4	hsa:10694	hsa:92856	0.759	0.311	0.41	0.37	13	3044
571	HUMAN17378	HUMAN23633	CCT8	RPLP0	hsa:10694	hsa:6175	0.759	0.372	0.49	0.42	12	1911
572	HUMAN17378	HUMAN20870	CCT8	PSMD2	hsa:10694	hsa:5708	0.759	0.284	0.37	0.35	12	4038
573	HUMAN17378	HUMAN17159	CCT8	STX16	hsa:10694	hsa:8675	0.759	0.28	0.37	0.35	12	4474
574	HUMAN17378	HUMAN21651	CCT8	EIF3F	hsa:10694	hsa:8665	0.759	0.289	0.38	0.36	12	3567
575	HUMAN17378	HUMAN11198	CCT8	RPL4	hsa:10694	hsa:6124	0.759	0.404	0.52	0.43	12	1600
576	HUMAN17378	HUMAN19604	CCT8	DNPEP	hsa:10694	hsa:23549	0.759	0.412	0.43	0.19	12	2668
577	HUMAN17378	HUMAN17865	CCT8	PPIL2	hsa:10694	hsa:23759	0.759	0.859	0.66	-0.06	13	20127
578	HUMAN17378	HUMAN05989	CCT8	PPWD1	hsa:10694	hsa:23398	0.759	0.861	0.67	-0.04	14	20127
579	HUMAN20339	HUMAN21592	CCT4	CCT2	hsa:10575	hsa:10576	0.752	0.917	0.77	0.33	16	2
580	HUMAN20339	HUMAN08740	CCT4	CCT6A	hsa:10575	hsa:908	0.752	0.418	0.54	0.44	15	1672
581	HUMAN20339	HUMAN03264	CCT4	SMC4	hsa:10575	hsa:10051	0.752	0.807	0.65	0.03	13	665
582	HUMAN20339	HUMAN02679	CCT4	IARS	hsa:10575	hsa:3376	0.752	0.993	0.75	0.09	13	37
583	HUMAN20339	HUMAN14987	CCT4	ATP13A1	hsa:10575	hsa:57130	0.752	0.926	0.73	0.12	14	315
584	HUMAN20339	HUMAN11401	CCT4	EFTUD1	hsa:10575	hsa:79631	0.752	0.997	0.75	0.05	14	63
585	HUMAN20339	HUMAN05926	CCT4	SKIV2L2	hsa:10575	hsa:23517	0.752	0.724	0.62	0.1	12	905
586	HUMAN20339	HUMAN25719	CCT4	DIS3	hsa:10575	hsa:22894	0.752	0.837	0.67	0.04	18	556
587	HUMAN20339	HUMAN05097	CCT4	WDR36	hsa:10575	hsa:134430	0.752	0.449	0.47	0.21	14	2405
588	HUMAN20339	HUMAN02981	CCT4	MCM2	hsa:10575	hsa:4171	0.752	0.655	0.62	0.22	12	617
589	HUMAN20339	HUMAN11595	CCT4	ERCC4	hsa:10575	hsa:2072	0.752	0.357	0.47	0.41	13	2387
591	HUMAN20339	HUMAN18178	CCT4	MCM5	hsa:10575	hsa:4174	0.752	0.451	0.55	0.41	12	1542
592	HUMAN20339	HUMAN03250	CCT4	GFM1	hsa:10575	hsa:85476	0.752	0.994	0.75	0.11	12	20
593	HUMAN20339	HUMAN08450	CCT4	GARS	hsa:10575	hsa:2617	0.752	0.686	0.63	0.19	12	481
594	HUMAN20339	HUMAN12628	CCT4	KLHDC4	hsa:10575	hsa:54758	0.752	0.3	0.39	0.35	12	3675
595	HUMAN20339	HUMAN04258	CCT4	ABCE1	hsa:10575	hsa:6059	0.752	0.992	0.75	0.08	12	52
596	HUMAN20339	HUMAN24272	CCT4	DDX55	hsa:10575	hsa:57696	0.752	0.973	0.75	0.07	12	185
597	HUMAN20339	HUMAN25049	CCT4	STIP1	hsa:10575	hsa:10963	0.752	0.643	0.58	0.14	12	1364
598	HUMAN20339	HUMAN15757	CCT4	GRWD1	hsa:10575	hsa:83743	0.752	0.402	0.44	0.23	12	2837
599	HUMAN20339	HUMAN13110	CCT4	NLE1	hsa:10575	hsa:54475	0.752	0.48	0.48	0.18	12	2199
600	HUMAN20339	HUMAN00467	CCT4	GDI1	hsa:10575	hsa:2664	0.752	0.308	0.39	0.32	12	3717
601	HUMAN20339	HUMAN27211	CCT4	DPAGT1	hsa:10575	hsa:1798	0.752	0.752	0.64	0.12	12	687
602	HUMAN20339	HUMAN26846	CCT4	RFC5	hsa:10575	hsa:5985	0.752	0.979	0.75	0.08	13	126
603	HUMAN20339	HUMAN24273	CCT4	EIF2B1	hsa:10575	hsa:1967	0.752	0.637	0.64	0.29	13	478
604	HUMAN20339	HUMAN20267	CCT4	MSH6	hsa:10575	hsa:2956	0.752	0.856	0.7	0.12	13	454
605	HUMAN20339	HUMAN18381	CCT4	ACO2	hsa:10575	hsa:50	0.752	0.923	0.71	0.03	13	418
606	HUMAN20339	HUMAN25705	CCT4	ALG11	hsa:10575	hsa:440138	0.752	0.681	0.59	0.1	12	1284
607	HUMAN20339	HUMAN23596	CCT4	CS	hsa:10575	hsa:1431	0.752	0.821	0.64	-0.03	12	20127
608	HUMAN20339	HUMAN12444	CCT4	AARS	hsa:10575	hsa:16	0.752	0.985	0.75	0.04	13	158
609	HUMAN20339	HUMAN22005	CCT4	GTPBP4	hsa:10575	hsa:23560	0.752	0.961	0.74	0.09	14	208
610	HUMAN20339	HUMAN19628	CCT4	FARSB	hsa:10575	hsa:10056	0.752	0.964	0.75	0.13	13	106
611	HUMAN20339	HUMAN04619	CCT4	UGDH	hsa:10575	hsa:7358	0.752	0.808	0.62	-0.06	12	20127
612	HUMAN20339	HUMAN26607	CCT4	POLE	hsa:10575	hsa:5426	0.752	0.427	0.53	0.41	15	1731
613	HUMAN20339	HUMAN15898	CCT4	POLD1	hsa:10575	hsa:5424	0.752	0.447	0.55	0.41	14	1578
614	HUMAN20339	HUMAN25777	CCT4	NAT10	hsa:10575	hsa:55226	0.752	0.392	0.51	0.43	12	1943
615	HUMAN20339	HUMAN20355	CCT4	UGP2	hsa:10575	hsa:7360	0.752	0.319	0.39	0.3	12	3677
616	HUMAN20339	HUMAN02989	CCT4	RUVBL1	hsa:10575	hsa:8607	0.752	0.989	0.75	0.05	13	124
617	HUMAN20339	HUMAN27989	CCT4	BMS1	hsa:10575	hsa:9790	0.752	0.294	0.38	0.35	16	3792
618	HUMAN20339	HUMAN12896	CCT4	TSR1	hsa:10575	hsa:55720	0.752	0.282	0.37	0.36	14	4471
619	HUMAN20339	HUMAN27762	CCT4	KRR1	hsa:10575	hsa:11103	0.752	0.356	0.47	0.43	12	2272
620	HUMAN20339	HUMAN00676	CCT4	UBA1	hsa:10575	hsa:7317	0.752	0.897	0.73	0.14	13	374
621	HUMAN20339	HUMAN18615	CCT4	NOL10	hsa:10575	hsa:79954	0.752	0.298	0.38	0.33	12	3883
622	HUMAN20339	HUMAN24275	CCT4	GTF2H3	hsa:10575	hsa:2967	0.752	0.244	0.32	0.33	13	7186
623	HUMAN20339	HUMAN24745	CCT4	NOC2L	hsa:10575	hsa:26155	0.752	0.269	0.36	0.35	12	5900
624	HUMAN20339	HUMAN06291	CCT4	RPF2	hsa:10575	hsa:84154	0.752	0.281	0.37	0.36	14	4573
625	HUMAN20339	HUMAN16996	CCT4	PIGT	hsa:10575	hsa:51604	0.752	0.244	0.32	0.33	14	7186
626	HUMAN20339	HUMAN06046	CCT4	GTF2H2B	hsa:10575	hsa:2966	0.752	0.282	0.37	0.35	12	4599
627	HUMAN20339	HUMAN25756	CCT4	GPN3	hsa:10575	hsa:51184	0.752	0.321	0.43	0.39	12	2996
628	HUMAN20339	HUMAN05543	CCT4	SLU7	hsa:10575	hsa:10569	0.752	0.256	0.34	0.34	12	6627
629	HUMAN20339	HUMAN01825	CCT4	PSMB7	hsa:10575	hsa:5695	0.752	0.426	0.51	0.36	12	1908
630	HUMAN20339	HUMAN25462	CCT4	PSMB4	hsa:10575	hsa:5692	0.752	0.366	0.48	0.43	12	2140
631	HUMAN20339	HUMAN21763	CCT4	PSMB2	hsa:10575	hsa:5690	0.752	0.365	0.49	0.44	12	2129
632	HUMAN20339	HUMAN21784	CCT4	AGL	hsa:10575	hsa:178	0.752	0.314	0.36	0.22	13	5971
633	HUMAN20339	HUMAN03181	CCT4	EIF2A	hsa:10575	hsa:83939	0.752	0.285	0.38	0.35	12	4391
634	HUMAN20339	HUMAN23309	CCT4	BTAF1	hsa:10575	hsa:9044	0.752	0.667	0.58	0.09	14	1386
635	HUMAN20339	HUMAN12838	CCT4	ATPAF2	hsa:10575	hsa:91647	0.752	0.312	0.35	0.2	12	6432
636	HUMAN20339	HUMAN14563	CCT4	PIGN	hsa:10575	hsa:23556	0.752	0.284	0.37	0.33	12	5084
637	HUMAN20339	HUMAN12458	CCT4	VAC14	hsa:10575	hsa:55697	0.752	0.263	0.35	0.34	13	6280
638	HUMAN20339	HUMAN18838	CCT4	IMP4	hsa:10575	hsa:92856	0.752	0.311	0.41	0.38	12	3235
639	HUMAN20339	HUMAN25997	CCT4	FEN1	hsa:10575	hsa:2237	0.752	0.496	0.57	0.38	13	550
640	HUMAN20339	HUMAN09473	CCT4	OPLAH	hsa:10575	hsa:26873	0.752	0.529	0.51	0.15	12	1624
641	HUMAN20339	HUMAN26073	CCT4	MRTO4	hsa:10575	hsa:51154	0.752	0.354	0.47	0.42	12	2357
642	HUMAN20339	HUMAN27080	CCT4	PRIM1	hsa:10575	hsa:5557	0.752	0.346	0.46	0.42	12	2519
643	HUMAN20339	HUMAN11198	CCT4	RPL4	hsa:10575	hsa:6124	0.752	0.404	0.51	0.41	12	1905
644	HUMAN20339	HUMAN05989	CCT4	PPWD1	hsa:10575	hsa:23398	0.752	0.861	0.66	-0.04	13	20127
645	HUMAN21592	HUMAN08740	CCT2	CCT6A	hsa:10576	hsa:908	0.917	0.418	0.45	0.25	16	2506
646	HUMAN21592	HUMAN09772	CCT2	WARS	hsa:10576	hsa:7453	0.917	0.552	0.57	0.21	14	257
647	HUMAN21592	HUMAN09554	CCT2	IMPAD1	hsa:10576	hsa:54928	0.917	0.5	0.47	-0.04	12	20127
648	HUMAN21592	HUMAN14987	CCT2	ATP13A1	hsa:10576	hsa:57130	0.917	0.926	0.87	0.1	13	389
649	HUMAN21592	HUMAN11401	CCT2	EFTUD1	hsa:10576	hsa:79631	0.917	0.997	0.92	0.12	13	8
650	HUMAN21592	HUMAN26522	CCT2	WDR3	hsa:10576	hsa:10885	0.917	0.458	0.46	0.09	13	2462
651	HUMAN21592	HUMAN25719	CCT2	DIS3	hsa:10576	hsa:22894	0.917	0.837	0.77	-0.03	18	20127
653	HUMAN21592	HUMAN08450	CCT2	GARS	hsa:10576	hsa:2617	0.917	0.686	0.67	0.13	13	219
654	HUMAN21592	HUMAN20861	CCT2	ABCF3	hsa:10576	hsa:55324	0.917	0.992	0.91	0.01	12	89
655	HUMAN21592	HUMAN04258	CCT2	ABCE1	hsa:10576	hsa:6059	0.917	0.992	0.91	0.01	12	89
656	HUMAN21592	HUMAN16624	CCT2	NOP56	hsa:10576	hsa:10528	0.917	0.367	0.4	0.23	13	2989
657	HUMAN21592	HUMAN13110	CCT2	NLE1	hsa:10576	hsa:54475	0.917	0.48	0.48	0.07	12	2294
658	HUMAN21592	HUMAN24273	CCT2	EIF2B1	hsa:10576	hsa:1967	0.917	0.637	0.64	0.17	12	281
659	HUMAN21592	HUMAN20264	CCT2	MSH2	hsa:10576	hsa:4436	0.917	0.856	0.79	-0.03	13	20127
660	HUMAN21592	HUMAN06372	CCT2	TRMT11	hsa:10576	hsa:60487	0.917	0.385	0.42	0.22	13	2823
661	HUMAN21592	HUMAN12444	CCT2	AARS	hsa:10576	hsa:16	0.917	0.985	0.91	0.08	12	127
662	HUMAN21592	HUMAN05337	CCT2	HARS	hsa:10576	hsa:3035	0.917	0.987	0.91	0.09	12	88
663	HUMAN21592	HUMAN19628	CCT2	FARSB	hsa:10576	hsa:10056	0.917	0.964	0.89	0.08	14	220
664	HUMAN21592	HUMAN00580	CCT2	POLA1	hsa:10576	hsa:5422	0.917	0.449	0.47	0.17	14	2340
665	HUMAN21592	HUMAN25777	CCT2	NAT10	hsa:10576	hsa:55226	0.917	0.392	0.41	0.15	12	2903
666	HUMAN21592	HUMAN02500	CCT2	RCL1	hsa:10576	hsa:10171	0.917	0.386	0.42	0.22	12	2827
667	HUMAN21592	HUMAN12896	CCT2	TSR1	hsa:10576	hsa:55720	0.917	0.282	0.31	0.19	14	4949
668	HUMAN21592	HUMAN12427	CCT2	NIP7	hsa:10576	hsa:51388	0.917	0.272	0.3	0.18	12	6050
669	HUMAN21592	HUMAN18615	CCT2	NOL10	hsa:10576	hsa:79954	0.917	0.298	0.32	0.19	14	4075
670	HUMAN21592	HUMAN06291	CCT2	RPF2	hsa:10576	hsa:84154	0.917	0.281	0.31	0.19	14	5056
671	HUMAN21592	HUMAN10550	CCT2	AHSA1	hsa:10576	hsa:10598	0.917	0.295	0.32	0.16	12	4252
672	HUMAN21592	HUMAN27008	CCT2	RRP12	hsa:10576	hsa:23223	0.917	0.256	0.28	0.18	13	6961
673	HUMAN21592	HUMAN21784	CCT2	AGL	hsa:10576	hsa:178	0.917	0.314	0.32	0.06	13	4270
674	HUMAN21592	HUMAN23309	CCT2	BTAF1	hsa:10576	hsa:9044	0.917	0.667	0.65	0.11	13	1099
675	HUMAN21592	HUMAN12458	CCT2	VAC14	hsa:10576	hsa:55697	0.917	0.263	0.29	0.18	12	6632
676	HUMAN21592	HUMAN18838	CCT2	IMP4	hsa:10576	hsa:92856	0.917	0.311	0.34	0.19	13	3838
677	HUMAN21592	HUMAN25997	CCT2	FEN1	hsa:10576	hsa:2237	0.917	0.496	0.52	0.2	12	2041
678	HUMAN21592	HUMAN27080	CCT2	PRIM1	hsa:10576	hsa:5557	0.917	0.346	0.38	0.21	12	3276
679	HUMAN21592	HUMAN05989	CCT2	PPWD1	hsa:10576	hsa:23398	0.917	0.861	0.8	0.03	12	551
680	HUMAN21592	HUMAN07576	CCT2	KIAA0776	hsa:10576	hsa:23376	0.917	0.157	0.17	0.13	12	10139
681	HUMAN21592	HUMAN11607	CCT2	NOMO2	hsa:10576	hsa:283820	0.917	0.152	0.16	0.12	12	10301
682	HUMAN08740	HUMAN02679	CCT6A	IARS	hsa:908	hsa:3376	0.418	0.993	0.42	0.07	13	2611
683	HUMAN08740	HUMAN24640	CCT6A	COPA	hsa:908	hsa:1314	0.418	0.425	0.55	0.5	12	4479
684	HUMAN08740	HUMAN05419	CCT6A	LARS	hsa:908	hsa:51520	0.418	0.984	0.42	0.04	12	2619
685	HUMAN08740	HUMAN14987	CCT6A	ATP13A1	hsa:908	hsa:57130	0.418	0.926	0.43	0.15	15	2678
686	HUMAN08740	HUMAN05926	CCT6A	SKIV2L2	hsa:908	hsa:23517	0.418	0.724	0.54	0.45	14	1856
687	HUMAN08740	HUMAN26522	CCT6A	WDR3	hsa:908	hsa:10885	0.418	0.458	0.53	0.46	12	4994
688	HUMAN08740	HUMAN25719	CCT6A	DIS3	hsa:908	hsa:22894	0.418	0.837	0.38	-0.03	15	20127
689	HUMAN08740	HUMAN05097	CCT6A	WDR36	hsa:908	hsa:134430	0.418	0.449	0.53	0.46	13	5121
690	HUMAN08740	HUMAN02981	CCT6A	MCM2	hsa:908	hsa:4171	0.418	0.655	0.57	0.5	12	909
691	HUMAN08740	HUMAN03105	CCT6A	COPB2	hsa:908	hsa:9276	0.418	0.43	0.55	0.5	12	4521
692	HUMAN08740	HUMAN11595	CCT6A	ERCC4	hsa:908	hsa:2072	0.418	0.357	0.82	0.84	14	104
693	HUMAN08740	HUMAN23470	CCT6A	USP5	hsa:908	hsa:8078	0.418	0.288	0.68	0.74	12	568
695	HUMAN08740	HUMAN18178	CCT6A	MCM5	hsa:908	hsa:4174	0.418	0.451	0.8	0.8	12	52
696	HUMAN08740	HUMAN04258	CCT6A	ABCE1	hsa:908	hsa:6059	0.418	0.992	0.42	0.08	12	2616
697	HUMAN08740	HUMAN24272	CCT6A	DDX55	hsa:908	hsa:57696	0.418	0.973	0.42	0.09	12	2640
698	HUMAN08740	HUMAN25049	CCT6A	STIP1	hsa:908	hsa:10963	0.418	0.643	0.5	0.37	12	2630
699	HUMAN08740	HUMAN15757	CCT6A	GRWD1	hsa:908	hsa:83743	0.418	0.402	0.57	0.53	14	4132
700	HUMAN08740	HUMAN09279	CCT6A	DCAF13	hsa:908	hsa:25879	0.418	0.405	0.57	0.53	13	4136
701	HUMAN08740	HUMAN03790	CCT6A	RFT1	hsa:908	hsa:91869	0.418	0.258	0.61	0.69	14	3052
702	HUMAN08740	HUMAN13110	CCT6A	NLE1	hsa:908	hsa:54475	0.418	0.48	0.52	0.43	12	5248
703	HUMAN08740	HUMAN26775	CCT6A	DDX47	hsa:908	hsa:51202	0.418	0.971	0.42	0.08	12	2659
704	HUMAN08740	HUMAN27211	CCT6A	DPAGT1	hsa:908	hsa:1798	0.418	0.752	0.43	0.17	14	2856
705	HUMAN08740	HUMAN19564	CCT6A	BCS1L	hsa:908	hsa:617	0.418	0.988	0.42	0.08	12	2616
706	HUMAN08740	HUMAN28079	CCT6A	RFC3	hsa:908	hsa:5983	0.418	0.87	0.46	0.26	13	2318
707	HUMAN08740	HUMAN26846	CCT6A	RFC5	hsa:908	hsa:5985	0.418	0.979	0.42	0.06	13	2635
708	HUMAN08740	HUMAN24273	CCT6A	EIF2B1	hsa:908	hsa:1967	0.418	0.637	0.58	0.51	13	1200
709	HUMAN08740	HUMAN07683	CCT6A	PMPCB	hsa:908	hsa:9512	0.418	0.842	0.36	-0.1	12	20127
710	HUMAN08740	HUMAN20267	CCT6A	MSH6	hsa:908	hsa:2956	0.418	0.856	0.41	0.08	13	2925
711	HUMAN08740	HUMAN20264	CCT6A	MSH2	hsa:908	hsa:4436	0.418	0.856	0.41	0.06	12	2980
712	HUMAN08740	HUMAN22005	CCT6A	GTPBP4	hsa:908	hsa:23560	0.418	0.961	0.43	0.14	14	2569
713	HUMAN08740	HUMAN19628	CCT6A	FARSB	hsa:908	hsa:10056	0.418	0.964	0.42	0.09	13	2619
714	HUMAN08740	HUMAN26607	CCT6A	POLE	hsa:908	hsa:5426	0.418	0.427	0.71	0.7	12	138
715	HUMAN08740	HUMAN00580	CCT6A	POLA1	hsa:908	hsa:5422	0.418	0.449	0.75	0.75	12	121
716	HUMAN08740	HUMAN02500	CCT6A	RCL1	hsa:908	hsa:10171	0.418	0.386	0.77	0.79	12	127
717	HUMAN08740	HUMAN02989	CCT6A	RUVBL1	hsa:908	hsa:8607	0.418	0.989	0.42	0.07	12	2625
718	HUMAN08740	HUMAN00676	CCT6A	UBA1	hsa:908	hsa:7317	0.418	0.897	0.44	0.19	12	2608
719	HUMAN08740	HUMAN06291	CCT6A	RPF2	hsa:908	hsa:84154	0.418	0.281	0.67	0.73	14	990
720	HUMAN08740	HUMAN13081	CCT6A	PSMD11	hsa:908	hsa:5717	0.418	0.284	0.68	0.74	13	383
721	HUMAN08740	HUMAN06046	CCT6A	GTF2H2B	hsa:908	hsa:2966	0.418	0.282	0.67	0.73	13	1053
722	HUMAN08740	HUMAN13507	CCT6A	KPNB1	hsa:908	hsa:3837	0.418	0.3	0.65	0.7	13	1717
723	HUMAN08740	HUMAN27008	CCT6A	RRP12	hsa:908	hsa:23223	0.418	0.256	0.61	0.69	12	3075
724	HUMAN08740	HUMAN21763	CCT6A	PSMB2	hsa:908	hsa:5690	0.418	0.365	0.87	0.89	12	35
725	HUMAN08740	HUMAN21363	CCT6A	GBF1	hsa:908	hsa:8729	0.418	0.286	0.67	0.73	12	995
726	HUMAN08740	HUMAN12458	CCT6A	VAC14	hsa:908	hsa:55697	0.418	0.263	0.63	0.71	13	2645
727	HUMAN08740	HUMAN25997	CCT6A	FEN1	hsa:908	hsa:2237	0.418	0.496	0.73	0.72	12	30
728	HUMAN08740	HUMAN09473	CCT6A	OPLAH	hsa:908	hsa:26873	0.418	0.529	0.49	0.37	12	1931
729	HUMAN08740	HUMAN20870	CCT6A	PSMD2	hsa:908	hsa:5708	0.418	0.284	0.68	0.74	13	598
730	HUMAN08740	HUMAN24288	CCT6A	STX5	hsa:908	hsa:6811	0.418	0.269	0.64	0.71	12	2319
731	HUMAN08740	HUMAN18096	CCT6A	PES1	hsa:908	hsa:23481	0.418	0.276	0.66	0.73	13	1294
732	HUMAN08740	HUMAN08865	CCT6A	WBSCR22	hsa:908	hsa:114049	0.418	0.715	0.5	0.35	12	2373
733	HUMAN08740	HUMAN17865	CCT6A	PPIL2	hsa:908	hsa:23759	0.418	0.859	0.39	0.01	13	3174
734	HUMAN08740	HUMAN05989	CCT6A	PPWD1	hsa:908	hsa:23398	0.418	0.861	0.4	0.01	13	3149
735	HUMAN27032	HUMAN12186	MECR	ALG1	hsa:51102	hsa:56052	0.745	0.356	0.42	0.28	12	3612
736	HUMAN03167	HUMAN21176	CP	HEATR1	hsa:1356	hsa:55127	0.352	0.263	0.36	0.34	12	3635
737	HUMAN03167	HUMAN27994	CP	NRAP	hsa:1356	hsa:4892	0.352	0.162	0.25	0.27	12	10149
738	HUMAN03167	HUMAN21766	CP	CLSPN	hsa:1356	hsa:63967	0.352	0.087	0.16	0.21	12	16956
739	HUMAN03167	HUMAN07527	CP	KIAA1009	hsa:1356	hsa:22832	0.352	0.095	0.17	0.23	12	13030
740	HUMAN03167	HUMAN02895	CP	FBXO40	hsa:1356	hsa:51725	0.352	0.072	0.16	0.28	12	14137
741	HUMAN03167	HUMAN25261	CP	NCOA4	hsa:1356	hsa:8031	0.352	0.062	0.16	0.31	12	14760
742	HUMAN03167	HUMAN07383	CP	PKHD1	hsa:1356	hsa:5314	0.352	0.116	0.21	0.26	12	11450
743	HUMAN21842	HUMAN25562	FH	IARS2	hsa:2271	hsa:55699	0.945	0.995	0.95	0.24	12	67
744	HUMAN14099	HUMAN03676	PFAS	AMT	hsa:5198	hsa:275	0.876	0.763	0.75	0.23	13	831
745	HUMAN14099	HUMAN02679	PFAS	IARS	hsa:5198	hsa:3376	0.876	0.993	0.88	0.15	13	272
746	HUMAN14099	HUMAN07081	PFAS	WDR46	hsa:5198	hsa:9277	0.876	0.373	0.35	-0.02	13	20127
747	HUMAN14099	HUMAN14758	PFAS	FARSA	hsa:5198	hsa:2193	0.876	0.984	0.88	0.2	12	262
748	HUMAN19503	HUMAN27989	ATIC	BMS1	hsa:471	hsa:9790	0.866	0.294	0.28	-0.02	13	20127
749	HUMAN13662	HUMAN16064	DGKE	MBOAT7	hsa:8526	hsa:79143	0.237	0.246	0.42	0.46	12	6432
750	HUMAN13662	HUMAN18818	DGKE	UGGT1	hsa:8526	hsa:56886	0.237	0.257	0.45	0.5	12	4537
751	HUMAN13662	HUMAN21363	DGKE	GBF1	hsa:8526	hsa:8729	0.237	0.286	0.5	0.55	12	1667
752	HUMAN07986	HUMAN21231	AGK	UHRF1BP1L	hsa:55750	hsa:23074	0.447	0.2	0.44	0.54	12	8237
753	HUMAN17800	HUMAN23650	TRMT2A	DHX37	hsa:27037	hsa:57647	0.885	0.597	0.58	0.11	13	1921
754	HUMAN17800	HUMAN11595	TRMT2A	ERCC4	hsa:27037	hsa:2072	0.885	0.357	0.36	0.07	12	3858
755	HUMAN17800	HUMAN27989	TRMT2A	BMS1	hsa:27037	hsa:9790	0.885	0.294	0.31	0.11	12	4700
756	HUMAN24343	HUMAN11401	FGGY	EFTUD1	hsa:55277	hsa:79631	0.736	0.997	0.74	0.05	13	555
757	HUMAN24343	HUMAN25719	FGGY	DIS3	hsa:55277	hsa:22894	0.736	0.837	0.72	0.27	13	793
758	HUMAN24343	HUMAN05097	FGGY	WDR36	hsa:55277	hsa:134430	0.736	0.449	0.5	0.29	12	2671
759	HUMAN24343	HUMAN24272	FGGY	DDX55	hsa:55277	hsa:57696	0.736	0.973	0.74	0.19	12	238
760	HUMAN24343	HUMAN19312	FGGY	MARS2	hsa:55277	hsa:92935	0.736	0.991	0.74	0.11	13	438
761	HUMAN24343	HUMAN26050	FGGY	ADK	hsa:55277	hsa:132	0.736	0.722	0.68	0.31	12	827
762	HUMAN24343	HUMAN24047	FGGY	GANAB	hsa:55277	hsa:23193	0.736	0.489	0.58	0.4	12	63
763	HUMAN24343	HUMAN02330	FGGY	NOL6	hsa:55277	hsa:65083	0.736	0.266	0.34	0.29	12	5873
764	HUMAN24343	HUMAN27950	FGGY	ALG8	hsa:55277	hsa:79053	0.736	0.242	0.31	0.28	13	7900
765	HUMAN24343	HUMAN27553	FGGY	ALG6	hsa:55277	hsa:29929	0.736	0.243	0.31	0.27	13	7924
766	HUMAN24343	HUMAN11475	FGGY	POLG	hsa:55277	hsa:5428	0.736	0.225	0.27	0.21	13	9010
767	HUMAN24343	HUMAN21784	FGGY	AGL	hsa:55277	hsa:178	0.736	0.314	0.33	0.14	12	6951
768	HUMAN24343	HUMAN12411	FGGY	PRMT7	hsa:55277	hsa:54496	0.736	0.241	0.3	0.24	12	8325
769	HUMAN24343	HUMAN02211	FGGY	FREM1	hsa:55277	hsa:158326	0.736	0.134	0.16	0.15	13	11536
770	HUMAN21419	HUMAN25719	UROD	DIS3	hsa:7389	hsa:22894	0.756	0.837	0.74	0.3	12	824
771	HUMAN21419	HUMAN15757	UROD	GRWD1	hsa:7389	hsa:83743	0.756	0.402	0.46	0.28	12	3037
772	HUMAN21419	HUMAN07519	UROD	PGM3	hsa:7389	hsa:5238	0.756	0.786	0.66	0.11	12	1222
773	HUMAN21419	HUMAN27989	UROD	BMS1	hsa:7389	hsa:9790	0.756	0.294	0.32	0.18	12	4785
774	HUMAN21419	HUMAN09473	UROD	OPLAH	hsa:7389	hsa:26873	0.756	0.529	0.54	0.24	12	734
775	HUMAN01190	HUMAN02679	FDFT1	IARS	hsa:2222	hsa:3376	0.433	0.993	0.43	0.03	12	2936
776	HUMAN01190	HUMAN11401	FDFT1	EFTUD1	hsa:2222	hsa:79631	0.433	0.997	0.43	-0.03	12	20127
777	HUMAN01190	HUMAN25719	FDFT1	DIS3	hsa:2222	hsa:22894	0.433	0.837	0.48	0.26	12	1283
778	HUMAN01190	HUMAN19604	FDFT1	DNPEP	hsa:2222	hsa:23549	0.433	0.412	0.41	0.28	12	7228
779	HUMAN04097	HUMAN01681	PAPSS1	KIAA0368	hsa:9061	hsa:23392	0.636	0.24	0.37	0.4	12	7075
780	HUMAN04097	HUMAN19923	PAPSS1	HDLBP	hsa:9061	hsa:3069	0.636	0.238	0.35	0.36	12	7969
781	HUMAN04107	HUMAN24319	AGXT2L1	ALKBH8	hsa:64850	hsa:91801	0.932	0.7	0.7	0.15	12	413
782	HUMAN12572	HUMAN06216	ABAT	ASCC3	hsa:18	hsa:10973	0.928	0.685	0.68	0.12	12	424
783	HUMAN12572	HUMAN10877	ABAT	AQR	hsa:18	hsa:9716	0.928	0.487	0.48	0.06	12	2609
784	HUMAN12572	HUMAN03250	ABAT	GFM1	hsa:18	hsa:85476	0.928	0.994	0.93	0.18	12	123
785	HUMAN12572	HUMAN22971	ABAT	SGPL1	hsa:18	hsa:8879	0.928	0.725	0.72	0.19	12	101
786	HUMAN12572	HUMAN00374	ABAT	PIGA	hsa:18	hsa:5277	0.928	0.913	0.88	0.22	12	445
787	HUMAN12572	HUMAN27989	ABAT	BMS1	hsa:18	hsa:9790	0.928	0.294	0.28	-0.02	13	20127
788	HUMAN12572	HUMAN16810	ABAT	GSS	hsa:18	hsa:2937	0.928	0.273	0.27	0.05	12	5472
789	HUMAN25656	HUMAN14987	OAT	ATP13A1	hsa:4942	hsa:57130	0.931	0.926	0.88	0.12	13	534
790	HUMAN25656	HUMAN05097	OAT	WDR36	hsa:4942	hsa:134430	0.931	0.449	0.45	0.07	12	2863
791	HUMAN25656	HUMAN18178	OAT	MCM5	hsa:4942	hsa:4174	0.931	0.451	0.44	0.03	13	2886
792	HUMAN25656	HUMAN12444	OAT	AARS	hsa:4942	hsa:16	0.931	0.985	0.93	0.16	12	244
793	HUMAN25656	HUMAN26607	OAT	POLE	hsa:4942	hsa:5426	0.931	0.427	0.43	0.07	13	2987
794	HUMAN25656	HUMAN26402	OAT	MTHFR	hsa:4942	hsa:4524	0.931	0.755	0.77	0.3	12	138
795	HUMAN25656	HUMAN12896	OAT	TSR1	hsa:4942	hsa:55720	0.931	0.282	0.27	-0.02	13	20127
796	HUMAN25656	HUMAN27950	OAT	ALG8	hsa:4942	hsa:79053	0.931	0.242	0.26	0.13	12	6568
797	HUMAN25656	HUMAN10550	OAT	AHSA1	hsa:4942	hsa:10598	0.931	0.295	0.29	0.03	12	4407
798	HUMAN05888	HUMAN06216	HMGCS1	ASCC3	hsa:3157	hsa:10973	0.384	0.685	0.48	0.38	12	2920
799	HUMAN05888	HUMAN14987	HMGCS1	ATP13A1	hsa:3157	hsa:57130	0.384	0.926	0.4	0.14	13	3148
800	HUMAN05888	HUMAN26522	HMGCS1	WDR3	hsa:3157	hsa:10885	0.384	0.458	0.5	0.44	13	5529
801	HUMAN05888	HUMAN25719	HMGCS1	DIS3	hsa:3157	hsa:22894	0.384	0.837	0.38	0.07	15	3615
802	HUMAN05888	HUMAN02981	HMGCS1	MCM2	hsa:3157	hsa:4171	0.384	0.655	0.5	0.41	12	2338
803	HUMAN05888	HUMAN12444	HMGCS1	AARS	hsa:3157	hsa:16	0.384	0.985	0.39	0.08	12	3071
804	HUMAN05888	HUMAN05337	HMGCS1	HARS	hsa:3157	hsa:3035	0.384	0.987	0.39	0.07	12	3079
805	HUMAN05888	HUMAN01825	HMGCS1	PSMB7	hsa:3157	hsa:5695	0.384	0.426	0.69	0.69	12	133
806	HUMAN05888	HUMAN21784	HMGCS1	AGL	hsa:3157	hsa:178	0.384	0.314	0.45	0.42	12	5653
807	HUMAN05888	HUMAN14563	HMGCS1	PIGN	hsa:3157	hsa:23556	0.384	0.284	0.58	0.62	12	3618
808	HUMAN25379	HUMAN07549	YARS	ORC3	hsa:8565	hsa:23595	0.857	0.212	0.24	0.19	12	8689
809	HUMAN09772	HUMAN25719	WARS	DIS3	hsa:7453	hsa:22894	0.552	0.837	0.49	-0.03	15	20127
810	HUMAN09772	HUMAN05097	WARS	WDR36	hsa:7453	hsa:134430	0.552	0.449	0.46	0.28	12	5241
811	HUMAN09772	HUMAN03250	WARS	GFM1	hsa:7453	hsa:85476	0.552	0.994	0.55	0.06	13	485
812	HUMAN09772	HUMAN01606	WARS	ALG2	hsa:7453	hsa:85365	0.552	0.85	0.53	0.1	15	844
813	HUMAN09772	HUMAN26023	WARS	ACAT1	hsa:7453	hsa:38	0.552	0.775	0.55	0.2	12	632
814	HUMAN09772	HUMAN09356	WARS	SQLE	hsa:7453	hsa:6713	0.552	0.464	0.39	0.12	12	7016
815	HUMAN09772	HUMAN27989	WARS	BMS1	hsa:7453	hsa:9790	0.552	0.294	0.51	0.54	14	1521
816	HUMAN09772	HUMAN24745	WARS	NOC2L	hsa:7453	hsa:26155	0.552	0.269	0.49	0.55	14	3748
817	HUMAN09772	HUMAN17865	WARS	PPIL2	hsa:7453	hsa:23759	0.552	0.859	0.51	0.02	12	1310
818	HUMAN26086	HUMAN07519	WARS2	PGM3	hsa:10352	hsa:5238	0.963	0.786	0.77	0.07	12	456
819	HUMAN26086	HUMAN27989	WARS2	BMS1	hsa:10352	hsa:9790	0.963	0.294	0.28	-0.05	12	20127
820	HUMAN12438	HUMAN12847	PDPR	FLII	hsa:55066	hsa:2314	0.815	0.414	0.46	0.25	13	3086
821	HUMAN12438	HUMAN11070	PDPR	DMXL2	hsa:55066	hsa:23312	0.815	0.393	0.44	0.26	12	3214
822	HUMAN18973	HUMAN03215	GPD2	HACL1	hsa:2820	hsa:26061	0.705	0.882	0.72	0.27	12	427
823	HUMAN18973	HUMAN19628	GPD2	FARSB	hsa:2820	hsa:10056	0.705	0.964	0.71	0.14	13	690
824	HUMAN18973	HUMAN14758	GPD2	FARSA	hsa:2820	hsa:2193	0.705	0.984	0.71	0.16	12	484
825	HUMAN18973	HUMAN25997	GPD2	FEN1	hsa:2820	hsa:2237	0.705	0.496	0.47	0.14	12	3197
826	HUMAN03676	HUMAN21466	AMT	DPYD	hsa:275	hsa:1806	0.763	0.939	0.78	0.3	13	135
827	HUMAN03676	HUMAN12481	AMT	DHODH	hsa:275	hsa:1723	0.763	0.933	0.78	0.32	13	115
828	HUMAN03676	HUMAN01630	AMT	SMC2	hsa:275	hsa:10592	0.763	0.836	0.75	0.29	13	827
829	HUMAN03676	HUMAN02173	AMT	NDOR1	hsa:275	hsa:27158	0.763	0.555	0.61	0.37	14	363
830	HUMAN03676	HUMAN13110	AMT	NLE1	hsa:275	hsa:54475	0.763	0.48	0.55	0.34	12	2456
831	HUMAN03676	HUMAN20864	AMT	ALG3	hsa:275	hsa:10195	0.763	0.249	0.32	0.3	12	7345
832	HUMAN03676	HUMAN00374	AMT	PIGA	hsa:275	hsa:5277	0.763	0.913	0.78	0.33	13	122
833	HUMAN03676	HUMAN01606	AMT	ALG2	hsa:275	hsa:85365	0.763	0.85	0.78	0.39	13	159
834	HUMAN03676	HUMAN26402	AMT	MTHFR	hsa:275	hsa:4524	0.763	0.755	0.72	0.31	12	909
835	HUMAN03676	HUMAN11475	AMT	POLG	hsa:275	hsa:5428	0.763	0.225	0.27	0.21	14	8978
836	HUMAN03676	HUMAN06702	AMT	PDCD2	hsa:275	hsa:5134	0.763	0.244	0.3	0.25	12	8145
837	HUMAN03676	HUMAN27080	AMT	PRIM1	hsa:275	hsa:5557	0.763	0.346	0.36	0.15	12	4416
838	HUMAN12335	HUMAN01630	NAE1	SMC2	hsa:8883	hsa:10592	0.626	0.836	0.61	0.19	12	817
839	HUMAN12335	HUMAN26522	NAE1	WDR3	hsa:8883	hsa:10885	0.626	0.458	0.54	0.39	12	2146
840	HUMAN12335	HUMAN02293	NAE1	PLAA	hsa:8883	hsa:9373	0.626	0.421	0.52	0.39	12	2478
841	HUMAN12335	HUMAN13110	NAE1	NLE1	hsa:8883	hsa:54475	0.626	0.48	0.55	0.38	12	1990
842	HUMAN12335	HUMAN24273	NAE1	EIF2B1	hsa:8883	hsa:1967	0.626	0.637	0.56	0.24	12	1708
843	HUMAN12335	HUMAN02500	NAE1	RCL1	hsa:8883	hsa:10171	0.626	0.386	0.48	0.37	12	3184
844	HUMAN12335	HUMAN15681	NAE1	SYMPK	hsa:8883	hsa:8189	0.626	0.241	0.38	0.44	12	7539
845	HUMAN12335	HUMAN16690	NAE1	VPS16	hsa:8883	hsa:64601	0.626	0.271	0.43	0.47	12	5919
846	HUMAN12335	HUMAN03271	NAE1	NMD3	hsa:8883	hsa:51068	0.626	0.296	0.45	0.45	13	4610
847	HUMAN12335	HUMAN26691	NAE1	MCMBP	hsa:8883	hsa:79892	0.626	0.178	0.28	0.36	14	9585
848	HUMAN12335	HUMAN13519	NAE1	CDK5RAP3	hsa:8883	hsa:80279	0.626	0.142	0.22	0.31	12	10742
849	HUMAN03871	HUMAN10266	UBA3	SDCCAG1	hsa:9039	hsa:9147	0.894	0.435	0.45	0.15	12	3039
850	HUMAN03871	HUMAN26349	UBA3	HERC4	hsa:9039	hsa:26091	0.894	0.367	0.4	0.21	13	3511
851	HUMAN03871	HUMAN23470	UBA3	USP5	hsa:9039	hsa:8078	0.894	0.288	0.32	0.2	13	4926
852	HUMAN03871	HUMAN16579	UBA3	CRNKL1	hsa:9039	hsa:51340	0.894	0.325	0.36	0.22	12	4052
853	HUMAN03871	HUMAN18934	UBA3	DDX1	hsa:9039	hsa:1653	0.894	0.951	0.89	0.28	12	322
854	HUMAN03871	HUMAN06281	UBA3	CDC40	hsa:9039	hsa:51362	0.894	0.444	0.48	0.22	12	2842
855	HUMAN03871	HUMAN28079	UBA3	RFC3	hsa:9039	hsa:5983	0.894	0.87	0.81	0.13	12	544
856	HUMAN03871	HUMAN26607	UBA3	POLE	hsa:9039	hsa:5426	0.894	0.427	0.46	0.24	12	2945
857	HUMAN03871	HUMAN00676	UBA3	UBA1	hsa:9039	hsa:7317	0.894	0.897	0.98	0.88	12	3
858	HUMAN03871	HUMAN24357	UBA3	RABGGTB	hsa:9039	hsa:5876	0.894	0.3	0.33	0.22	12	4443
859	HUMAN03871	HUMAN21234	UBA3	ACTR6	hsa:9039	hsa:64431	0.894	0.298	0.33	0.2	12	4557
860	HUMAN03871	HUMAN05989	UBA3	PPWD1	hsa:9039	hsa:23398	0.894	0.861	0.85	0.33	12	567
861	HUMAN03041	HUMAN05419	UBA5	LARS	hsa:79876	hsa:51520	0.902	0.984	0.9	0.15	12	312
862	HUMAN03041	HUMAN05097	UBA5	WDR36	hsa:79876	hsa:134430	0.902	0.449	0.48	0.24	12	2782
863	HUMAN03041	HUMAN13761	UBA5	FTSJ3	hsa:79876	hsa:117246	0.902	0.601	0.62	0.23	12	228
864	HUMAN03041	HUMAN07519	UBA5	PGM3	hsa:79876	hsa:5238	0.902	0.786	0.77	0.22	12	471
865	HUMAN03041	HUMAN27211	UBA5	DPAGT1	hsa:79876	hsa:1798	0.902	0.752	0.73	0.13	13	538
866	HUMAN03041	HUMAN19628	UBA5	FARSB	hsa:79876	hsa:10056	0.902	0.964	0.89	0.16	12	413
867	HUMAN15720	HUMAN25719	SAE1	DIS3	hsa:10055	hsa:22894	0.843	0.837	0.77	0.2	12	816
868	HUMAN15720	HUMAN02293	SAE1	PLAA	hsa:10055	hsa:9373	0.843	0.421	0.46	0.25	12	2990
869	HUMAN15720	HUMAN16861	SAE1	C20ORF4	hsa:10055	hsa:25980	0.843	0.213	0.25	0.22	12	8998
870	HUMAN15720	HUMAN07576	SAE1	KIAA0776	hsa:10055	hsa:23376	0.843	0.157	0.19	0.19	13	10570
871	HUMAN21466	HUMAN17990	DPYD	UPB1	hsa:1806	hsa:51733	0.939	0.753	0.78	0.32	12	39
872	HUMAN21466	HUMAN02679	DPYD	IARS	hsa:1806	hsa:3376	0.939	0.993	0.94	0.18	13	167
873	HUMAN21466	HUMAN24997	DPYD	DDX54	hsa:1806	hsa:79039	0.939	0.962	0.94	0.38	14	185
874	HUMAN21466	HUMAN06056	DPYD	MTRR	hsa:1806	hsa:4552	0.939	0.546	0.55	0.11	14	2300
875	HUMAN21466	HUMAN00827	DPYD	HSD17B10	hsa:1806	hsa:3028	0.939	0.959	0.94	0.38	12	218
876	HUMAN21466	HUMAN15209	DPYD	PEPD	hsa:1806	hsa:5184	0.939	0.969	0.94	0.35	14	156
877	HUMAN21466	HUMAN21463	DPYD	CTH	hsa:1806	hsa:1491	0.939	0.865	0.87	0.33	12	89
878	HUMAN21466	HUMAN02944	DPYD	UMPS	hsa:1806	hsa:7372	0.939	0.921	0.93	0.48	14	33
879	HUMAN21466	HUMAN21178	DPYD	MTR	hsa:1806	hsa:4548	0.939	0.728	0.75	0.31	13	48
880	HUMAN21466	HUMAN27989	DPYD	BMS1	hsa:1806	hsa:9790	0.939	0.294	0.29	0.02	13	4783
881	HUMAN21466	HUMAN06702	DPYD	PDCD2	hsa:1806	hsa:5134	0.939	0.244	0.24	0.03	13	8174
882	HUMAN21466	HUMAN11360	DPYD	AGPHD1	hsa:1806	hsa:123688	0.939	0.157	0.16	0.07	13	10583
883	HUMAN07724	HUMAN05419	DLD	LARS	hsa:1738	hsa:51520	0.975	0.984	0.97	0.34	12	101
884	HUMAN07724	HUMAN14987	DLD	ATP13A1	hsa:1738	hsa:57130	0.975	0.926	0.92	0.18	12	248
885	HUMAN07724	HUMAN25719	DLD	DIS3	hsa:1738	hsa:22894	0.975	0.837	0.83	0.11	12	531
886	HUMAN07724	HUMAN01714	DLD	PRPF4	hsa:1738	hsa:9128	0.975	0.458	0.46	0.07	12	2797
887	HUMAN07724	HUMAN27211	DLD	DPAGT1	hsa:1738	hsa:1798	0.975	0.752	0.75	0.12	13	242
888	HUMAN07724	HUMAN12444	DLD	AARS	hsa:1738	hsa:16	0.975	0.985	0.97	0.3	13	116
889	HUMAN07724	HUMAN11908	DLD	EIF3CL	hsa:1738	hsa:728689	0.975	0.263	0.27	0.08	12	7110
890	HUMAN07724	HUMAN27080	DLD	PRIM1	hsa:1738	hsa:5557	0.975	0.346	0.35	0.07	12	3894
891	HUMAN21893	HUMAN06079	PYROXD1	GFM2	hsa:79912	hsa:84340	0.72	0.997	0.72	-0.03	12	20127
892	HUMAN21893	HUMAN28000	PYROXD1	NHLRC2	hsa:79912	hsa:374354	0.72	0.417	0.44	0.21	13	811
893	HUMAN21893	HUMAN07525	PYROXD1	CYB5R4	hsa:79912	hsa:51167	0.72	0.697	0.57	0.05	12	1567
894	HUMAN21893	HUMAN02944	PYROXD1	UMPS	hsa:79912	hsa:7372	0.72	0.921	0.71	0.17	12	368
895	HUMAN21893	HUMAN01660	PYROXD1	IKBKAP	hsa:79912	hsa:8518	0.72	0.253	0.22	-0.04	13	20127
896	HUMAN21893	HUMAN06503	PYROXD1	LTV1	hsa:79912	hsa:84946	0.72	0.221	0.22	0.05	13	3908
897	HUMAN12481	HUMAN06056	DHODH	MTRR	hsa:1723	hsa:4552	0.933	0.546	0.54	0.1	13	2325
898	HUMAN12481	HUMAN24630	DHODH	PIGM	hsa:1723	hsa:93183	0.933	0.274	0.28	0.09	13	6048
899	HUMAN12481	HUMAN00374	DHODH	PIGA	hsa:1723	hsa:5277	0.933	0.913	0.9	0.3	13	356
900	HUMAN12481	HUMAN09711	DHODH	OTUD6B	hsa:1723	hsa:51633	0.933	0.272	0.28	0.09	12	6281
901	HUMAN12481	HUMAN06562	DHODH	C6ORF211	hsa:1723	hsa:79624	0.933	0.241	0.25	0.11	14	8010
902	HUMAN07715	HUMAN24687	DUS4L	ALG10	hsa:11062	hsa:84920	0.892	0.226	0.25	0.19	13	8412
903	HUMAN24788	HUMAN18178	ZMPSTE24	MCM5	hsa:10269	hsa:4174	0.571	0.451	0.48	0.3	12	2929
904	HUMAN24788	HUMAN23580	ZMPSTE24	PA2G4	hsa:10269	hsa:5036	0.571	0.912	0.56	0.1	12	1166
905	HUMAN04026	HUMAN11401	NIT2	EFTUD1	hsa:56954	hsa:79631	0.859	0.997	0.86	0.08	13	321
906	HUMAN04026	HUMAN25562	NIT2	IARS2	hsa:56954	hsa:55699	0.859	0.995	0.86	0.05	12	377
907	HUMAN04026	HUMAN11595	NIT2	ERCC4	hsa:56954	hsa:2072	0.859	0.357	0.37	0.12	13	3923
908	HUMAN04026	HUMAN03389	NIT2	MLH1	hsa:56954	hsa:4292	0.859	0.82	0.76	0.15	12	786
909	HUMAN04026	HUMAN03215	NIT2	HACL1	hsa:56954	hsa:26061	0.859	0.882	0.84	0.31	12	581
910	HUMAN04026	HUMAN08883	NIT2	RFC2	hsa:56954	hsa:5982	0.859	0.963	0.84	0.08	12	530
911	HUMAN04026	HUMAN19628	NIT2	FARSB	hsa:56954	hsa:10056	0.859	0.964	0.84	0.1	13	510
912	HUMAN19199	HUMAN10559	DNAJC10	ADCK1	hsa:54431	hsa:57143	0.972	0.78	0.8	0.29	12	123
913	HUMAN26416	HUMAN01937	DNAJC16	NUP188	hsa:23341	hsa:23511	0.958	0.156	0.16	0.09	12	10234
914	HUMAN08115	HUMAN02679	PDIA4	IARS	hsa:9601	hsa:3376	0.954	0.993	0.95	0.15	13	185
915	HUMAN10997	HUMAN17181	PDIA3	TRMT6	hsa:2923	hsa:51605	0.955	0.24	0.25	0.1	12	8039
916	HUMAN18617	HUMAN05564	PDIA6	RARS	hsa:10130	hsa:5917	0.952	0.978	0.95	0.26	12	178
917	HUMAN18617	HUMAN04334	PDIA6	ETFDH	hsa:10130	hsa:2110	0.952	0.541	0.55	0.11	12	644
918	HUMAN18617	HUMAN25305	PDIA6	PINK1-AS1	hsa:10130	hsa:1650	0.952	0.252	0.26	0.13	14	7358
919	HUMAN18617	HUMAN12411	PDIA6	PRMT7	hsa:10130	hsa:54496	0.952	0.241	0.25	0.13	12	7855
920	HUMAN18617	HUMAN13519	PDIA6	CDK5RAP3	hsa:10130	hsa:80279	0.952	0.142	0.15	0.09	12	10847
921	HUMAN07459	HUMAN12411	MUTED	PRMT7	hsa:63915	hsa:54496	0.056	0.241	0.23	0.43	12	11098
922	HUMAN18588	HUMAN05419	PDCL3	LARS	hsa:79031	hsa:51520	0.278	0.984	0.28	0.04	12	5631
923	HUMAN18588	HUMAN05804	PDCL3	TARS	hsa:79031	hsa:6897	0.278	0.989	0.28	0.04	12	5623
924	HUMAN18588	HUMAN12896	PDCL3	TSR1	hsa:79031	hsa:55720	0.278	0.282	0.96	0.97	12	270
925	HUMAN10619	HUMAN20662	CPSF2	CPSF3	hsa:53981	hsa:51692	0.596	0.841	0.69	0.48	12	4
926	HUMAN10619	HUMAN13451	CPSF2	EFTUD2	hsa:53981	hsa:9343	0.596	0.996	0.6	0.05	12	470
927	HUMAN10619	HUMAN10181	CPSF2	SCFD1	hsa:53981	hsa:23256	0.596	0.283	0.47	0.52	12	3737
928	HUMAN10619	HUMAN19689	CPSF2	PSMD1	hsa:53981	hsa:5707	0.596	0.303	0.5	0.52	12	2803
929	HUMAN10619	HUMAN20870	CPSF2	PSMD2	hsa:53981	hsa:5708	0.596	0.284	0.48	0.52	13	3570
930	HUMAN10619	HUMAN09497	CPSF2	CPSF1	hsa:53981	hsa:29894	0.596	0.281	0.47	0.51	15	4039
931	HUMAN10619	HUMAN23713	CPSF2	CLP1	hsa:53981	hsa:10978	0.596	0.281	0.47	0.51	12	4335
932	HUMAN10619	HUMAN16888	CPSF2	CTNNBL1	hsa:53981	hsa:56259	0.596	0.237	0.4	0.46	12	7335
933	HUMAN20662	HUMAN16579	CPSF3	CRNKL1	hsa:51692	hsa:51340	0.841	0.325	0.38	0.28	12	3814
934	HUMAN20662	HUMAN03995	CPSF3	SEC13	hsa:51692	hsa:6396	0.841	0.389	0.45	0.3	12	2934
935	HUMAN20662	HUMAN03852	CPSF3	PSMD6	hsa:51692	hsa:9861	0.841	0.282	0.34	0.27	12	5011
936	HUMAN20662	HUMAN20870	CPSF3	PSMD2	hsa:51692	hsa:5708	0.841	0.284	0.34	0.27	12	4764
937	HUMAN20662	HUMAN09497	CPSF3	CPSF1	hsa:51692	hsa:29894	0.841	0.281	0.33	0.27	12	5119
938	HUMAN20662	HUMAN16888	CPSF3	CTNNBL1	hsa:51692	hsa:56259	0.841	0.237	0.28	0.24	12	7971
939	HUMAN27969	HUMAN10511	DCLRE1C	MLH3	hsa:64421	hsa:27030	0.352	0.822	0.36	0.13	12	3901
940	HUMAN27969	HUMAN06740	DCLRE1C	GPLD1	hsa:64421	hsa:2822	0.352	0.149	0.3	0.37	12	11218
941	HUMAN22503	HUMAN02981	CPSF3L	MCM2	hsa:54973	hsa:4171	0.826	0.655	0.63	0.16	12	596
942	HUMAN09554	HUMAN20861	IMPAD1	ABCF3	hsa:54928	hsa:55324	0.5	0.992	0.5	0.07	12	969
943	HUMAN25560	HUMAN23482	BPNT1	LPCAT3	hsa:10380	hsa:10162	0.551	0.251	0.28	0.18	12	7299
944	HUMAN22062	HUMAN06216	COX15	ASCC3	hsa:1355	hsa:10973	0.357	0.685	0.46	0.38	12	3458
945	HUMAN22062	HUMAN25719	COX15	DIS3	hsa:1355	hsa:22894	0.357	0.837	0.41	0.28	14	3398
946	HUMAN22062	HUMAN13761	COX15	FTSJ3	hsa:1355	hsa:117246	0.357	0.601	0.54	0.51	12	1641
[truncated: 5,449 more rows]

## Sheet: TableS7
#Predicted linkages with the F1Fo sythanse by PrePhyloPro (top linkage number was 75)
[truncated: 2,046 more rows]
